# Supplementary material for: Diffusion of Information throughout the Host Interactome Reveals Gene Expression Variations in Network Proximity to Target Proteins of Hepatitis C Virus
Source: PLoS One. 2014 Dec 2;9(12):e113660. doi: 10.1371/journal.pone.0113660 (PMC4251971; doi:10.1371/journal.pone.0113660)
Supplement: Table S1 — Top ranked proteins according to the network proximity to HCV targets. Columns - “is HCV target”: 1 (yes), 0 (no); “score”: network proximity score scaled in the [0, 1] interval; “score p-value”: estimated probability of obtaining si by chance; “degree”: number of PPI. (XLS) [file pone.0113660.s003.xls]

## Sheet: Table S1
Entrez Gene ID	is HCV target	score	p	degree	symbol	description
132299	1	1	0.038	1	OCIAD2	OCIA domain containing 2
23177	1	1	0.037	1	CEP68	centrosomal protein 68kDa
56851	1	1	0.0405	1	EMC7	ER membrane protein complex subunit 7
65991	1	1	0.0355	2	FUNDC2	FUN14 domain containing 2
222068	0	0.799999	0.0325	1	TMED4	transmembrane emp24 protein transport domain containing 4
55118	0	0.799999	0.0345	1	CRTAC1	cartilage acidic protein 1
58509	0	0.799999	0.032	1	CACTIN	cactin, spliceosome C complex subunit
7157	1	0.751595	0.0255	754	TP53	tumor protein p53
207	1	0.715058	0.0095	578	AKT1	v-akt murine thymoma viral oncogene homolog 1
7124	1	0.71416	0.0325	667	TNF	tumor necrosis factor
6714	1	0.678924	0.038	491	SRC	SRC proto-oncogene, non-receptor tyrosine kinase
2335	1	0.666163	0.0175	275	FN1	fibronectin 1
3725	1	0.663447	0.033	474	JUN	jun proto-oncogene
153241	1	0.652294	0.038	5	CEP120	centrosomal protein 120kDa
1499	1	0.643536	0.038	449	CTNNB1	catenin (cadherin-associated protein), beta 1, 88kDa
2033	1	0.622461	0.038	335	EP300	E1A binding protein p300
6774	1	0.621713	0.0395	333	STAT3	signal transducer and activator of transcription 3 (acute-phase response factor)
6772	1	0.615934	0.038	261	STAT1	signal transducer and activator of transcription 1, 91kDa
3320	1	0.611982	0.0425	163	HSP90AA1	heat shock protein 90kDa alpha (cytosolic), class A member 1
2885	1	0.59791	0.0425	289	GRB2	growth factor receptor-bound protein 2
3688	1	0.597562	0.0325	215	ITGB1	integrin, beta 1 (fibronectin receptor, beta polypeptide, antigen CD29 includes MDF2, MSK12)
2534	1	0.597208	0.039	273	FYN	FYN proto-oncogene, Src family tyrosine kinase
5295	1	0.596937	0.036	311	PIK3R1	phosphoinositide-3-kinase, regulatory subunit 1 (alpha)
152185	1	0.593371	0.0435	1	SPICE1	spindle and centriole associated protein 1
10443	1	0.591801	0.041	3	N4BP2L2	NEDD4 binding protein 2-like 2
79048	1	0.591002	0.0375	8	SECISBP2	SECIS binding protein 2
5743	1	0.58976	0.036	310	PTGS2	prostaglandin-endoperoxide synthase 2 (prostaglandin G/H synthase and cyclooxygenase)
5347	1	0.584376	0.039	262	PLK1	polo-like kinase 1
3717	1	0.584219	0.0325	267	JAK2	Janus kinase 2
1017	1	0.583375	0.0375	236	CDK2	cyclin-dependent kinase 2
581	1	0.582589	0.0375	216	BAX	BCL2-associated X protein
1387	1	0.581416	0.0315	209	CREBBP	CREB binding protein
7431	1	0.579769	0.036	211	VIM	vimentin
2932	1	0.579181	0.032	187	GSK3B	glycogen synthase kinase 3 beta
3661	1	0.579148	0.041	81	IRF3	interferon regulatory factor 3
1026	1	0.577566	0.037	234	CDKN1A	cyclin-dependent kinase inhibitor 1A (p21, Cip1)
7534	1	0.575917	0.03	147	YWHAZ	tyrosine 3-monooxygenase/tryptophan 5-monooxygenase activation protein, zeta
4088	1	0.575256	0.033	201	SMAD3	SMAD family member 3
60	1	0.575035	0.0425	172	ACTB	actin, beta
3691	1	0.571698	0.0315	115	ITGB4	integrin, beta 4
7531	1	0.571122	0.0335	142	YWHAE	tyrosine 3-monooxygenase/tryptophan 5-monooxygenase activation protein, epsilon
821	1	0.569859	0.039	87	CANX	calnexin
55072	1	0.567403	0.0375	173	RNF31	ring finger protein 31
4108	0	0.565684	0.039	1	MAGEA9	melanoma antigen family A, 9
728269	0	0.565684	0.0325	1	MAGEA9B	melanoma antigen family A, 9B
4851	1	0.565329	0.0405	211	NOTCH1	notch 1
7132	1	0.562306	0.034	180	TNFRSF1A	tumor necrosis factor receptor superfamily, member 1A
5610	1	0.560354	0.0345	92	EIF2AK2	eukaryotic translation initiation factor 2-alpha kinase 2
85440	1	0.559753	0.0405	12	DOCK7	dedicator of cytokinesis 7
88	1	0.559624	0.04	151	ACTN2	actinin, alpha 2
7186	1	0.557806	0.024	144	TRAF2	TNF receptor-associated factor 2
811	1	0.557682	0.0455	81	CALR	calreticulin
2931	1	0.556653	0.0355	159	GSK3A	glycogen synthase kinase 3 alpha
29110	1	0.553422	0.0355	47	TBK1	TANK-binding kinase 1
1147	1	0.551715	0.033	95	CHUK	conserved helix-loop-helix ubiquitous kinase
5894	1	0.550825	0.0345	141	RAF1	Raf-1 proto-oncogene, serine/threonine kinase
3932	1	0.547565	0.0325	183	LCK	LCK proto-oncogene, Src family tyrosine kinase
57506	1	0.546521	0.038	36	MAVS	mitochondrial antiviral signaling protein
3309	1	0.546071	0.031	75	HSPA5	heat shock 70kDa protein 5 (glucose-regulated protein, 78kDa)
8312	1	0.545274	0.036	144	AXIN1	axin 1
7057	1	0.544142	0.039	109	THBS1	thrombospondin 1
338	1	0.543776	0.037	89	APOB	apolipoprotein B
6383	1	0.542838	0.035	126	SDC2	syndecan 2
7018	1	0.542689	0.0405	128	TF	transferrin
4869	1	0.542447	0.027	159	NPM1	nucleophosmin (nucleolar phosphoprotein B23, numatrin)
8795	1	0.540668	0.041	78	TNFRSF10B	tumor necrosis factor receptor superfamily, member 10b
4615	1	0.540148	0.0325	133	MYD88	myeloid differentiation primary response 88
1674	1	0.539322	0.033	143	DES	desmin
8772	1	0.538667	0.0385	95	FADD	Fas (TNFRSF6)-associated via death domain
6908	1	0.537788	0.036	252	TBP	TATA box binding protein
5465	1	0.536154	0.0325	178	PPARA	peroxisome proliferator-activated receptor alpha
23166	1	0.535633	0.033	1	STAB1	stabilin 1
1445	1	0.535264	0.041	118	CSK	c-src tyrosine kinase
3716	1	0.535115	0.033	174	JAK1	Janus kinase 1
3190	1	0.533003	0.0315	147	HNRNPK	heterogeneous nuclear ribonucleoprotein K
841	1	0.532406	0.033	107	CASP8	caspase 8, apoptosis-related cysteine peptidase
3312	1	0.531561	0.0375	104	HSPA8	heat shock 70kDa protein 8
5696	1	0.53088	0.043	90	PSMB8	proteasome (prosome, macropain) subunit, beta type, 8
340061	1	0.530344	0.046	14	TMEM173	transmembrane protein 173
348	1	0.52976	0.044	101	APOE	apolipoprotein E
9564	1	0.52958	0.0295	124	BCAR1	breast cancer anti-estrogen resistance 1
1457	1	0.528895	0.038	118	CSNK2A1	casein kinase 2, alpha 1 polypeptide
79784	1	0.528176	0.0395	121	MYH14	myosin, heavy chain 14, non-muscle
1954	1	0.52716	0.029	1	MEGF8	multiple EGF-like-domains 8
5524	1	0.526761	0.0425	156	PPP2R4	protein phosphatase 2A activator, regulatory subunit 4
7448	1	0.5266	0.036	84	VTN	vitronectin
7528	1	0.526431	0.0265	134	YY1	YY1 transcription factor
7529	1	0.525358	0.038	92	YWHAB	tyrosine 3-monooxygenase/tryptophan 5-monooxygenase activation protein, beta
8717	1	0.523975	0.0325	92	TRADD	TNFRSF1A-associated via death domain
87	1	0.523155	0.033	92	ACTN1	actinin, alpha 1
5687	1	0.522907	0.0425	105	PSMA6	proteasome (prosome, macropain) subunit, alpha type, 6
7097	1	0.522747	0.033	134	TLR2	toll-like receptor 2
5291	1	0.522227	0.04	170	PIK3CB	phosphatidylinositol-4,5-bisphosphate 3-kinase, catalytic subunit beta
3105	1	0.521463	0.039	104	HLA-A	major histocompatibility complex, class I, A
6256	1	0.521319	0.046	119	RXRA	retinoid X receptor, alpha
355	1	0.520059	0.038	103	FAS	Fas cell surface death receptor
4599	1	0.51841	0.0375	53	MX1	myxovirus (influenza virus) resistance 1, interferon-inducible protein p78 (mouse)
4811	1	0.518339	0.042	36	NID1	nidogen 1
5868	1	0.518143	0.0405	76	RAB5A	RAB5A, member RAS oncogene family
1462	1	0.518081	0.034	67	VCAN	versican
335	1	0.517822	0.0455	77	APOA1	apolipoprotein A-I
405	1	0.517184	0.034	94	ARNT	aryl hydrocarbon receptor nuclear translocator
4170	1	0.515429	0.045	92	MCL1	myeloid cell leukemia 1
9702	1	0.514117	0.0405	75	CEP57	centrosomal protein 57kDa
3329	1	0.513647	0.0405	90	HSPD1	heat shock 60kDa protein 1 (chaperonin)
1642	1	0.509515	0.03	72	DDB1	damage-specific DNA binding protein 1, 127kDa
302	1	0.508734	0.0395	55	ANXA2	annexin A2
5692	1	0.508209	0.034	90	PSMB4	proteasome (prosome, macropain) subunit, beta type, 4
5688	1	0.507841	0.043	95	PSMA7	proteasome (prosome, macropain) subunit, alpha type, 7
5685	1	0.507579	0.038	95	PSMA4	proteasome (prosome, macropain) subunit, alpha type, 4
5116	1	0.507322	0.0405	62	PCNT	pericentrin
4301	1	0.507003	0.0455	63	MLLT4	myeloid/lymphoid or mixed-lineage leukemia (trithorax homolog, Drosophila); translocated to, 4
2597	1	0.506986	0.04	98	GAPDH	glyceraldehyde-3-phosphate dehydrogenase
10197	1	0.506943	0.0305	89	PSME3	proteasome (prosome, macropain) activator subunit 3 (PA28 gamma; Ki)
6586	1	0.506904	0.032	4	SLIT3	slit homolog 3 (Drosophila)
2670	1	0.506877	0.0345	135	GFAP	glial fibrillary acidic protein
9641	1	0.506545	0.0405	28	IKBKE	inhibitor of kappa light polypeptide gene enhancer in B-cells, kinase epsilon
29072	1	0.50351	0.036	107	SETD2	SET domain containing 2
5479	1	0.502859	0.039	29	PPIB	peptidylprolyl isomerase B (cyclophilin B)
2200	1	0.502588	0.0375	30	FBN1	fibrillin 1
336	1	0.502352	0.0345	39	APOA2	apolipoprotein A-II
462	1	0.502303	0.039	63	SERPINC1	serpin peptidase inhibitor, clade C (antithrombin), member 1
708	1	0.501791	0.04	81	C1QBP	complement component 1, q subcomponent binding protein
3911	1	0.501251	0.0335	53	LAMA5	laminin, alpha 5
2801	1	0.501156	0.0385	28	GOLGA2	golgin A2
22926	1	0.501053	0.032	45	ATF6	activating transcription factor 6
968	1	0.500304	0.039	105	CD68	CD68 molecule
720	1	0.500224	0.0355	45	C4A	complement component 4A (Rodgers blood group)
3055	1	0.500024	0.035	101	HCK	HCK proto-oncogene, Src family tyrosine kinase
2194	1	0.499371	0.034	93	FASN	fatty acid synthase
4155	1	0.498922	0.0265	93	MBP	myelin basic protein
1490	1	0.497923	0.035	84	CTGF	connective tissue growth factor
5698	1	0.497662	0.0365	65	PSMB9	proteasome (prosome, macropain) subunit, beta type, 9
2199	1	0.497597	0.035	12	FBLN2	fibulin 2
10419	1	0.497174	0.045	71	PRMT5	protein arginine methyltransferase 5
22995	1	0.496664	0.03	55	CEP152	centrosomal protein 152kDa
2316	1	0.494952	0.0345	89	FLNA	filamin A, alpha
10319	1	0.494931	0.0345	51	LAMC3	laminin, gamma 3
148022	1	0.494546	0.04	35	TICAM1	toll-like receptor adaptor molecule 1
5371	1	0.494398	0.0365	68	PML	promyelocytic leukemia
7046	1	0.494256	0.0405	80	TGFBR1	transforming growth factor, beta receptor 1
80254	1	0.493943	0.033	52	CEP63	centrosomal protein 63kDa
8243	1	0.493803	0.0385	184	SMC1A	structural maintenance of chromosomes 1A
55125	1	0.493189	0.0485	52	CEP192	centrosomal protein 192kDa
8697	1	0.493112	0.0375	85	CDC23	cell division cycle 23
902	1	0.492959	0.0445	140	CCNH	cyclin H
10806	1	0.492939	0.039	51	SDCCAG8	serologically defined colon cancer antigen 8
6300	1	0.492608	0.035	87	MAPK12	mitogen-activated protein kinase 12
1508	1	0.492451	0.034	61	CTSB	cathepsin B
1994	1	0.492335	0.04	44	ELAVL1	ELAV like RNA binding protein 1
567	1	0.492035	0.0405	74	B2M	beta-2-microglobulin
3164	1	0.491407	0.032	98	NR4A1	nuclear receptor subfamily 4, group A, member 1
4938	1	0.491223	0.036	27	OAS1	2'-5'-oligoadenylate synthetase 1, 40/46kDa
3683	1	0.490502	0.038	98	ITGAL	integrin, alpha L (antigen CD11A (p180), lymphocyte function-associated antigen 1; alpha polypeptide)
718	1	0.490129	0.04	169	C3	complement component 3
4691	1	0.490014	0.043	90	NCL	nucleolin
23405	1	0.489659	0.036	41	DICER1	dicer 1, ribonuclease type III
6522	1	0.48959	0.0385	2	SLC4A2	solute carrier family 4 (anion exchanger), member 2
3273	1	0.487915	0.036	39	HRG	histidine-rich glycoprotein
9256	1	0.486693	0.0325	3	BZRAP1	benzodiazepine receptor (peripheral) associated protein 1
283459	1	0.486505	0.0415	132	GATC	glutamyl-tRNA(Gln) amidotransferase, subunit C
5345	1	0.485802	0.034	52	SERPINF2	serpin peptidase inhibitor, clade F (alpha-2 antiplasmin, pigment epithelium derived factor), member 2
23468	1	0.485772	0.04	78	CBX5	chromobox homolog 5
6880	1	0.485463	0.035	130	TAF9	TAF9 RNA polymerase II, TATA box binding protein (TBP)-associated factor, 32kDa
63827	1	0.485	0.029	12	BCAN	brevican
975	1	0.484879	0.04	32	CD81	CD81 molecule
2192	1	0.484346	0.0395	10	FBLN1	fibulin 1
5216	1	0.484176	0.0435	19	PFN1	profilin 1
55737	1	0.483507	0.0405	12	VPS35	vacuolar protein sorting 35 homolog (S. cerevisiae)
4904	1	0.483364	0.0325	142	YBX1	Y box binding protein 1
4673	1	0.483017	0.0375	14	NAP1L1	nucleosome assembly protein 1-like 1
6741	1	0.482935	0.029	45	SSB	Sjogren syndrome antigen B (autoantigen La)
3714	1	0.482734	0.0385	43	JAG2	jagged 2
949	1	0.482414	0.039	52	SCARB1	scavenger receptor class B, member 1
64231	1	0.481622	0.0395	7	MS4A6A	membrane-spanning 4-domains, subfamily A, member 6A
3156	1	0.481021	0.041	39	HMGCR	3-hydroxy-3-methylglutaryl-CoA reductase
6872	1	0.480842	0.036	122	TAF1	TAF1 RNA polymerase II, TATA box binding protein (TBP)-associated factor, 250kDa
10130	1	0.479622	0.0405	18	PDIA6	protein disulfide isomerase family A, member 6
11200	1	0.479499	0.0345	73	CHEK2	checkpoint kinase 2
4753	1	0.479379	0.0425	3	NELL2	NEL-like 2 (chicken)
5478	1	0.479344	0.031	43	PPIA	peptidylprolyl isomerase A (cyclophilin A)
116519	1	0.478089	0.041	23	APOA5	apolipoprotein A-V
57579	1	0.477795	0.032	2	FAM135A	family with sequence similarity 135, member A
5315	1	0.477379	0.0255	160	PKM	pyruvate kinase, muscle
7251	1	0.476402	0.042	51	TSG101	tumor susceptibility 101
10657	1	0.475776	0.043	45	KHDRBS1	KH domain containing, RNA binding, signal transduction associated 1
4296	1	0.474865	0.046	52	MAP3K11	mitogen-activated protein kinase kinase kinase 11
604	1	0.47486	0.0445	89	BCL6	B-cell CLL/lymphoma 6
9451	1	0.473098	0.04	32	EIF2AK3	eukaryotic translation initiation factor 2-alpha kinase 3
967	1	0.473016	0.0435	61	CD63	CD63 molecule
1460	1	0.472959	0.037	68	CSNK2B	casein kinase 2, beta polypeptide
10397	1	0.472411	0.04	30	NDRG1	N-myc downstream regulated 1
23636	1	0.471889	0.0325	100	NUP62	nucleoporin 62kDa
1072	1	0.471849	0.034	16	CFL1	cofilin 1 (non-muscle)
1284	1	0.471374	0.035	37	COL4A2	collagen, type IV, alpha 2
7450	1	0.470618	0.036	57	VWF	von Willebrand factor
710	1	0.470258	0.0345	42	SERPING1	serpin peptidase inhibitor, clade G (C1 inhibitor), member 1
9820	1	0.470257	0.045	67	CUL7	cullin 7
5566	1	0.470256	0.037	101	PRKACA	protein kinase, cAMP-dependent, catalytic, alpha
3303	1	0.470189	0.0385	43	HSPA1A	heat shock 70kDa protein 1A
3304	1	0.470189	0.034	43	HSPA1B	heat shock 70kDa protein 1B
1021	1	0.469753	0.04	56	CDK6	cyclin-dependent kinase 6
3178	1	0.469502	0.0375	42	HNRNPA1	heterogeneous nuclear ribonucleoprotein A1
8106	1	0.46924	0.044	111	PABPN1	poly(A) binding protein, nuclear 1
9135	1	0.469031	0.036	22	RABEP1	rabaptin, RAB GTPase binding effector protein 1
597	1	0.468826	0.035	38	BCL2A1	BCL2-related protein A1
10403	1	0.468494	0.0355	137	NDC80	NDC80 kinetochore complex component
10198	1	0.467867	0.0335	4	MPHOSPH9	M-phase phosphoprotein 9
47	1	0.467803	0.0315	49	ACLY	ATP citrate lyase
3856	1	0.467634	0.0345	52	KRT8	keratin 8
10933	1	0.467604	0.0405	40	MORF4L1	mortality factor 4 like 1
8021	1	0.466847	0.0375	103	NUP214	nucleoporin 214kDa
10298	1	0.46675	0.036	35	PAK4	p21 protein (Cdc42/Rac)-activated kinase 4
3836	1	0.46652	0.0345	33	KPNA1	karyopherin alpha 1 (importin alpha 5)
64283	1	0.466082	0.0425	27	ARHGEF28	Rho guanine nucleotide exchange factor (GEF) 28
350	1	0.465638	0.0285	31	APOH	apolipoprotein H (beta-2-glycoprotein I)
4057	1	0.465134	0.045	69	LTF	lactotransferrin
6934	1	0.464966	0.047	72	TCF7L2	transcription factor 7-like 2 (T-cell specific, HMG-box)
6048	1	0.464841	0.0405	13	RNF5	ring finger protein 5, E3 ubiquitin protein ligase
5091	1	0.464671	0.038	62	PC	pyruvate carboxylase
9093	1	0.464329	0.037	44	DNAJA3	DnaJ (Hsp40) homolog, subfamily A, member 3
3913	1	0.464237	0.036	36	LAMB2	laminin, beta 2 (laminin S)
3875	1	0.463795	0.037	43	KRT18	keratin 18
9463	1	0.462081	0.038	40	PICK1	protein interacting with PRKCA 1
57817	1	0.46197	0.041	46	HAMP	hepcidin antimicrobial peptide
10956	1	0.461755	0.0365	24	OS9	osteosarcoma amplified 9, endoplasmic reticulum lectin
64750	1	0.461329	0.0345	93	SMURF2	SMAD specific E3 ubiquitin protein ligase 2
3431	1	0.460844	0.038	7	SP110	SP110 nuclear body protein
9218	1	0.460547	0.038	36	VAPA	VAMP (vesicle-associated membrane protein)-associated protein A, 33kDa
26273	1	0.460116	0.034	4	FBXO3	F-box protein 3
80342	1	0.460113	0.042	40	TRAF3IP3	TRAF3 interacting protein 3
121504	1	0.460053	0.0445	50	HIST4H4	histone cluster 4, H4
1060	1	0.459941	0.0355	97	CENPC	centromere protein C
7041	1	0.459889	0.04	22	TGFB1I1	transforming growth factor beta 1 induced transcript 1
7171	1	0.459881	0.0395	37	TPM4	tropomyosin 4
4674	1	0.459503	0.0455	6	NAP1L2	nucleosome assembly protein 1-like 2
4778	1	0.458988	0.0375	59	NFE2	nuclear factor, erythroid 2
2549	1	0.458745	0.027	50	GAB1	GRB2-associated binding protein 1
57223	1	0.458734	0.031	4	SMEK2	SMEK homolog 2, suppressor of mek1 (Dictyostelium)
93664	1	0.458317	0.039	7	CADPS2	Ca++-dependent secretion activator 2
9853	1	0.458154	0.0335	11	RUSC2	RUN and SH3 domain containing 2
6093	1	0.457766	0.0265	37	ROCK1	Rho-associated, coiled-coil containing protein kinase 1
1173	1	0.457652	0.036	40	AP2M1	adaptor-related protein complex 2, mu 1 subunit
4538	1	0.457501	0.0315	54	ND4	NADH dehydrogenase, subunit 4 (complex I)
3075	1	0.457279	0.033	29	CFH	complement factor H
10992	1	0.457269	0.043	105	SF3B2	splicing factor 3b, subunit 2, 145kDa
2266	1	0.457062	0.035	14	FGG	fibrinogen gamma chain
10209	1	0.457052	0.043	21	EIF1	eukaryotic translation initiation factor 1
4731	1	0.456447	0.034	52	NDUFV3	NADH dehydrogenase (ubiquinone) flavoprotein 3, 10kDa
5170	1	0.456332	0.0365	32	PDPK1	3-phosphoinositide dependent protein kinase 1
84961	1	0.456262	0.04	22	FBXL20	F-box and leucine-rich repeat protein 20
7402	1	0.455921	0.033	36	UTRN	utrophin
5598	1	0.455914	0.039	42	MAPK7	mitogen-activated protein kinase 7
6477	1	0.45528	0.03	33	SIAH1	siah E3 ubiquitin protein ligase 1
3133	1	0.455189	0.0405	48	HLA-E	major histocompatibility complex, class I, E
4745	1	0.45513	0.036	9	NELL1	NEL-like 1 (chicken)
30835	1	0.45508	0.0385	43	CD209	CD209 molecule
4055	1	0.454609	0.036	39	LTBR	lymphotoxin beta receptor (TNFR superfamily, member 3)
667	1	0.454129	0.046	42	DST	dystonin
10869	1	0.453485	0.036	5	USP19	ubiquitin specific peptidase 19
375790	1	0.452815	0.0405	30	AGRN	agrin
10919	1	0.45281	0.0435	57	EHMT2	euchromatic histone-lysine N-methyltransferase 2
6687	1	0.452624	0.0415	35	SPG7	spastic paraplegia 7 (pure and complicated autosomal recessive)
6709	1	0.451674	0.038	42	SPTAN1	spectrin, alpha, non-erythrocytic 1
4513	1	0.450938	0.039	38	COX2	cytochrome c oxidase subunit II
2274	1	0.450689	0.036	40	FHL2	four and a half LIM domains 2
1654	1	0.450676	0.033	11	DDX3X	DEAD (Asp-Glu-Ala-Asp) box helicase 3, X-linked
819	1	0.45057	0.037	10	CAMLG	calcium modulating ligand
8723	1	0.450533	0.038	8	SNX4	sorting nexin 4
7204	1	0.450266	0.037	20	TRIO	trio Rho guanine nucleotide exchange factor
1737	1	0.45026	0.033	40	DLAT	dihydrolipoamide S-acetyltransferase
2242	1	0.450249	0.038	43	FES	FES proto-oncogene, tyrosine kinase
4514	1	0.450161	0.033	43	COX3	cytochrome c oxidase III
9318	1	0.450147	0.038	27	COPS2	COP9 signalosome subunit 2
10605	1	0.450053	0.034	43	PAIP1	poly(A) binding protein interacting protein 1
8533	1	0.449383	0.036	14	COPS3	COP9 signalosome subunit 3
2896	1	0.449095	0.0345	21	GRN	granulin
7750	1	0.448531	0.0325	18	ZMYM2	zinc finger, MYM-type 2
51593	1	0.448118	0.0335	13	SRRT	serrate, RNA effector molecule
52	1	0.447967	0.038	36	ACP1	acid phosphatase 1, soluble
5869	1	0.447881	0.037	20	RAB5B	RAB5B, member RAS oncogene family
858	1	0.447818	0.0345	21	CAV2	caveolin 2
23085	1	0.447433	0.039	26	ERC1	ELKS/RAB6-interacting/CAST family member 1
5204	1	0.447175	0.0495	41	PFDN5	prefoldin subunit 5
7161	1	0.447035	0.034	33	TP73	tumor protein p73
9459	1	0.446794	0.0455	47	ARHGEF6	Rac/Cdc42 guanine nucleotide exchange factor (GEF) 6
54535	1	0.446522	0.042	45	CCHCR1	coiled-coil alpha-helical rod protein 1
4720	1	0.445964	0.0345	58	NDUFS2	NADH dehydrogenase (ubiquinone) Fe-S protein 2, 49kDa (NADH-coenzyme Q reductase)
3843	1	0.44591	0.037	47	IPO5	importin 5
2628	1	0.445852	0.0425	34	GATM	glycine amidinotransferase (L-arginine:glycine amidinotransferase)
6342	1	0.44514	0.0345	50	SCP2	sterol carrier protein 2
2548	1	0.444972	0.034	29	GAA	glucosidase, alpha; acid
26003	1	0.44434	0.0355	12	GORASP2	golgi reassembly stacking protein 2, 55kDa
6882	1	0.444063	0.033	74	TAF11	TAF11 RNA polymerase II, TATA box binding protein (TBP)-associated factor, 28kDa
6585	1	0.443798	0.039	9	SLIT1	slit homolog 1 (Drosophila)
10488	1	0.443328	0.0325	25	CREB3	cAMP responsive element binding protein 3
2289	1	0.442677	0.0425	18	FKBP5	FK506 binding protein 5
10174	1	0.442611	0.0435	29	SORBS3	sorbin and SH3 domain containing 3
57175	1	0.442553	0.0415	5	CORO1B	coronin, actin binding protein, 1B
2244	1	0.442282	0.041	14	FGB	fibrinogen beta chain
9217	1	0.441977	0.0345	16	VAPB	VAMP (vesicle-associated membrane protein)-associated protein B and C
922	1	0.441736	0.035	5	CD5L	CD5 molecule-like
10598	1	0.441594	0.044	17	AHSA1	AHA1, activator of heat shock 90kDa protein ATPase homolog 1 (yeast)
1982	1	0.441586	0.042	27	EIF4G2	eukaryotic translation initiation factor 4 gamma, 2
3880	1	0.441353	0.035	42	KRT19	keratin 19
117178	1	0.441347	0.0365	11	SSX2IP	synovial sarcoma, X breakpoint 2 interacting protein
183	1	0.441244	0.0385	42	AGT	angiotensinogen (serpin peptidase inhibitor, clade A, member 8)
7159	1	0.440193	0.0475	32	TP53BP2	tumor protein p53 binding protein 2
5199	1	0.439664	0.0435	14	CFP	complement factor properdin
79711	1	0.439592	0.0375	36	IPO4	importin 4
139285	1	0.438913	0.0405	10	AMER1	APC membrane recruitment protein 1
4502	1	0.437928	0.033	24	MT2A	metallothionein 2A
1655	1	0.437917	0.0385	29	DDX5	DEAD (Asp-Glu-Ala-Asp) box helicase 5
25776	1	0.437715	0.0395	9	CBY1	chibby homolog 1 (Drosophila)
10847	1	0.4376	0.0365	19	SRCAP	Snf2-related CREBBP activator protein
23243	1	0.437391	0.039	7	ANKRD28	ankyrin repeat domain 28
7114	1	0.437247	0.0425	7	TMSB4X	thymosin beta 4, X-linked
274	1	0.437026	0.0385	23	BIN1	bridging integrator 1
1381	1	0.436462	0.0385	32	CRABP1	cellular retinoic acid binding protein 1
6018	1	0.436033	0.0395	15	RLF	rearranged L-myc fusion
8694	1	0.435899	0.031	61	DGAT1	diacylglycerol O-acyltransferase 1
55827	1	0.435537	0.035	15	DCAF6	DDB1 and CUL4 associated factor 6
374654	1	0.435252	0.033	15	KIF7	kinesin family member 7
9039	1	0.435156	0.0475	21	UBA3	ubiquitin-like modifier activating enzyme 3
752	1	0.434806	0.0425	9	FMNL1	formin-like 1
80308	1	0.434772	0.036	13	FLAD1	flavin adenine dinucleotide synthetase 1
1915	1	0.434549	0.0395	39	EEF1A1	eukaryotic translation elongation factor 1 alpha 1
55233	1	0.434489	0.0445	2	MOB1A	MOB kinase activator 1A
22931	1	0.434294	0.0375	7	RAB18	RAB18, member RAS oncogene family
10817	1	0.434029	0.0385	35	FRS3	fibroblast growth factor receptor substrate 3
23102	1	0.433967	0.0335	2	TBC1D2B	TBC1 domain family, member 2B
57554	1	0.433868	0.036	14	LRRC7	leucine rich repeat containing 7
8409	1	0.433443	0.0405	30	UXT	ubiquitously-expressed, prefoldin-like chaperone
64754	1	0.433056	0.041	6	SMYD3	SET and MYND domain containing 3
79586	1	0.432942	0.044	33	CHPF	chondroitin polymerizing factor
2495	1	0.431468	0.032	17	FTH1	ferritin, heavy polypeptide 1
84498	1	0.430979	0.0375	4	FAM120B	family with sequence similarity 120B
171023	1	0.430961	0.032	25	ASXL1	additional sex combs like transcriptional regulator 1
2267	1	0.430744	0.0365	4	FGL1	fibrinogen-like 1
5833	1	0.430618	0.0385	15	PCYT2	phosphate cytidylyltransferase 2, ethanolamine
9353	1	0.430155	0.0355	19	SLIT2	slit homolog 2 (Drosophila)
1656	1	0.429949	0.0365	26	DDX6	DEAD (Asp-Glu-Ala-Asp) box helicase 6
6748	1	0.4299	0.0345	97	SSR4	signal sequence receptor, delta
22803	1	0.429749	0.029	9	XRN2	5'-3' exoribonuclease 2
196410	1	0.429238	0.0395	2	METTL7B	methyltransferase like 7B
5202	1	0.428832	0.037	17	PFDN2	prefoldin subunit 2
10516	1	0.428703	0.038	13	FBLN5	fibulin 5
56949	1	0.428413	0.0365	37	XAB2	XPA binding protein 2
7110	1	0.42824	0.048	9	TMF1	TATA element modulatory factor 1
7247	1	0.427687	0.0415	7	TSN	translin
8100	1	0.427671	0.038	6	IFT88	intraflagellar transport 88 homolog (Chlamydomonas)
1964	1	0.427579	0.035	18	EIF1AX	eukaryotic translation initiation factor 1A, X-linked
6142	1	0.427463	0.034	119	RPL18A	ribosomal protein L18a
143	1	0.42735	0.038	22	PARP4	poly (ADP-ribose) polymerase family, member 4
51552	1	0.426741	0.0395	4	RAB14	RAB14, member RAS oncogene family
1974	1	0.426655	0.036	16	EIF4A2	eukaryotic translation initiation factor 4A2
22918	1	0.426528	0.0365	9	CD93	CD93 molecule
5619	1	0.426239	0.036	18	PRM1	protamine 1
8861	1	0.42608	0.0375	29	LDB1	LIM domain binding 1
9743	1	0.425676	0.0345	27	ARHGAP32	Rho GTPase activating protein 32
6482	1	0.425511	0.03	18	ST3GAL1	ST3 beta-galactoside alpha-2,3-sialyltransferase 1
54815	1	0.425444	0.0355	18	GATAD2A	GATA zinc finger domain containing 2A
4001	1	0.425254	0.037	23	LMNB1	lamin B1
5316	1	0.425162	0.044	16	PKNOX1	PBX/knotted 1 homeobox 1
9961	1	0.424818	0.0395	12	MVP	major vault protein
8618	1	0.424662	0.034	3	CADPS	Ca++-dependent secretion activator
57333	1	0.423914	0.041	6	RCN3	reticulocalbin 3, EF-hand calcium binding domain
8653	1	0.423866	0.04	20	DDX3Y	DEAD (Asp-Glu-Ala-Asp) box helicase 3, Y-linked
84033	1	0.423851	0.036	10	OBSCN	obscurin, cytoskeletal calmodulin and titin-interacting RhoGEF
29952	1	0.423516	0.036	19	DPP7	dipeptidyl-peptidase 7
340533	1	0.423502	0.038	1	KIAA2022	KIAA2022
79868	1	0.423497	0.0315	3	ALG13	ALG13, UDP-N-acetylglucosaminyltransferase subunit
10313	1	0.42343	0.0445	8	RTN3	reticulon 3
3053	1	0.423362	0.046	11	SERPIND1	serpin peptidase inhibitor, clade D (heparin cofactor), member 1
5307	1	0.423083	0.038	15	PITX1	paired-like homeodomain 1
10654	1	0.422757	0.038	5	PMVK	phosphomevalonate kinase
6424	1	0.42258	0.0425	46	SFRP4	secreted frizzled-related protein 4
1953	1	0.422504	0.041	9	MEGF6	multiple EGF-like-domains 6
5108	1	0.422441	0.042	12	PCM1	pericentriolar material 1
334	1	0.422404	0.037	13	APLP2	amyloid beta (A4) precursor-like protein 2
51218	1	0.422374	0.0395	16	GLRX5	glutaredoxin 5
7871	1	0.422354	0.0365	22	SLMAP	sarcolemma associated protein
55249	1	0.422286	0.036	17	YY1AP1	YY1 associated protein 1
10539	1	0.421419	0.036	8	GLRX3	glutaredoxin 3
23157	1	0.421313	0.0405	7	2006-09-01	septin 6
10522	1	0.421015	0.035	7	DEAF1	DEAF1 transcription factor
91703	1	0.420746	0.039	27	ACY3	aspartoacylase (aminocyclase) 3
8241	1	0.420495	0.0365	12	RBM10	RNA binding motif protein 10
5987	1	0.420382	0.0325	16	TRIM27	tripartite motif containing 27
6632	1	0.420382	0.036	29	SNRPD1	small nuclear ribonucleoprotein D1 polypeptide 16kDa
10133	1	0.420309	0.03	10	OPTN	optineurin
9482	1	0.420217	0.034	15	STX8	syntaxin 8
51773	1	0.419965	0.032	25	RSF1	remodeling and spacing factor 1
5757	1	0.419939	0.0335	18	PTMA	prothymosin, alpha
54856	1	0.419011	0.039	1	GON4L	gon-4-like (C. elegans)
8470	1	0.418655	0.03	10	SORBS2	sorbin and SH3 domain containing 2
23647	1	0.418166	0.0395	13	ARFIP2	ADP-ribosylation factor interacting protein 2
9321	1	0.417954	0.0435	8	TRIP11	thyroid hormone receptor interactor 11
23770	1	0.417948	0.038	17	FKBP8	FK506 binding protein 8, 38kDa
5586	1	0.417648	0.035	9	PKN2	protein kinase N2
10332	1	0.41755	0.043	6	CLEC4M	C-type lectin domain family 4, member M
6916	1	0.417335	0.0295	16	TBXAS1	thromboxane A synthase 1 (platelet)
10682	1	0.417228	0.0345	14	EBP	emopamil binding protein (sterol isomerase)
2202	1	0.416846	0.038	5	EFEMP1	EGF containing fibulin-like extracellular matrix protein 1
81502	1	0.416611	0.035	11	HM13	histocompatibility (minor) 13
28972	1	0.416404	0.0355	86	SPCS1	signal peptidase complex subunit 1 homolog (S. cerevisiae)
730	1	0.416147	0.0395	8	C7	complement component 7
8476	1	0.415802	0.0325	6	CDC42BPA	CDC42 binding protein kinase alpha (DMPK-like)
29950	1	0.415638	0.0335	9	SERTAD1	SERTA domain containing 1
23345	1	0.415507	0.0315	11	SYNE1	spectrin repeat containing, nuclear envelope 1
27286	1	0.415147	0.041	25	SRPX2	sushi-repeat containing protein, X-linked 2
1463	1	0.415035	0.037	14	NCAN	neurocan
3543	1	0.415	0.043	16	IGLL1	immunoglobulin lambda-like polypeptide 1
128637	1	0.414364	0.0325	4	TBC1D20	TBC1 domain family, member 20
85444	1	0.414101	0.04	2	LRRCC1	leucine rich repeat and coiled-coil centrosomal protein 1
1152	1	0.412762	0.0315	10	CKB	creatine kinase, brain
54942	1	0.412668	0.0485	5	FAM206A	family with sequence similarity 206, member A
25894	1	0.412572	0.0355	15	PLEKHG4	pleckstrin homology domain containing, family G (with RhoGef domain) member 4
27141	1	0.41247	0.039	109	CIDEB	cell death-inducing DFFA-like effector b
10226	1	0.411673	0.0335	9	PLIN3	perilipin 3
1952	1	0.411157	0.038	18	CELSR2	cadherin, EGF LAG seven-pass G-type receptor 2
55145	1	0.411119	0.033	12	THAP1	THAP domain containing, apoptosis associated protein 1
5950	1	0.4109	0.031	15	RBP4	retinol binding protein 4, plasma
348807	1	0.410198	0.0325	6	CCDC37	coiled-coil domain containing 37
1528	1	0.410167	0.034	35	CYB5A	cytochrome b5 type A (microsomal)
4741	1	0.410079	0.0385	14	NEFM	neurofilament, medium polypeptide
4256	1	0.410075	0.0395	23	MGP	matrix Gla protein
6293	1	0.409967	0.04	7	VPS52	vacuolar protein sorting 52 homolog (S. cerevisiae)
7867	1	0.409869	0.036	10	MAPKAPK3	mitogen-activated protein kinase-activated protein kinase 3
2634	1	0.409827	0.036	8	GBP2	guanylate binding protein 2, interferon-inducible
5454	1	0.40977	0.039	12	POU3F2	POU class 3 homeobox 2
60561	1	0.40974	0.0325	8	RINT1	RAD50 interactor 1
29979	1	0.409638	0.0355	13	UBQLN1	ubiquilin 1
23077	1	0.409567	0.0445	7	MYCBP2	MYC binding protein 2, E3 ubiquitin protein ligase
5359	1	0.409479	0.035	9	PLSCR1	phospholipid scramblase 1
2783	1	0.40926	0.041	22	GNB2	guanine nucleotide binding protein (G protein), beta polypeptide 2
27236	1	0.408961	0.0395	9	ARFIP1	ADP-ribosylation factor interacting protein 1
2109	1	0.408903	0.0345	17	ETFB	electron-transfer-flavoprotein, beta polypeptide
9500	1	0.408767	0.032	14	MAGED1	melanoma antigen family D, 1
55342	1	0.408489	0.04	9	STRBP	spermatid perinuclear RNA binding protein
22795	1	0.408418	0.0465	4	NID2	nidogen 2 (osteonidogen)
10864	1	0.408344	0.041	15	SLC22A7	solute carrier family 22 (organic anion transporter), member 7
103	1	0.408258	0.0395	11	ADAR	adenosine deaminase, RNA-specific
153443	1	0.408168	0.036	14	SRFBP1	serum response factor binding protein 1
10383	1	0.4071	0.04	13	TUBB4B	tubulin, beta 4B class IVb
6238	1	0.405816	0.0375	9	RRBP1	ribosome binding protein 1
10241	1	0.405632	0.03	4	CALCOCO2	calcium binding and coiled-coil domain 2
83861	1	0.405487	0.0355	3	RSPH3	radial spoke 3 homolog (Chlamydomonas)
9204	1	0.405378	0.0395	13	ZMYM6	zinc finger, MYM-type 6
3671	1	0.40529	0.0355	2	ISLR	immunoglobulin superfamily containing leucine-rich repeat
30008	1	0.405074	0.0305	9	EFEMP2	EGF containing fibulin-like extracellular matrix protein 2
10788	1	0.404978	0.029	12	IQGAP2	IQ motif containing GTPase activating protein 2
116985	1	0.40484	0.031	5	ARAP1	ArfGAP with RhoGAP domain, ankyrin repeat and PH domain 1
64852	1	0.404255	0.0325	43	TUT1	terminal uridylyl transferase 1, U6 snRNA-specific
9454	1	0.403955	0.0465	11	HOMER3	homer homolog 3 (Drosophila)
1388	1	0.403076	0.0295	7	ATF6B	activating transcription factor 6 beta
23152	1	0.402472	0.034	4	CIC	capicua transcriptional repressor
56478	1	0.401885	0.034	7	EIF4ENIF1	eukaryotic translation initiation factor 4E nuclear import factor 1
56893	1	0.401858	0.0315	6	UBQLN4	ubiquilin 4
84186	1	0.400929	0.0305	5	ZCCHC7	zinc finger, CCHC domain containing 7
60528	1	0.400625	0.035	8	ELAC2	elaC ribonuclease Z 2
10418	1	0.400623	0.0385	4	SPON1	spondin 1, extracellular matrix protein
3097	1	0.400125	0.036	13	HIVEP2	human immunodeficiency virus type I enhancer binding protein 2
2519	1	0.399848	0.034	9	FUCA2	fucosidase, alpha-L- 2, plasma
7268	1	0.399529	0.037	2	TTC4	tetratricopeptide repeat domain 4
57576	1	0.398811	0.034	10	KIF17	kinesin family member 17
9659	1	0.398716	0.0375	3	PDE4DIP	phosphodiesterase 4D interacting protein
11078	1	0.398086	0.031	2	TRIOBP	TRIO and F-actin binding protein
9526	1	0.398012	0.0365	5	MPDU1	mannose-P-dolichol utilization defect 1
51386	1	0.397869	0.0395	15	EIF3L	eukaryotic translation initiation factor 3, subunit L
53347	1	0.396149	0.0345	8	UBASH3A	ubiquitin associated and SH3 domain containing A
54363	1	0.395963	0.046	7	HAO1	hydroxyacid oxidase (glycolate oxidase) 1
51162	1	0.395167	0.0335	2	EGFL7	EGF-like-domain, multiple 7
55109	1	0.395126	0.0305	5	AGGF1	angiogenic factor with G patch and FHA domains 1
8193	1	0.394846	0.036	6	DPF1	D4, zinc and double PHD fingers family 1
84975	1	0.393894	0.0355	2	MFSD5	major facilitator superfamily domain containing 5
8635	1	0.393745	0.0365	2	RNASET2	ribonuclease T2
4924	1	0.393653	0.0295	3	NUCB1	nucleobindin 1
50618	1	0.393619	0.034	4	ITSN2	intersectin 2
51495	1	0.39342	0.035	2	PTPLAD1	protein tyrosine phosphatase-like A domain containing 1
9758	1	0.393381	0.0305	2	FRMPD4	FERM and PDZ domain containing 4
51729	1	0.393148	0.0345	5	WBP11	WW domain binding protein 11
23051	1	0.39292	0.0435	2	ZHX3	zinc fingers and homeoboxes 3
5936	1	0.392821	0.038	4	RBM4	RNA binding motif protein 4
22877	1	0.392496	0.0305	3	MLXIP	MLX interacting protein
64423	1	0.392023	0.04	6	INF2	inverted formin, FH2 and WH2 domain containing
563	1	0.391445	0.0425	3	AZGP1	alpha-2-glycoprotein 1, zinc-binding
51550	1	0.391042	0.034	3	CINP	cyclin-dependent kinase 2 interacting protein
58155	1	0.390965	0.04	4	PTBP2	polypyrimidine tract binding protein 2
83940	1	0.390173	0.0495	1	TATDN1	TatD DNase domain containing 1
79026	1	0.389751	0.038	3	AHNAK	AHNAK nucleoprotein
81858	1	0.38871	0.038	3	SHARPIN	SHANK-associated RH domain interactor
10848	1	0.388703	0.039	4	PPP1R13L	protein phosphatase 1, regulatory subunit 13 like
83878	1	0.388635	0.04	4	USHBP1	Usher syndrome 1C binding protein 1
8425	1	0.388614	0.0385	3	LTBP4	latent transforming growth factor beta binding protein 4
4070	1	0.388158	0.0385	6	TACSTD2	tumor-associated calcium signal transducer 2
57062	1	0.387687	0.036	5	DDX24	DEAD (Asp-Glu-Ala-Asp) box helicase 24
373	1	0.387325	0.0365	2	TRIM23	tripartite motif containing 23
10295	1	0.387195	0.033	4	BCKDK	branched chain ketoacid dehydrogenase kinase
51061	1	0.38686	0.0335	1	TXNDC11	thioredoxin domain containing 11
9687	1	0.3855	0.042	3	GREB1	growth regulation by estrogen in breast cancer 1
171024	1	0.385172	0.0335	2	SYNPO2	synaptopodin 2
1318	1	0.384658	0.0395	5	SLC31A2	solute carrier family 31 (copper transporter), member 2
5297	1	0.384354	0.038	2	PI4KA	phosphatidylinositol 4-kinase, catalytic, alpha
5799	1	0.383604	0.035	5	PTPRN2	protein tyrosine phosphatase, receptor type, N polypeptide 2
10611	1	0.38227	0.0325	2	PDLIM5	PDZ and LIM domain 5
27332	1	0.381793	0.0365	1	ZNF638	zinc finger protein 638
6305	1	0.380204	0.034	2	SBF1	SET binding factor 1
4925	1	0.379815	0.037	4	NUCB2	nucleobindin 2
55679	1	0.37956	0.0395	1	LIMS2	LIM and senescent cell antigen-like domains 2
55719	1	0.379205	0.037	1	FAM178A	family with sequence similarity 178, member A
84656	1	0.378568	0.0425	2	GLYR1	glyoxylate reductase 1 homolog (Arabidopsis)
3234	1	0.377514	0.0325	2	HOXD8	homeobox D8
55769	1	0.37723	0.0325	2	ZNF83	zinc finger protein 83
84445	1	0.37672	0.0305	2	LZTS2	leucine zipper, putative tumor suppressor 2
57670	1	0.375699	0.0395	1	KIAA1549	KIAA1549
26064	1	0.375572	0.0445	1	RAI14	retinoic acid induced 14
50859	1	0.374852	0.046	1	SPOCK3	sparc/osteonectin, cwcv and kazal-like domains proteoglycan (testican) 3
25827	1	0.374043	0.0425	1	FBXL2	F-box and leucine-rich repeat protein 2
23528	1	0.373462	0.0385	1	ZNF281	zinc finger protein 281
440193	1	0.372711	0.0335	1	CCDC88C	coiled-coil domain containing 88C
57862	1	0.37116	0.0375	1	ZNF410	zinc finger protein 410
4790	0	0.350335	0.035	477	NFKB1	nuclear factor of kappa light polypeptide gene enhancer in B-cells 1
55578	0	0.332872	0.0405	614	SUPT20H	suppressor of Ty 20 homolog (S. cerevisiae)
7311	0	0.317206	0.0395	555	UBA52	ubiquitin A-52 residue ribosomal protein fusion product 1
66005	0	0.310479	0.073	2	CHID1	chitinase domain containing 1
1956	0	0.307946	0.036	403	EGFR	epidermal growth factor receptor
4609	0	0.305393	0.0405	447	MYC	v-myc avian myelocytomatosis viral oncogene homolog
1950	0	0.299819	0.039	432	EGF	epidermal growth factor
596	0	0.296772	0.0315	373	BCL2	B-cell CLL/lymphoma 2
5879	0	0.294995	0.034	346	RAC1	ras-related C3 botulinum toxin substrate 1 (rho family, small GTP binding protein Rac1)
3569	0	0.293358	0.0405	469	IL6	interleukin 6
84910	0	0.290867	0.038	4	TMEM87B	transmembrane protein 87B
115111	0	0.287994	0.1055	2	SLC26A7	solute carrier family 26 (anion exchanger), member 7
723961	0	0.286465	0.036	575	INS-IGF2	INS-IGF2 readthrough
6667	0	0.277883	0.0315	442	SP1	Sp1 transcription factor
998	0	0.277579	0.0315	305	CDC42	cell division cycle 42
5599	0	0.275651	0.0335	329	MAPK8	mitogen-activated protein kinase 8
256309	0	0.275551	0.0395	2	CCDC110	coiled-coil domain containing 110
2099	0	0.272485	0.0445	345	ESR1	estrogen receptor 1
595	0	0.268588	0.0375	378	CCND1	cyclin D1
5970	0	0.266561	0.036	297	RELA	v-rel avian reticuloendotheliosis viral oncogene homolog A
5594	0	0.260987	0.03	293	MAPK1	mitogen-activated protein kinase 1
2353	0	0.251642	0.04	412	FOS	FBJ murine osteosarcoma viral oncogene homolog
960	0	0.250402	0.0295	254	CD44	CD44 molecule (Indian blood group)
3458	0	0.248432	0.0395	373	IFNG	interferon, gamma
367	0	0.244255	0.0355	272	AR	androgen receptor
387	0	0.243723	0.0325	268	RHOA	ras homolog family member A
3558	0	0.242398	0.03	382	IL2	interleukin 2
196527	0	0.242385	0.0335	2	ANO6	anoctamin 6
7422	0	0.241541	0.039	319	VEGFA	vascular endothelial growth factor A
920	0	0.239938	0.0355	312	CD4	CD4 molecule
836	0	0.239167	0.0475	207	CASP3	caspase 3, apoptosis-related cysteine peptidase
3690	0	0.238983	0.037	192	ITGB3	integrin, beta 3 (platelet glycoprotein IIIa, antigen CD61)
1432	0	0.237665	0.037	233	MAPK14	mitogen-activated protein kinase 14
7316	0	0.23739	0.037	238	UBC	ubiquitin C
3553	0	0.231799	0.0395	310	IL1B	interleukin 1, beta
6464	0	0.23116	0.0415	250	SHC1	SHC (Src homology 2 domain containing) transforming protein 1
1029	0	0.229088	0.035	207	CDKN2A	cyclin-dependent kinase inhibitor 2A
1385	0	0.228422	0.0335	315	CREB1	cAMP responsive element binding protein 1
4792	0	0.228299	0.041	196	NFKBIA	nuclear factor of kappa light polypeptide gene enhancer in B-cells inhibitor, alpha
3265	0	0.226885	0.036	303	HRAS	Harvey rat sarcoma viral oncogene homolog
161357	0	0.224794	0.068	1	MDGA2	MAM domain containing glycosylphosphatidylinositol anchor 2
5340	0	0.224493	0.0415	134	PLG	plasminogen
801	0	0.224154	0.031	318	CALM1	calmodulin 1 (phosphorylase kinase, delta)
805	0	0.224154	0.042	318	CALM2	calmodulin 2 (phosphorylase kinase, delta)
808	0	0.224154	0.0395	318	CALM3	calmodulin 3 (phosphorylase kinase, delta)
2064	0	0.221808	0.037	218	ERBB2	v-erb-b2 avian erythroblastic leukemia viral oncogene homolog 2
79627	0	0.220652	0.065	2	OGFRL1	opioid growth factor receptor-like 1
999	0	0.220288	0.036	263	CDH1	cadherin 1, type 1, E-cadherin (epithelial)
5781	0	0.220175	0.037	243	PTPN11	protein tyrosine phosphatase, non-receptor type 11
3065	0	0.218344	0.0335	268	HDAC1	histone deacetylase 1
351	0	0.21715	0.031	398	APP	amyloid beta (A4) precursor protein
5290	0	0.217096	0.03	278	PIK3CA	phosphatidylinositol-4,5-bisphosphate 3-kinase, catalytic subunit alpha
3685	0	0.216794	0.0425	155	ITGAV	integrin, alpha V
5578	0	0.215607	0.034	248	PRKCA	protein kinase C, alpha
25	0	0.215602	0.0385	166	ABL1	ABL proto-oncogene 1, non-receptor tyrosine kinase
5747	0	0.215338	0.036	191	PTK2	protein tyrosine kinase 2
3674	0	0.21497	0.031	138	ITGA2B	integrin, alpha 2b (platelet glycoprotein IIb of IIb/IIIa complex, antigen CD41)
3576	0	0.214775	0.033	297	CXCL8	chemokine (C-X-C motif) ligand 8
5468	0	0.214755	0.036	303	PPARG	peroxisome proliferator-activated receptor gamma
3565	0	0.212774	0.03	259	IL4	interleukin 4
5595	0	0.211862	0.029	268	MAPK3	mitogen-activated protein kinase 3
1051	0	0.211078	0.0335	189	CEBPB	CCAAT/enhancer binding protein (C/EBP), beta
4318	0	0.209723	0.0405	230	MMP9	matrix metallopeptidase 9 (gelatinase B, 92kDa gelatinase, 92kDa type IV collagenase)
3308	0	0.209385	0.035	184	HSPA4	heat shock 70kDa protein 4
867	0	0.209257	0.0385	209	CBL	Cbl proto-oncogene, E3 ubiquitin protein ligase
5518	0	0.209225	0.0315	153	PPP2R1A	protein phosphatase 2, regulatory subunit A, alpha
2475	0	0.209019	0.038	211	MTOR	mechanistic target of rapamycin (serine/threonine kinase)
8517	0	0.208087	0.0365	124	IKBKG	inhibitor of kappa light polypeptide gene enhancer in B-cells, kinase gamma
3655	0	0.20698	0.032	120	ITGA6	integrin, alpha 6
3091	0	0.206953	0.037	210	HIF1A	hypoxia inducible factor 1, alpha subunit (basic helix-loop-helix transcription factor)
7532	0	0.206404	0.035	114	YWHAG	tyrosine 3-monooxygenase/tryptophan 5-monooxygenase activation protein, gamma
6500	0	0.206213	0.0325	138	SKP1	S-phase kinase-associated protein 1
3479	0	0.206162	0.031	301	IGF1	insulin-like growth factor 1 (somatomedin C)
23586	0	0.205763	0.0365	65	DDX58	DEAD (Asp-Glu-Ala-Asp) box polypeptide 58
7040	0	0.205715	0.0365	167	TGFB1	transforming growth factor, beta 1
1027	0	0.205	0.0365	176	CDKN1B	cyclin-dependent kinase inhibitor 1B (p27, Kip1)
5728	0	0.204551	0.0445	229	PTEN	phosphatase and tensin homolog
4087	0	0.204103	0.0395	222	SMAD2	SMAD family member 2
5925	0	0.203926	0.033	201	RB1	retinoblastoma 1
3551	0	0.203795	0.0365	137	IKBKB	inhibitor of kappa light polypeptide gene enhancer in B-cells, kinase beta
1869	0	0.202938	0.0505	188	E2F1	E2F transcription factor 1
3439	0	0.202763	0.026	175	IFNA1	interferon, alpha 1
54538	0	0.202762	0.0695	1	ROBO4	roundabout, axon guidance receptor, homolog 4 (Drosophila)
3676	0	0.202663	0.039	156	ITGA4	integrin, alpha 4 (antigen CD49D, alpha 4 subunit of VLA-4 receptor)
3339	0	0.202167	0.0445	92	HSPG2	heparan sulfate proteoglycan 2
332	0	0.201817	0.0245	263	BIRC5	baculoviral IAP repeat containing 5
4089	0	0.20161	0.0295	248	SMAD4	SMAD family member 4
7414	0	0.201608	0.037	106	VCL	vinculin
3693	0	0.201152	0.033	101	ITGB5	integrin, beta 5
213	0	0.201093	0.04	170	ALB	albumin
5708	0	0.200671	0.0345	140	PSMD2	proteasome (prosome, macropain) 26S subunit, non-ATPase, 2
598	0	0.200143	0.0345	170	BCL2L1	BCL2-like 1
1437	0	0.199804	0.031	233	CSF2	colony stimulating factor 2 (granulocyte-macrophage)
5663	0	0.199763	0.033	149	PSEN1	presenilin 1
3383	0	0.198557	0.0315	245	ICAM1	intercellular adhesion molecule 1
3667	0	0.197869	0.039	175	IRS1	insulin receptor substrate 1
5328	0	0.197471	0.036	139	PLAU	plasminogen activator, urokinase
3689	0	0.197267	0.0295	155	ITGB2	integrin, beta 2 (complement component 3 receptor 3 and 4 subunit)
23012	0	0.197222	0.0435	3	STK38L	serine/threonine kinase 38 like
673	0	0.197219	0.045	101	BRAF	B-Raf proto-oncogene, serine/threonine kinase
3672	0	0.196976	0.03	116	ITGA1	integrin, alpha 1
613	0	0.196429	0.0325	188	BCR	breakpoint cluster region
142	0	0.196015	0.033	192	PARP1	poly (ADP-ribose) polymerase 1
5590	0	0.195384	0.0365	136	PRKCZ	protein kinase C, zeta
4803	0	0.195091	0.036	236	NGF	nerve growth factor (beta polypeptide)
3611	0	0.194071	0.0325	63	ILK	integrin-linked kinase
7099	0	0.193424	0.0345	179	TLR4	toll-like receptor 4
3678	0	0.192744	0.034	117	ITGA5	integrin, alpha 5 (fibronectin receptor, alpha polypeptide)
5111	0	0.192504	0.0355	259	PCNA	proliferating cell nuclear antigen
1769	0	0.192154	0.036	183	DNAH8	dynein, axonemal, heavy chain 8
100500842	0	0.191177	0.0415	55	MIR3652	microRNA 3652
7184	0	0.191177	0.0345	55	HSP90B1	heat shock protein 90kDa beta (Grp94), member 1
3315	0	0.191125	0.042	92	HSPB1	heat shock 27kDa protein 1
3675	0	0.190951	0.04	101	ITGA3	integrin, alpha 3 (antigen CD49C, alpha 3 subunit of VLA-3 receptor)
3684	0	0.19042	0.04	156	ITGAM	integrin, alpha M (complement component 3 receptor 3 subunit)
4193	0	0.190343	0.0355	169	MDM2	MDM2 proto-oncogene, E3 ubiquitin protein ligase
2736	0	0.190294	0.034	151	GLI2	GLI family zinc finger 2
5054	0	0.189482	0.0355	141	SERPINE1	serpin peptidase inhibitor, clade E (nexin, plasminogen activator inhibitor type 1), member 1
3695	0	0.189259	0.0475	101	ITGB7	integrin, beta 7
6092	0	0.188885	0.0365	7	ROBO2	roundabout, axon guidance receptor, homolog 2 (Drosophila)
3673	0	0.187319	0.0385	108	ITGA2	integrin, alpha 2 (CD49B, alpha 2 subunit of VLA-2 receptor)
23660	0	0.187147	0.062	1	ZKSCAN5	zinc finger with KRAB and SCAN domains 5
5788	0	0.186742	0.0415	184	PTPRC	protein tyrosine phosphatase, receptor type, C
81	0	0.186229	0.0315	106	ACTN4	actinin, alpha 4
5829	0	0.186024	0.038	147	PXN	paxillin
2908	0	0.185567	0.037	152	NR3C1	nuclear receptor subfamily 3, group C, member 1 (glucocorticoid receptor)
1785	0	0.18556	0.0415	129	DNM2	dynamin 2
958	0	0.185478	0.0325	204	CD40	CD40 molecule, TNF receptor superfamily member 5
1398	0	0.18504	0.0465	167	CRK	v-crk avian sarcoma virus CT10 oncogene homolog
973	0	0.184799	0.035	142	CD79A	CD79a molecule, immunoglobulin-associated alpha
6382	0	0.184483	0.0315	121	SDC1	syndecan 1
3679	0	0.184112	0.033	75	ITGA7	integrin, alpha 7
342897	0	0.184046	0.061	1	NCCRP1	non-specific cytotoxic cell receptor protein 1 homolog (zebrafish)
8175	0	0.183756	0.031	165	SF3A2	splicing factor 3a, subunit 2, 66kDa
2147	0	0.182955	0.046	86	F2	coagulation factor II (thrombin)
1277	0	0.182651	0.042	157	COL1A1	collagen, type I, alpha 1
6517	0	0.182476	0.033	146	SLC2A4	solute carrier family 2 (facilitated glucose transporter), member 4
929	0	0.182438	0.033	178	CD14	CD14 molecule
5600	0	0.182015	0.035	141	MAPK11	mitogen-activated protein kinase 11
3694	0	0.182012	0.036	87	ITGB6	integrin, beta 6
1401	0	0.181996	0.0375	121	CRP	C-reactive protein, pentraxin-related
1958	0	0.181487	0.0365	193	EGR1	early growth response 1
4149	0	0.181322	0.034	175	MAX	MYC associated factor X
5071	0	0.181058	0.0405	153	PARK2	parkin RBR E3 ubiquitin protein ligase
1278	0	0.180946	0.0285	167	COL1A2	collagen, type I, alpha 2
3845	0	0.180912	0.0255	179	KRAS	Kirsten rat sarcoma viral oncogene homolog
721	0	0.180878	0.035	72	C4B	complement component 4B (Chido blood group)
5880	0	0.180779	0.035	185	RAC2	ras-related C3 botulinum toxin substrate 2 (rho family, small GTP binding protein Rac2)
2006	0	0.180766	0.039	97	ELN	elastin
3665	0	0.180755	0.0335	68	IRF7	interferon regulatory factor 7
6654	0	0.180744	0.0295	163	SOS1	son of sevenless homolog 1 (Drosophila)
857	0	0.180737	0.0425	142	CAV1	caveolin 1, caveolae protein, 22kDa
10067	0	0.180685	0.07	6	SCAMP3	secretory carrier membrane protein 3
3696	0	0.180428	0.035	84	ITGB8	integrin, beta 8
356	0	0.180104	0.0375	151	FASLG	Fas ligand (TNF superfamily, member 6)
1282	0	0.179915	0.038	44	COL4A1	collagen, type IV, alpha 1
7037	0	0.179852	0.037	136	TFRC	transferrin receptor
6850	0	0.179622	0.0325	161	SYK	spleen tyrosine kinase
3680	0	0.179507	0.036	77	ITGA9	integrin, alpha 9
4233	0	0.179189	0.039	168	MET	MET proto-oncogene, receptor tyrosine kinase
925	0	0.179073	0.035	204	CD8A	CD8a molecule
4690	0	0.178939	0.04	117	NCK1	NCK adaptor protein 1
4654	0	0.178931	0.038	162	MYOD1	myogenic differentiation 1
9793	0	0.17858	0.037	125	CKAP5	cytoskeleton associated protein 5
84698	0	0.178226	0.0465	4	CAPS2	calcyphosine 2
5576	0	0.178203	0.0395	245	PRKAR2A	protein kinase, cAMP-dependent, regulatory, type II, alpha
627	0	0.178147	0.036	198	BDNF	brain-derived neurotrophic factor
6347	0	0.177612	0.04	201	CCL2	chemokine (C-C motif) ligand 2
3172	0	0.177536	0.0375	203	HNF4A	hepatocyte nuclear factor 4, alpha
286530	0	0.177496	0.073	5	P2RY8	purinergic receptor P2Y, G-protein coupled, 8
7852	0	0.177418	0.0335	190	CXCR4	chemokine (C-X-C motif) receptor 4
1977	0	0.177181	0.0375	158	EIF4E	eukaryotic translation initiation factor 4E
7098	0	0.176932	0.038	99	TLR3	toll-like receptor 3
2	0	0.176748	0.043	117	A2M	alpha-2-macroglobulin
4313	0	0.176742	0.0355	181	MMP2	matrix metallopeptidase 2 (gelatinase A, 72kDa gelatinase, 72kDa type IV collagenase)
3434	0	0.176625	0.0355	39	IFIT1	interferon-induced protein with tetratricopeptide repeats 1
8516	0	0.176446	0.0345	77	ITGA8	integrin, alpha 8
8454	0	0.176321	0.048	121	CUL1	cullin 1
1634	0	0.176226	0.041	94	DCN	decorin
4254	0	0.176022	0.031	184	KITLG	KIT ligand
3815	0	0.17569	0.0425	179	KIT	v-kit Hardy-Zuckerman 4 feline sarcoma viral oncogene homolog
8850	0	0.175572	0.041	159	KAT2B	K(lysine) acetyltransferase 2B
5296	0	0.175567	0.0435	202	PIK3R2	phosphoinositide-3-kinase, regulatory subunit 2 (beta)
5689	0	0.175238	0.0405	92	PSMB1	proteasome (prosome, macropain) subunit, beta type, 1
5604	0	0.175176	0.041	133	MAP2K1	mitogen-activated protein kinase kinase 1
10971	0	0.175087	0.0415	88	YWHAQ	tyrosine 3-monooxygenase/tryptophan 5-monooxygenase activation protein, theta
2247	0	0.174746	0.0375	172	FGF2	fibroblast growth factor 2 (basic)
71	0	0.174572	0.0355	107	ACTG1	actin, gamma 1
7415	0	0.174568	0.0265	98	VCP	valosin containing protein
5341	0	0.174409	0.044	167	PLEK	pleckstrin
23332	0	0.174345	0.035	159	CLASP1	cytoplasmic linker associated protein 1
5048	0	0.174123	0.04	207	PAFAH1B1	platelet-activating factor acetylhydrolase 1b, regulatory subunit 1 (45kDa)
10875	0	0.173972	0.0425	6	FGL2	fibrinogen-like 2
324	0	0.173843	0.046	130	APC	adenomatous polyposis coli
4602	0	0.173826	0.0425	171	MYB	v-myb avian myeloblastosis viral oncogene homolog
3456	0	0.173822	0.0325	68	IFNB1	interferon, beta 1, fibroblast
5861	0	0.17359	0.0325	29	RAB1A	RAB1A, member RAS oncogene family
3908	0	0.173163	0.0325	81	LAMA2	laminin, alpha 2
202559	0	0.17316	0.0495	11	KHDRBS2	KH domain containing, RNA binding, signal transduction associated 2
407043	0	0.173004	0.0305	147	MIR7-1	microRNA 7-1
5327	0	0.172941	0.045	84	PLAT	plasminogen activator, tissue
2308	0	0.172278	0.0335	143	FOXO1	forkhead box O1
3952	0	0.172123	0.044	198	LEP	leptin
942	0	0.171742	0.036	178	CD86	CD86 molecule
85389	0	0.171561	0.0405	104	SNORD14C	small nucleolar RNA, C/D box 14C
85390	0	0.171561	0.044	104	SNORD14D	small nucleolar RNA, C/D box 14D
1756	0	0.17127	0.0445	104	DMD	dystrophin
6688	0	0.171121	0.0355	146	SPI1	Spi-1 proto-oncogene
22801	0	0.17096	0.0395	72	ITGA11	integrin, alpha 11
8515	0	0.170748	0.037	69	ITGA10	integrin, alpha 10
5294	0	0.170603	0.038	172	PIK3CG	phosphatidylinositol-4,5-bisphosphate 3-kinase, catalytic subunit gamma
4684	0	0.170497	0.0405	167	NCAM1	neural cell adhesion molecule 1
4893	0	0.170471	0.036	145	NRAS	neuroblastoma RAS viral (v-ras) oncogene homolog
7533	0	0.170285	0.0375	82	YWHAH	tyrosine 3-monooxygenase/tryptophan 5-monooxygenase activation protein, eta
3949	0	0.16972	0.0385	80	LDLR	low density lipoprotein receptor
1605	0	0.169509	0.0375	75	DAG1	dystroglycan 1 (dystrophin-associated glycoprotein 1)
6776	0	0.169392	0.033	175	STAT5A	signal transducer and activator of transcription 5A
283106	0	0.168895	0.037	118	CSNK2A3	casein kinase 2, alpha 3 polypeptide
51015	0	0.168744	0.049	5	ISOC1	isochorismatase domain containing 1
672	0	0.168711	0.0305	224	BRCA1	breast cancer 1, early onset
22919	0	0.168667	0.039	142	MAPRE1	microtubule-associated protein, RP/EB family, member 1
8881	0	0.168533	0.031	111	CDC16	cell division cycle 16
9020	0	0.16843	0.0355	80	MAP3K14	mitogen-activated protein kinase kinase kinase 14
9734	0	0.168039	0.0385	186	HDAC9	histone deacetylase 9
947	0	0.167982	0.039	158	CD34	CD34 molecule
633	0	0.167663	0.0315	65	BGN	biglycan
7045	0	0.167579	0.037	122	TGFBI	transforming growth factor, beta-induced, 68kDa
890	0	0.167496	0.039	175	CCNA2	cyclin A2
4846	0	0.167359	0.0395	163	NOS3	nitric oxide synthase 3 (endothelial cell)
5580	0	0.1673	0.0365	127	PRKCD	protein kinase C, delta
7314	0	0.167061	0.0385	132	UBB	ubiquitin B
8743	0	0.166609	0.034	96	TNFSF10	tumor necrosis factor (ligand) superfamily, member 10
993	0	0.166355	0.036	105	CDC25A	cell division cycle 25A
4751	0	0.166123	0.038	152	NEK2	NIMA-related kinase 2
8797	0	0.165944	0.0395	77	TNFRSF10A	tumor necrosis factor receptor superfamily, member 10a
10524	0	0.165942	0.0385	107	KAT5	K(lysine) acetyltransferase 5
85320	0	0.165938	0.032	62	ABCC11	ATP-binding cassette, sub-family C (CFTR/MRP), member 11
8874	0	0.165816	0.028	135	ARHGEF7	Rho guanine nucleotide exchange factor (GEF) 7
329	0	0.165736	0.0465	77	BIRC2	baculoviral IAP repeat containing 2
701	0	0.165616	0.033	218	BUB1B	BUB1 mitotic checkpoint serine/threonine kinase B
6720	0	0.165612	0.037	130	SREBF1	sterol regulatory element binding transcription factor 1
3643	0	0.165488	0.035	166	INSR	insulin receptor
1399	0	0.165478	0.0445	105	CRKL	v-crk avian sarcoma virus CT10 oncogene homolog-like
9609	0	0.165266	0.0935	3	RAB36	RAB36, member RAS oncogene family
331	0	0.165021	0.0335	86	XIAP	X-linked inhibitor of apoptosis
8945	0	0.165017	0.031	128	BTRC	beta-transducin repeat containing E3 ubiquitin protein ligase
991	0	0.164975	0.037	214	CDC20	cell division cycle 20
6285	0	0.164866	0.0375	73	S100B	S100 calcium binding protein B
5430	0	0.164613	0.042	270	POLR2A	polymerase (RNA) II (DNA directed) polypeptide A, 220kDa
5705	0	0.164454	0.034	127	PSMC5	proteasome (prosome, macropain) 26S subunit, ATPase, 5
5699	0	0.164276	0.0335	93	PSMB10	proteasome (prosome, macropain) subunit, beta type, 10
285605	0	0.164045	0.043	6	DTWD2	DTW domain containing 2
5706	0	0.163729	0.037	123	PSMC6	proteasome (prosome, macropain) 26S subunit, ATPase, 6
9212	0	0.163355	0.0365	173	AURKB	aurora kinase B
2887	0	0.16331	0.032	119	GRB10	growth factor receptor-bound protein 10
64221	0	0.163193	0.037	5	ROBO3	roundabout, axon guidance receptor, homolog 3 (Drosophila)
8737	0	0.163152	0.0385	91	RIPK1	receptor (TNFRSF)-interacting serine-threonine kinase 1
4023	0	0.16303	0.037	125	LPL	lipoprotein lipase
284217	0	0.163017	0.04	62	LAMA1	laminin, alpha 1
26266	0	0.162914	0.071	1	SLC13A4	solute carrier family 13 (sodium/sulfate symporter), member 4
860	0	0.162312	0.0345	151	RUNX2	runt-related transcription factor 2
3559	0	0.162274	0.034	168	IL2RA	interleukin 2 receptor, alpha
10540	0	0.162254	0.037	110	DCTN2	dynactin 2 (p50)
4000	0	0.161767	0.0375	125	LMNA	lamin A/C
7341	0	0.161721	0.037	148	SUMO1	small ubiquitin-like modifier 1
6790	0	0.161683	0.032	150	AURKA	aurora kinase A
5335	0	0.161183	0.0375	225	PLCG1	phospholipase C, gamma 1
1639	0	0.16099	0.0345	134	DCTN1	dynactin 1
7187	0	0.160894	0.049	59	TRAF3	TNF receptor-associated factor 3
1019	0	0.160679	0.0335	120	CDK4	cyclin-dependent kinase 4
1965	0	0.160634	0.039	104	EIF2S1	eukaryotic translation initiation factor 2, subunit 1 alpha, 35kDa
5159	0	0.160539	0.03	132	PDGFRB	platelet-derived growth factor receptor, beta polypeptide
941	0	0.160399	0.0375	152	CD80	CD80 molecule
7249	0	0.160284	0.0375	79	TSC2	tuberous sclerosis 2
3918	0	0.160102	0.032	58	LAMC2	laminin, gamma 2
10213	0	0.160096	0.035	113	PSMD14	proteasome (prosome, macropain) 26S subunit, non-ATPase, 14
8503	0	0.160062	0.0335	168	PIK3R3	phosphoinositide-3-kinase, regulatory subunit 3 (gamma)
56907	0	0.159725	0.045	6	SPIRE1	spire-type actin nucleation factor 1
4214	0	0.159687	0.043	98	MAP3K1	mitogen-activated protein kinase kinase kinase 1, E3 ubiquitin protein ligase
5777	0	0.159497	0.0375	181	PTPN6	protein tyrosine phosphatase, non-receptor type 6
3082	0	0.159249	0.0395	147	HGF	hepatocyte growth factor (hepapoietin A; scatter factor)
3791	0	0.158907	0.0405	142	KDR	kinase insert domain receptor (a type III receptor tyrosine kinase)
7490	0	0.15883	0.031	127	WT1	Wilms tumor 1
55755	0	0.158803	0.029	78	CDK5RAP2	CDK5 regulatory subunit associated protein 2
100506403	0	0.158802	0.0375	141	LOC100506403	uncharacterized LOC100506403
861	0	0.158802	0.037	141	RUNX1	runt-related transcription factor 1
3659	0	0.158655	0.0355	96	IRF1	interferon regulatory factor 1
4323	0	0.158619	0.041	73	MMP14	matrix metallopeptidase 14 (membrane-inserted)
2152	0	0.158604	0.035	93	F3	coagulation factor III (thromboplastin, tissue factor)
2623	0	0.1584	0.032	122	GATA1	GATA binding protein 1 (globin transcription factor 1)
330	0	0.158262	0.033	85	BIRC3	baculoviral IAP repeat containing 3
6622	0	0.1582	0.035	103	SNCA	synuclein, alpha (non A4 component of amyloid precursor)
5720	0	0.158182	0.0315	87	PSME1	proteasome (prosome, macropain) activator subunit 1 (PA28 alpha)
121599	0	0.15804	0.069	1	SPIC	Spi-C transcription factor (Spi-1/PU.1 related)
5132	0	0.157934	0.0375	114	PDC	phosducin
7027	0	0.157841	0.039	112	TFDP1	transcription factor Dp-1
9636	0	0.157759	0.0485	56	ISG15	ISG15 ubiquitin-like modifier
7409	0	0.157461	0.0355	148	VAV1	vav 1 guanine nucleotide exchange factor
1191	0	0.157459	0.0395	75	CLU	clusterin
5062	0	0.157438	0.0345	97	PAK2	p21 protein (Cdc42/Rac)-activated kinase 2
7048	0	0.156941	0.038	101	TGFBR2	transforming growth factor, beta receptor II (70/80kDa)
58	0	0.156896	0.0325	76	ACTA1	actin, alpha 1, skeletal muscle
891	0	0.156635	0.043	165	CCNB1	cyclin B1
6310	0	0.156538	0.038	42	ATXN1	ataxin 1
1855	0	0.156489	0.038	97	DVL1	dishevelled segment polarity protein 1
2697	0	0.156229	0.04	85	GJA1	gap junction protein, alpha 1, 43kDa
1380	0	0.15608	0.0375	86	CR2	complement component (3d/Epstein Barr virus) receptor 2
1453	0	0.15607	0.031	74	CSNK1D	casein kinase 1, delta
23533	0	0.155944	0.049	158	PIK3R5	phosphoinositide-3-kinase, regulatory subunit 5
5881	0	0.155935	0.0365	107	RAC3	ras-related C3 botulinum toxin substrate 3 (rho family, small GTP binding protein Rac3)
8837	0	0.155737	0.0405	67	CFLAR	CASP8 and FADD-like apoptosis regulator
23435	0	0.155665	0.036	23	TARDBP	TAR DNA binding protein
7076	0	0.155656	0.037	126	TIMP1	TIMP metallopeptidase inhibitor 1
54820	0	0.15557	0.0325	134	NDE1	nudE neurodevelopment protein 1
930	0	0.15552	0.039	135	CD19	CD19 molecule
4804	0	0.155363	0.0385	129	NGFR	nerve growth factor receptor
1454	0	0.155113	0.034	80	CSNK1E	casein kinase 1, epsilon
10010	0	0.154941	0.0405	37	TANK	TRAF family member-associated NFKB activator
55	0	0.154934	0.0315	96	ACPP	acid phosphatase, prostate
3586	0	0.154808	0.0425	146	IL10	interleukin 10
3654	0	0.15467	0.036	92	IRAK1	interleukin-1 receptor-associated kinase 1
3066	0	0.154566	0.0395	124	HDAC2	histone deacetylase 2
5713	0	0.154524	0.0375	97	PSMD7	proteasome (prosome, macropain) 26S subunit, non-ATPase, 7
64135	0	0.154489	0.0385	36	IFIH1	interferon induced with helicase C domain 1
80184	0	0.154471	0.0435	72	CEP290	centrosomal protein 290kDa
5686	0	0.154367	0.029	97	PSMA5	proteasome (prosome, macropain) subunit, alpha type, 5
7535	0	0.153997	0.0395	112	ZAP70	zeta-chain (TCR) associated protein kinase 70kDa
7168	0	0.153725	0.0345	98	TPM1	tropomyosin 1 (alpha)
10987	0	0.153683	0.042	115	COPS5	COP9 signalosome subunit 5
1000	0	0.153659	0.0335	106	CDH2	cadherin 2, type 1, N-cadherin (neuronal)
1991	0	0.153596	0.0425	100	ELANE	elastase, neutrophil expressed
632	0	0.153541	0.034	109	BGLAP	bone gamma-carboxyglutamate (gla) protein
5581	0	0.153494	0.0405	99	PRKCE	protein kinase C, epsilon
2309	0	0.153459	0.034	100	FOXO3	forkhead box O3
5293	0	0.153399	0.0405	159	PIK3CD	phosphatidylinositol-4,5-bisphosphate 3-kinase, catalytic subunit delta
5684	0	0.153159	0.041	103	PSMA3	proteasome (prosome, macropain) subunit, alpha type, 3
3687	0	0.153148	0.0385	110	ITGAX	integrin, alpha X (complement component 3 receptor 4 subunit)
5716	0	0.153068	0.037	97	PSMD10	proteasome (prosome, macropain) 26S subunit, non-ATPase, 10
9260	0	0.152994	0.0405	83	PDLIM7	PDZ and LIM domain 7 (enigma)
2157	0	0.152478	0.0405	75	F8	coagulation factor VIII, procoagulant component
7094	0	0.152474	0.0305	94	TLN1	talin 1
5683	0	0.152253	0.0395	98	PSMA2	proteasome (prosome, macropain) subunit, alpha type, 2
8651	0	0.152125	0.0395	137	SOCS1	suppressor of cytokine signaling 1
4092	0	0.151757	0.0315	100	SMAD7	SMAD family member 7
652	0	0.151609	0.049	187	BMP4	bone morphogenetic protein 4
5694	0	0.151568	0.042	87	PSMB6	proteasome (prosome, macropain) subunit, beta type, 6
2185	0	0.151444	0.034	86	PTK2B	protein tyrosine kinase 2 beta
3480	0	0.15139	0.037	158	IGF1R	insulin-like growth factor 1 receptor
51258	0	0.151293	0.1075	2	MRPL51	mitochondrial ribosomal protein L51
5693	0	0.151276	0.04	90	PSMB5	proteasome (prosome, macropain) subunit, beta type, 5
5718	0	0.151162	0.0355	98	PSMD12	proteasome (prosome, macropain) 26S subunit, non-ATPase, 12
5901	0	0.151142	0.039	126	RAN	RAN, member RAS oncogene family
2246	0	0.151102	0.044	133	FGF1	fibroblast growth factor 1 (acidic)
889	0	0.150974	0.037	135	KRIT1	KRIT1, ankyrin repeat containing
5707	0	0.150919	0.0325	88	PSMD1	proteasome (prosome, macropain) 26S subunit, non-ATPase, 1
4137	0	0.150917	0.0385	109	MAPT	microtubule-associated protein tau
5437	0	0.150778	0.031	260	POLR2H	polymerase (RNA) II (DNA directed) polypeptide H
22882	0	0.150732	0.0385	107	ZHX2	zinc fingers and homeoboxes 2
5034	0	0.150707	0.0395	50	P4HB	prolyl 4-hydroxylase, beta polypeptide
7248	0	0.150679	0.0275	92	TSC1	tuberous sclerosis 1
6469	0	0.150674	0.092	194	SHH	sonic hedgehog
3718	0	0.150496	0.031	153	JAK3	Janus kinase 3
650	0	0.150406	0.0375	159	BMP2	bone morphogenetic protein 2
5928	0	0.150325	0.0395	128	RBBP4	retinoblastoma binding protein 4
5624	0	0.150317	0.0395	60	PROC	protein C (inactivator of coagulation factors Va and VIIIa)
5691	0	0.150237	0.0455	91	PSMB3	proteasome (prosome, macropain) subunit, beta type, 3
3429	0	0.149628	0.035	76	IFI27	interferon, alpha-inducible protein 27
6035	0	0.149531	0.0505	12	RNASE1	ribonuclease, RNase A family, 1 (pancreatic)
5690	0	0.149527	0.036	87	PSMB2	proteasome (prosome, macropain) subunit, beta type, 2
4035	0	0.149404	0.036	47	LRP1	low density lipoprotein receptor-related protein 1
9611	0	0.149331	0.0365	155	NCOR1	nuclear receptor corepressor 1
9612	0	0.149197	0.0325	119	NCOR2	nuclear receptor corepressor 2
5579	0	0.149155	0.0325	133	PRKCB	protein kinase C, beta
7297	0	0.149082	0.0375	149	TYK2	tyrosine kinase 2
9184	0	0.149029	0.0385	154	BUB3	BUB3 mitotic checkpoint protein
23411	0	0.149025	0.035	136	SIRT1	sirtuin 1
11116	0	0.148734	0.036	64	FGFR1OP	FGFR1 oncogene partner
894	0	0.148702	0.0365	97	CCND2	cyclin D2
5434	0	0.148503	0.042	266	POLR2E	polymerase (RNA) II (DNA directed) polypeptide E, 25kDa
7430	0	0.14841	0.035	108	EZR	ezrin
5695	0	0.148269	0.035	85	PSMB7	proteasome (prosome, macropain) subunit, beta type, 7
5966	0	0.148041	0.0345	93	REL	v-rel avian reticuloendotheliosis viral oncogene homolog
2113	0	0.14785	0.033	128	ETS1	v-ets avian erythroblastosis virus E26 oncogene homolog 1
948	0	0.147792	0.0335	103	CD36	CD36 molecule (thrombospondin receptor)
5617	0	0.147722	0.039	242	PRL	prolactin
3371	0	0.147672	0.033	86	TNC	tenascin C
7421	0	0.14764	0.0405	112	VDR	vitamin D (1,25- dihydroxyvitamin D3) receptor
468	0	0.147584	0.036	91	ATF4	activating transcription factor 4
9861	0	0.147581	0.034	88	PSMD6	proteasome (prosome, macropain) 26S subunit, non-ATPase, 6
5701	0	0.147575	0.037	88	PSMC2	proteasome (prosome, macropain) 26S subunit, ATPase, 2
1080	0	0.147496	0.038	101	CFTR	cystic fibrosis transmembrane conductance regulator (ATP-binding cassette sub-family C, member 7)
3827	0	0.14748	0.0445	308	KNG1	kininogen 1
5719	0	0.147454	0.041	86	PSMD13	proteasome (prosome, macropain) 26S subunit, non-ATPase, 13
6678	0	0.147219	0.039	80	SPARC	secreted protein, acidic, cysteine-rich (osteonectin)
3107	0	0.147129	0.043	97	HLA-C	major histocompatibility complex, class I, C
5441	0	0.147124	0.0295	262	POLR2L	polymerase (RNA) II (DNA directed) polypeptide L, 7.6kDa
5774	0	0.147092	0.042	91	PTPN3	protein tyrosine phosphatase, non-receptor type 3
5702	0	0.146998	0.035	88	PSMC3	proteasome (prosome, macropain) 26S subunit, ATPase, 3
9491	0	0.146922	0.037	85	PSMF1	proteasome (prosome, macropain) inhibitor subunit 1 (PI31)
1778	0	0.146811	0.0395	79	DYNC1H1	dynein, cytoplasmic 1, heavy chain 1
4217	0	0.146792	0.0385	81	MAP3K5	mitogen-activated protein kinase kinase kinase 5
9427	0	0.146717	0.0785	3	ECEL1	endothelin converting enzyme-like 1
7015	0	0.146712	0.026	114	TERT	telomerase reverse transcriptase
5711	0	0.146617	0.0425	85	PSMD5	proteasome (prosome, macropain) 26S subunit, non-ATPase, 5
5435	0	0.146542	0.025	259	POLR2F	polymerase (RNA) II (DNA directed) polypeptide F
5715	0	0.146246	0.034	84	PSMD9	proteasome (prosome, macropain) 26S subunit, non-ATPase, 9
6885	0	0.146216	0.0345	97	MAP3K7	mitogen-activated protein kinase kinase kinase 7
3915	0	0.146064	0.0415	37	LAMC1	laminin, gamma 1 (formerly LAMB2)
23380	0	0.145941	0.041	25	SRGAP2	SLIT-ROBO Rho GTPase activating protein 2
2817	0	0.14592	0.0385	55	GPC1	glypican 1
940	0	0.145659	0.038	141	CD28	CD28 molecule
2624	0	0.145525	0.0315	65	GATA2	GATA binding protein 2
91860	0	0.145488	0.1045	4	CALML4	calmodulin-like 4
3910	0	0.145465	0.034	55	LAMA4	laminin, alpha 4
6696	0	0.145389	0.033	92	SPP1	secreted phosphoprotein 1
5241	0	0.14529	0.043	97	PGR	progesterone receptor
5601	0	0.145207	0.0345	98	MAPK9	mitogen-activated protein kinase 9
6352	0	0.145202	0.0375	245	CCL5	chemokine (C-C motif) ligand 5
286	0	0.145148	0.0425	71	ANK1	ankyrin 1, erythrocytic
6722	0	0.145109	0.042	98	SRF	serum response factor (c-fos serum response element-binding transcription factor)
2923	0	0.145029	0.0345	33	PDIA3	protein disulfide isomerase family A, member 3
2153	0	0.144869	0.038	56	F5	coagulation factor V (proaccelerin, labile factor)
8900	0	0.144723	0.0455	97	CCNA1	cyclin A1
7042	0	0.144569	0.04	87	TGFB2	transforming growth factor, beta 2
4914	0	0.144513	0.0345	118	NTRK1	neurotrophic tyrosine kinase, receptor, type 1
1675	0	0.144395	0.0305	61	CFD	complement factor D (adipsin)
1509	0	0.144322	0.028	72	CTSD	cathepsin D
8841	0	0.144311	0.038	130	HDAC3	histone deacetylase 3
4791	0	0.144225	0.0375	51	NFKB2	nuclear factor of kappa light polypeptide gene enhancer in B-cells 2 (p49/p100)
6597	0	0.143937	0.031	110	SMARCA4	SWI/SNF related, matrix associated, actin dependent regulator of chromatin, subfamily a, member 4
572	0	0.143933	0.035	85	BAD	BCL2-associated agonist of cell death
1781	0	0.143881	0.037	67	DYNC1I2	dynein, cytoplasmic 1, intermediate chain 2
2260	0	0.143864	0.0355	127	FGFR1	fibroblast growth factor receptor 1
23474	0	0.143854	0.082	5	ETHE1	ethylmalonic encephalopathy 1
9021	0	0.143768	0.035	136	SOCS3	suppressor of cytokine signaling 3
55835	0	0.143717	0.034	58	CENPJ	centromere protein J
3567	0	0.143643	0.0355	149	IL5	interleukin 5
5921	0	0.143497	0.0475	88	RASA1	RAS p21 protein activator (GTPase activating protein) 1
4593	0	0.143395	0.0405	75	MUSK	muscle, skeletal, receptor tyrosine kinase
3337	0	0.143347	0.0335	44	DNAJB1	DnaJ (Hsp40) homolog, subfamily B, member 1
80321	0	0.143299	0.0315	53	CEP70	centrosomal protein 70kDa
3433	0	0.143244	0.0345	27	IFIT2	interferon-induced protein with tetratricopeptide repeats 2
6633	0	0.143151	0.039	172	SNRPD2	small nuclear ribonucleoprotein D2 polypeptide 16.5kDa
8295	0	0.142917	0.0345	128	TRRAP	transformation/transcription domain-associated protein
10142	0	0.142671	0.0375	75	AKAP9	A kinase (PRKA) anchor protein 9
2065	0	0.142656	0.0395	63	ERBB3	v-erb-b2 avian erythroblastic leukemia viral oncogene homolog 3
2011	0	0.142617	0.0335	98	MARK2	MAP/microtubule affinity-regulating kinase 2
8660	0	0.142406	0.0315	102	IRS2	insulin receptor substrate 2
1649	0	0.142398	0.0435	75	DDIT3	DNA-damage-inducible transcript 3
5608	0	0.14228	0.042	68	MAP2K6	mitogen-activated protein kinase kinase 6
10733	0	0.142262	0.044	62	PLK4	polo-like kinase 4
58472	0	0.142225	0.099	6	SQRDL	sulfide quinone reductase-like (yeast)
9295	0	0.141813	0.0305	169	SRSF11	serine/arginine-rich splicing factor 11
990	0	0.141812	0.036	136	CDC6	cell division cycle 6
6855	0	0.141801	0.039	121	SYP	synaptophysin
6890	0	0.141791	0.0495	35	TAP1	transporter 1, ATP-binding cassette, sub-family B (MDR/TAP)
5431	0	0.141783	0.038	243	POLR2B	polymerase (RNA) II (DNA directed) polypeptide B, 140kDa
5979	0	0.141716	0.0385	126	RET	ret proto-oncogene
6804	0	0.14169	0.055	76	STX1A	syntaxin 1A (brain)
2057	0	0.141659	0.0325	85	EPOR	erythropoietin receptor
7185	0	0.141421	0.0375	79	TRAF1	TNF receptor-associated factor 1
695	0	0.141347	0.0345	83	BTK	Bruton agammaglobulinemia tyrosine kinase
7791	0	0.141331	0.0405	38	ZYX	zyxin
55601	0	0.141318	0.031	8	DDX60	DEAD (Asp-Glu-Ala-Asp) box polypeptide 60
4086	0	0.14117	0.032	99	SMAD1	SMAD family member 1
54106	0	0.140907	0.0345	95	TLR9	toll-like receptor 9
51343	0	0.140785	0.0355	92	FZR1	fizzy/cell division cycle 20 related 1 (Drosophila)
959	0	0.140706	0.038	132	CD40LG	CD40 ligand
1440	0	0.140694	0.0495	119	CSF3	colony stimulating factor 3 (granulocyte)
4957	0	0.140639	0.0395	59	ODF2	outer dense fiber of sperm tails 2
5436	0	0.140636	0.0345	239	POLR2G	polymerase (RNA) II (DNA directed) polypeptide G
22994	0	0.140571	0.0335	54	CEP131	centrosomal protein 131kDa
8607	0	0.140558	0.038	109	RUVBL1	RuvB-like AAA ATPase 1
5432	0	0.140553	0.041	239	POLR2C	polymerase (RNA) II (DNA directed) polypeptide C, 33kDa
7295	0	0.140412	0.0445	75	TXN	thioredoxin
5582	0	0.140281	0.038	135	PRKCG	protein kinase C, gamma
5710	0	0.140233	0.041	60	PSMD4	proteasome (prosome, macropain) 26S subunit, non-ATPase, 4
7411	0	0.140184	0.04	66	VBP1	von Hippel-Lindau binding protein 1
203859	0	0.14015	0.0445	10	ANO5	anoctamin 5
382	0	0.139892	0.037	108	ARF6	ADP-ribosylation factor 6
6647	0	0.139779	0.034	92	SOD1	superoxide dismutase 1, soluble
6426	0	0.139761	0.0395	156	SRSF1	serine/arginine-rich splicing factor 1
9695	0	0.139556	0.045	54	EDEM1	ER degradation enhancer, mannosidase alpha-like 1
10844	0	0.139548	0.033	62	TUBGCP2	tubulin, gamma complex associated protein 2
5577	0	0.139503	0.0395	69	PRKAR2B	protein kinase, cAMP-dependent, regulatory, type II, beta
9131	0	0.139473	0.0315	55	AIFM1	apoptosis-inducing factor, mitochondrion-associated, 1
5770	0	0.139422	0.037	84	PTPN1	protein tyrosine phosphatase, non-receptor type 1
11130	0	0.13941	0.0325	160	ZWINT	ZW10 interacting kinetochore protein
5438	0	0.139385	0.035	228	POLR2I	polymerase (RNA) II (DNA directed) polypeptide I, 14.5kDa
22981	0	0.139373	0.0315	54	NINL	ninein-like
7038	0	0.139291	0.052	74	TG	thyroglobulin
199857	0	0.139286	0.0585	3	ALG14	ALG14, UDP-N-acetylglucosaminyltransferase subunit
2806	0	0.13927	0.0505	128	GOT2	glutamic-oxaloacetic transaminase 2, mitochondrial
4675	0	0.139213	0.0495	5	NAP1L3	nucleosome assembly protein 1-like 3
27229	0	0.139171	0.0415	58	TUBGCP4	tubulin, gamma complex associated protein 4
51529	0	0.139123	0.0405	90	ANAPC11	anaphase promoting complex subunit 11
5627	0	0.139077	0.0395	43	PROS1	protein S (alpha)
10426	0	0.13905	0.036	64	TUBGCP3	tubulin, gamma complex associated protein 3
9662	0	0.138981	0.0335	52	CEP135	centrosomal protein 135kDa
1069	0	0.138973	0.0415	56	CETN2	centrin, EF-hand protein, 2
79959	0	0.138919	0.0455	54	CEP76	centrosomal protein 76kDa
6637	0	0.138881	0.0435	162	SNRPG	small nuclear ribonucleoprotein polypeptide G
7804	0	0.138799	0.043	41	LRP8	low density lipoprotein receptor-related protein 8, apolipoprotein e receptor
8718	0	0.138671	0.034	64	TNFRSF25	tumor necrosis factor receptor superfamily, member 25
3162	0	0.138662	0.0365	108	HMOX1	heme oxygenase (decycling) 1
121441	0	0.138626	0.0295	53	NEDD1	neural precursor cell expressed, developmentally down-regulated 1
2060	0	0.138603	0.0445	89	EPS15	epidermal growth factor receptor pathway substrate 15
5196	0	0.138585	0.0325	92	PF4	platelet factor 4
114784	0	0.138582	0.0725	1	CSMD2	CUB and Sushi multiple domains 2
7203	0	0.138574	0.0415	55	CCT3	chaperonin containing TCP1, subunit 3 (gamma)
5433	0	0.138574	0.035	225	POLR2D	polymerase (RNA) II (DNA directed) polypeptide D
25942	0	0.138542	0.038	111	SIN3A	SIN3 transcription regulator family member A
11064	0	0.138499	0.0355	51	CNTRL	centriolin
22897	0	0.138499	0.04	51	CEP164	centrosomal protein 164kDa
84131	0	0.138499	0.039	51	CEP78	centrosomal protein 78kDa
9814	0	0.138496	0.044	52	SFI1	Sfi1 homolog, spindle assembly associated (yeast)
11258	0	0.1384	0.038	56	DCTN3	dynactin 3 (p22)
10379	0	0.13835	0.03	46	IRF9	interferon regulatory factor 9
7840	0	0.138329	0.0405	54	ALMS1	Alstrom syndrome 1
3912	0	0.138322	0.037	53	LAMB1	laminin, beta 1
3914	0	0.138278	0.0355	55	LAMB3	laminin, beta 3
8636	0	0.13827	0.0355	53	SSNA1	Sjogren syndrome nuclear autoantigen 1
85378	0	0.138036	0.0355	57	TUBGCP6	tubulin, gamma complex associated protein 6
3562	0	0.138005	0.031	129	IL3	interleukin 3
6418	0	0.138002	0.0355	53	SET	SET nuclear proto-oncogene
1630	0	0.137977	0.036	47	DCC	DCC netrin 1 receptor
8481	0	0.137947	0.029	63	OFD1	oral-facial-digital syndrome 1
1020	0	0.137871	0.0385	104	CDK5	cyclin-dependent kinase 5
1975	0	0.13786	0.0425	87	EIF4B	eukaryotic translation initiation factor 4B
6249	0	0.137803	0.0345	129	CLIP1	CAP-GLY domain containing linker protein 1
19	0	0.137776	0.0465	78	ABCA1	ATP-binding cassette, sub-family A (ABC1), member 1
10036	0	0.137774	0.039	44	CHAF1A	chromatin assembly factor 1, subunit A (p150)
5664	0	0.137696	0.039	91	PSEN2	presenilin 2
5603	0	0.137673	0.0395	81	MAPK13	mitogen-activated protein kinase 13
79654	0	0.13765	0.048	7	HECTD3	HECT domain containing E3 ubiquitin protein ligase 3
9601	0	0.137396	0.052	13	PDIA4	protein disulfide isomerase family A, member 4
54434	0	0.137317	0.039	15	SSH1	slingshot protein phosphatase 1
51176	0	0.137304	0.0325	133	LEF1	lymphoid enhancer-binding factor 1
578	0	0.13714	0.0315	68	BAK1	BCL2-antagonist/killer 1
7408	0	0.137046	0.032	75	VASP	vasodilator-stimulated phosphoprotein
55722	0	0.137034	0.038	55	CEP72	centrosomal protein 72kDa
7525	0	0.137033	0.0345	92	YES1	YES proto-oncogene 1, Src family tyrosine kinase
4018	0	0.13686	0.0395	36	LPA	lipoprotein, Lp(a)
5700	0	0.136759	0.0355	80	PSMC1	proteasome (prosome, macropain) 26S subunit, ATPase, 1
7324	0	0.13666	0.042	117	UBE2E1	ubiquitin-conjugating enzyme E2E 1
7412	0	0.13662	0.0425	115	VCAM1	vascular cell adhesion molecule 1
174	0	0.136605	0.04	79	AFP	alpha-fetoprotein
114791	0	0.136549	0.034	61	TUBGCP5	tubulin, gamma complex associated protein 5
23118	0	0.136451	0.03	68	TAB2	TGF-beta activated kinase 1/MAP3K7 binding protein 2
8451	0	0.136447	0.035	46	CUL4A	cullin 4A
2100	0	0.136442	0.035	113	ESR2	estrogen receptor 2 (ER beta)
5329	0	0.136437	0.0365	78	PLAUR	plasminogen activator, urokinase receptor
7979	0	0.136344	0.0355	117	SHFM1	split hand/foot malformation (ectrodactyly) type 1
1280	0	0.136307	0.0285	92	COL2A1	collagen, type II, alpha 1
55142	0	0.136235	0.0455	63	HAUS2	HAUS augmin-like complex, subunit 2
95681	0	0.136202	0.0475	57	CEP41	centrosomal protein 41kDa
57122	0	0.136195	0.0405	167	NUP107	nucleoporin 107kDa
4353	0	0.136165	0.0375	113	MPO	myeloperoxidase
4049	0	0.136027	0.047	102	LTA	lymphotoxin alpha
11065	0	0.135874	0.038	114	UBE2C	ubiquitin-conjugating enzyme E2C
5717	0	0.13586	0.028	80	PSMD11	proteasome (prosome, macropain) 26S subunit, non-ATPase, 11
5714	0	0.135855	0.036	86	PSMD8	proteasome (prosome, macropain) 26S subunit, non-ATPase, 8
9232	0	0.135794	0.0345	88	PTTG1	pituitary tumor-transforming 1
5704	0	0.13578	0.0385	80	PSMC4	proteasome (prosome, macropain) 26S subunit, ATPase, 4
5709	0	0.135664	0.0315	79	PSMD3	proteasome (prosome, macropain) 26S subunit, non-ATPase, 3
79902	0	0.135626	0.036	164	NUP85	nucleoporin 85kDa
10891	0	0.135529	0.037	137	PPARGC1A	peroxisome proliferator-activated receptor gamma, coactivator 1 alpha
27161	0	0.135492	0.051	50	AGO2	argonaute RISC catalytic component 2
22798	0	0.135491	0.0375	49	LAMB4	laminin, beta 4
4928	0	0.135358	0.028	125	NUP98	nucleoporin 98kDa
2162	0	0.135333	0.0375	43	F13A1	coagulation factor XIII, A1 polypeptide
2735	0	0.135319	0.0465	123	GLI1	GLI family zinc finger 1
23433	0	0.135307	0.072	125	RHOQ	ras homolog family member Q
100500810	0	0.135256	0.057	68	MIR3620	microRNA 3620
375	0	0.135256	0.0575	68	ARF1	ADP-ribosylation factor 1
9370	0	0.135247	0.0365	93	ADIPOQ	adiponectin, C1Q and collagen domain containing
55107	0	0.135196	0.044	10	ANO1	anoctamin 1, calcium activated chloride channel
896	0	0.135195	0.0365	91	CCND3	cyclin D3
2962	0	0.135078	0.0325	186	GTF2F1	general transcription factor IIF, polypeptide 1, 74kDa
391	0	0.134991	0.051	98	RHOG	ras homolog family member G
6657	0	0.134989	0.0415	128	SOX2	SRY (sex determining region Y)-box 2
23279	0	0.134967	0.0355	161	NUP160	nucleoporin 160kDa
348995	0	0.134967	0.0285	161	NUP43	nucleoporin 43kDa
5163	0	0.134917	0.04	50	PDK1	pyruvate dehydrogenase kinase, isozyme 1
79023	0	0.134732	0.04	168	NUP37	nucleoporin 37kDa
898	0	0.134523	0.0305	81	CCNE1	cyclin E1
51433	0	0.134508	0.041	82	ANAPC5	anaphase promoting complex subunit 5
5156	0	0.134507	0.0335	124	PDGFRA	platelet-derived growth factor receptor, alpha polypeptide
3606	0	0.134432	0.036	139	IL18	interleukin 18
53905	0	0.134303	0.06	16	DUOX1	dual oxidase 1
4311	0	0.134224	0.0395	126	MME	membrane metallo-endopeptidase
55576	0	0.134196	0.0365	42	STAB2	stabilin 2
2720	0	0.134192	0.047	71	GLB1	galactosidase, beta 1
1281	0	0.133917	0.0425	67	COL3A1	collagen, type III, alpha 1
995	0	0.133833	0.0385	70	CDC25C	cell division cycle 25C
8976	0	0.133833	0.041	77	WASL	Wiskott-Aldrich syndrome-like
4582	0	0.133786	0.039	86	MUC1	mucin 1, cell surface associated
4646	0	0.133715	0.042	118	MYO6	myosin VI
6251	0	0.133668	0.0455	4	RSU1	Ras suppressor protein 1
4800	0	0.133661	0.034	66	NFYA	nuclear transcription factor Y, alpha
5467	0	0.133639	0.0335	76	PPARD	peroxisome proliferator-activated receptor delta
51434	0	0.133626	0.037	83	ANAPC7	anaphase promoting complex subunit 7
1213	0	0.133622	0.044	97	CLTC	clathrin, heavy chain (Hc)
8440	0	0.133455	0.033	60	NCK2	NCK adaptor protein 2
56731	0	0.133439	0.04	81	SLC2A4RG	SLC2A4 regulator
3868	0	0.133419	0.044	84	KRT16	keratin 16
54331	0	0.133343	0.049	332	GNG2	guanine nucleotide binding protein (G protein), gamma 2
27185	0	0.133312	0.046	44	DISC1	disrupted in schizophrenia 1
80143	0	0.13321	0.0345	54	SIKE1	suppressor of IKBKE 1
1495	0	0.133091	0.0415	90	CTNNA1	catenin (cadherin-associated protein), alpha 1, 102kDa
29945	0	0.133018	0.039	82	ANAPC4	anaphase promoting complex subunit 4
23122	0	0.132931	0.036	106	CLASP2	cytoplasmic linker associated protein 2
8600	0	0.132918	0.037	116	TNFSF11	tumor necrosis factor (ligand) superfamily, member 11
7043	0	0.132814	0.034	70	TGFB3	transforming growth factor, beta 3
6427	0	0.132592	0.044	152	SRSF2	serine/arginine-rich splicing factor 2
693221	0	0.132592	0.0395	152	MIR636	microRNA 636
23645	0	0.132572	0.0405	43	PPP1R15A	protein phosphatase 1, regulatory subunit 15A
29882	0	0.132537	0.0305	81	ANAPC2	anaphase promoting complex subunit 2
1378	0	0.132426	0.0465	59	CR1	complement component (3b/4b) receptor 1 (Knops blood group)
10393	0	0.132392	0.028	81	ANAPC10	anaphase promoting complex subunit 10
246184	0	0.132385	0.0415	81	CDC26	cell division cycle 26
3605	0	0.132255	0.042	151	IL17A	interleukin 17A
6773	0	0.132254	0.033	52	STAT2	signal transducer and activator of transcription 2, 113kDa
5443	0	0.132223	0.061	304	POMC	proopiomelanocortin
9181	0	0.132172	0.0395	67	ARHGEF2	Rho/Rac guanine nucleotide exchange factor (GEF) 2
64682	0	0.132111	0.042	82	ANAPC1	anaphase promoting complex subunit 1
730268	0	0.132111	0.038	82	LOC730268	anaphase-promoting complex subunit 1-like
4085	0	0.13189	0.0375	157	MAD2L1	MAD2 mitotic arrest deficient-like 1 (yeast)
2066	0	0.131867	0.0365	83	ERBB4	v-erb-b2 avian erythroblastic leukemia viral oncogene homolog 4
5563	0	0.131811	0.051	115	PRKAA2	protein kinase, AMP-activated, alpha 2 catalytic subunit
4312	0	0.131713	0.0345	108	MMP1	matrix metallopeptidase 1 (interstitial collagenase)
5516	0	0.13168	0.033	75	PPP2CB	protein phosphatase 2, catalytic subunit, beta isozyme
3476	0	0.131679	0.0405	66	IGBP1	immunoglobulin (CD79A) binding protein 1
4686	0	0.131564	0.035	161	NCBP1	nuclear cap binding protein subunit 1, 80kDa
7143	0	0.131535	0.0335	39	TNR	tenascin R
56652	0	0.131492	0.0495	30	C10orf2	chromosome 10 open reading frame 2
7175	0	0.131481	0.047	138	TPR	translocated promoter region, nuclear basket protein
208	0	0.13146	0.0355	89	AKT2	v-akt murine thymoma viral oncogene homolog 2
2017	0	0.131421	0.0395	80	CTTN	cortactin
4074	0	0.131285	0.041	42	M6PR	mannose-6-phosphate receptor (cation dependent)
3437	0	0.131273	0.0435	31	IFIT3	interferon-induced protein with tetratricopeptide repeats 3
5265	0	0.131166	0.0455	80	SERPINA1	serpin peptidase inhibitor, clade A (alpha-1 antiproteinase, antitrypsin), member 1
2108	0	0.13115	0.0285	81	ETFA	electron-transfer-flavoprotein, alpha polypeptide
914	0	0.13115	0.039	114	CD2	CD2 molecule
9246	0	0.131107	0.0535	31	UBE2L6	ubiquitin-conjugating enzyme E2L 6
6634	0	0.13098	0.039	153	SNRPD3	small nuclear ribonucleoprotein D3 polypeptide 18kDa
1981	0	0.130969	0.075	124	EIF4G1	eukaryotic translation initiation factor 4 gamma, 1
3560	0	0.130936	0.0395	100	IL2RB	interleukin 2 receptor, beta
4050	0	0.130932	0.037	18	LTB	lymphotoxin beta (TNF superfamily, member 3)
7067	0	0.130928	0.0385	73	THRA	thyroid hormone receptor, alpha
1540	0	0.130824	0.038	45	CYLD	cylindromatosis (turban tumor syndrome)
7276	0	0.130757	0.031	60	TTR	transthyretin
5058	0	0.130606	0.043	67	PAK1	p21 protein (Cdc42/Rac)-activated kinase 1
6636	0	0.13056	0.0445	146	SNRPF	small nuclear ribonucleoprotein polypeptide F
3240	0	0.130515	0.0285	58	HP	haptoglobin
4613	0	0.130496	0.039	94	MYCN	v-myc avian myelocytomatosis viral oncogene neuroblastoma derived homolog
5515	0	0.130385	0.055	90	PPP2CA	protein phosphatase 2, catalytic subunit, alpha isozyme
5584	0	0.130383	0.04	71	PRKCI	protein kinase C, iota
1022	0	0.130383	0.032	139	CDK7	cyclin-dependent kinase 7
1062	0	0.130329	0.036	136	CENPE	centromere protein E, 312kDa
1759	0	0.130327	0.04	102	DNM1	dynamin 1
3627	0	0.130276	0.0325	212	CXCL10	chemokine (C-X-C motif) ligand 10
5460	0	0.130259	0.084	152	POU5F1	POU class 5 homeobox 1
1906	0	0.130205	0.0395	230	EDN1	endothelin 1
310	0	0.130109	0.0565	22	ANXA7	annexin A7
30816	0	0.130087	0.042	51	ERVW-1	endogenous retrovirus group W, member 1
6403	0	0.130018	0.029	82	SELP	selectin P (granule membrane protein 140kDa, antigen CD62)
4706	0	0.129968	0.0385	92	NDUFAB1	NADH dehydrogenase (ubiquinone) 1, alpha/beta subcomplex, 1, 8kDa
7391	0	0.129963	0.041	90	USF1	upstream transcription factor 1
2023	0	0.129859	0.0355	49	ENO1	enolase 1, (alpha)
10561	0	0.129754	0.0495	26	IFI44	interferon-induced protein 44
5649	0	0.129578	0.0285	79	RELN	reelin
8480	0	0.12956	0.0365	117	RAE1	ribonucleic acid export 1
6385	0	0.129462	0.037	68	SDC4	syndecan 4
928	0	0.129393	0.0415	88	CD9	CD9 molecule
1978	0	0.129388	0.039	78	EIF4EBP1	eukaryotic translation initiation factor 4E binding protein 1
4772	0	0.129334	0.031	97	NFATC1	nuclear factor of activated T-cells, cytoplasmic, calcineurin-dependent 1
871	0	0.129081	0.042	30	SERPINH1	serpin peptidase inhibitor, clade H (heat shock protein 47), member 1, (collagen binding protein 1)
10763	0	0.128969	0.0395	71	NES	nestin
7056	0	0.128964	0.032	45	THBD	thrombomodulin
10454	0	0.128958	0.0405	58	TAB1	TGF-beta activated kinase 1/MAP3K7 binding protein 1
2268	0	0.128846	0.0375	90	FGR	FGR proto-oncogene, Src family tyrosine kinase
2641	0	0.128794	0.0715	272	GCG	glucagon
55746	0	0.128755	0.0305	151	NUP133	nucleoporin 133kDa
1234	0	0.128651	0.0405	239	CCR5	chemokine (C-C motif) receptor 5 (gene/pseudogene)
50943	0	0.128572	0.041	111	FOXP3	forkhead box P3
6721	0	0.128321	0.0435	53	SREBF2	sterol regulatory element binding transcription factor 2
151987	0	0.12809	0.1465	4	PPP4R2	protein phosphatase 4, regulatory subunit 2
10856	0	0.128013	0.0355	95	RUVBL2	RuvB-like AAA ATPase 2
7494	0	0.127985	0.045	39	XBP1	X-box binding protein 1
6929	0	0.127879	0.0405	100	TCF3	transcription factor 3
3953	0	0.127729	0.0455	64	LEPR	leptin receptor
377	0	0.127713	0.033	10	ARF3	ADP-ribosylation factor 3
5501	0	0.127709	0.04	135	PPP1CC	protein phosphatase 1, catalytic subunit, gamma isozyme
2263	0	0.127658	0.033	110	FGFR2	fibroblast growth factor receptor 2
8767	0	0.127657	0.042	63	RIPK2	receptor-interacting serine-threonine kinase 2
5336	0	0.127616	0.033	159	PLCG2	phospholipase C, gamma 2 (phosphatidylinositol-specific)
5531	0	0.127607	0.0755	42	PPP4C	protein phosphatase 4, catalytic subunit
3039	0	0.127595	0.035	88	HBA1	hemoglobin, alpha 1
3040	0	0.127595	0.0335	88	HBA2	hemoglobin, alpha 2
5931	0	0.127441	0.0435	92	RBBP7	retinoblastoma binding protein 7
5243	0	0.127413	0.042	103	ABCB1	ATP-binding cassette, sub-family B (MDR/TAP), member 1
196	0	0.127374	0.038	79	AHR	aryl hydrocarbon receptor
9672	0	0.127222	0.0275	54	SDC3	syndecan 3
760	0	0.127217	0.056	25	CA2	carbonic anhydrase II
11140	0	0.127193	0.0335	36	CDC37	cell division cycle 37
8431	0	0.127171	0.042	95	NR0B2	nuclear receptor subfamily 0, group B, member 2
3574	0	0.12705	0.035	112	IL7	interleukin 7
27131	0	0.127018	0.046	8	SNX5	sorting nexin 5
56616	0	0.126954	0.039	49	DIABLO	diablo, IAP-binding mitochondrial protein
2056	0	0.126842	0.0405	80	EPO	erythropoietin
5530	0	0.126741	0.035	74	PPP3CA	protein phosphatase 3, catalytic subunit, alpha isozyme
7307	0	0.1265	0.04	133	U2AF1	U2 small nuclear RNA auxiliary factor 1
5106	0	0.126415	0.04	93	PCK2	phosphoenolpyruvate carboxykinase 2 (mitochondrial)
5900	0	0.126341	0.0375	37	RALGDS	ral guanine nucleotide dissociation stimulator
354	0	0.126323	0.042	52	KLK3	kallikrein-related peptidase 3
5602	0	0.126297	0.0355	74	MAPK10	mitogen-activated protein kinase 10
5905	0	0.126291	0.041	133	RANGAP1	Ran GTPase activating protein 1
81565	0	0.126285	0.0385	114	NDEL1	nudE neurodevelopment protein 1-like 1
5971	0	0.126268	0.0285	54	RELB	v-rel avian reticuloendotheliosis viral oncogene homolog B
2081	0	0.126183	0.0375	42	ERN1	endoplasmic reticulum to nucleus signaling 1
677812	0	0.126164	0.0505	51	SNORA29	small nucleolar RNA, H/ACA box 29
6950	0	0.126164	0.047	51	TCP1	t-complex 1
64083	0	0.126142	0.0735	86	GOLPH3	golgi phosphoprotein 3 (coat-protein)
5914	0	0.125938	0.0355	86	RARA	retinoic acid receptor, alpha
2968	0	0.125906	0.0425	114	GTF2H4	general transcription factor IIH, polypeptide 4, 52kDa
3554	0	0.125857	0.043	83	IL1R1	interleukin 1 receptor, type I
55780	0	0.125855	0.0745	3	ERMARD	ER membrane-associated RNA degradation
8683	0	0.125851	0.0395	131	SRSF9	serine/arginine-rich splicing factor 9
6844	0	0.125781	0.0535	71	VAMP2	vesicle-associated membrane protein 2 (synaptobrevin 2)
4773	0	0.12571	0.033	96	NFATC2	nuclear factor of activated T-cells, cytoplasmic, calcineurin-dependent 2
1058	0	0.125634	0.039	133	CENPA	centromere protein A
5045	0	0.125633	0.1075	83	FURIN	furin (paired basic amino acid cleaving enzyme)
90410	0	0.125456	0.0505	7	IFT20	intraflagellar transport 20 homolog (Chlamydomonas)
4153	0	0.125444	0.0345	38	MBL2	mannose-binding lectin (protein C) 2, soluble
100129518	0	0.125354	0.04	108	LOC100129518	uncharacterized LOC100129518
6648	0	0.125354	0.036	108	SOD2	superoxide dismutase 2, mitochondrial
3064	0	0.125278	0.048	64	HTT	huntingtin
290	0	0.125265	0.04	111	ANPEP	alanyl (membrane) aminopeptidase
9931	0	0.125254	0.14	3	HELZ	helicase with zinc finger
4868	0	0.12515	0.0425	58	NPHS1	nephrosis 1, congenital, Finnish type (nephrin)
9372	0	0.125143	0.0875	67	ZFYVE9	zinc finger, FYVE domain containing 9
8031	0	0.125103	0.037	28	NCOA4	nuclear receptor coactivator 4
4656	0	0.124997	0.045	95	MYOG	myogenin (myogenic factor 4)
5588	0	0.124952	0.0365	80	PRKCQ	protein kinase C, theta
868	0	0.124942	0.039	102	CBLB	Cbl proto-oncogene B, E3 ubiquitin protein ligase
388	0	0.124914	0.0655	107	RHOB	ras homolog family member B
8615	0	0.124909	0.0505	46	USO1	USO1 vesicle transport factor
816	0	0.124879	0.031	99	CAMK2B	calcium/calmodulin-dependent protein kinase II beta
238	0	0.124857	0.0325	58	ALK	anaplastic lymphoma receptor tyrosine kinase
25957	0	0.124836	0.099	21	PNISR	PNN-interacting serine/arginine-rich protein
3600	0	0.124771	0.0335	115	IL15	interleukin 15
51692	0	0.124743	0.038	136	CPSF3	cleavage and polyadenylation specific factor 3, 73kDa
1600	0	0.124648	0.047	46	DAB1	Dab, reelin signal transducer, homolog 1 (Drosophila)
6387	0	0.124569	0.0355	129	CXCL12	chemokine (C-X-C motif) ligand 12
6778	0	0.124562	0.0315	111	STAT6	signal transducer and activator of transcription 6, interleukin-4 induced
5741	0	0.124553	0.052	166	PTH	parathyroid hormone
6693	0	0.124465	0.0415	83	SPN	sialophorin
1973	0	0.124415	0.0415	35	EIF4A1	eukaryotic translation initiation factor 4A1
26781	0	0.124415	0.0335	35	SNORA67	small nucleolar RNA, H/ACA box 67
652965	0	0.124415	0.042	35	SNORA48	small nucleolar RNA, H/ACA box 48
652966	0	0.124415	0.033	35	SNORD10	small nucleolar RNA, C/D box 10
2904	0	0.124407	0.046	88	GRIN2B	glutamate receptor, ionotropic, N-methyl D-aspartate 2B
4633	0	0.124395	0.044	53	MYL2	myosin, light chain 2, regulatory, cardiac, slow
5080	0	0.124332	0.071	87	PAX6	paired box 6
84959	0	0.124286	0.0335	62	UBASH3B	ubiquitin associated and SH3 domain containing B
4069	0	0.124285	0.0335	66	LYZ	lysozyme
637	0	0.124266	0.029	31	BID	BH3 interacting domain death agonist
7376	0	0.124239	0.0365	94	NR1H2	nuclear receptor subfamily 1, group H, member 2
6646	0	0.124082	0.0325	67	SOAT1	sterol O-acyltransferase 1
84676	0	0.124064	0.0395	65	TRIM63	tripartite motif containing 63, E3 ubiquitin protein ligase
23028	0	0.12403	0.0515	68	KDM1A	lysine (K)-specific demethylase 1A
2668	0	0.124014	0.038	117	GDNF	glial cell derived neurotrophic factor
2305	0	0.123959	0.032	120	FOXM1	forkhead box M1
7454	0	0.12394	0.065	72	WAS	Wiskott-Aldrich syndrome
84447	0	0.123873	0.0375	64	SYVN1	synovial apoptosis inhibitor 1, synoviolin
54329	0	0.12386	0.0405	53	GPR85	G protein-coupled receptor 85
921	0	0.123705	0.0385	85	CD5	CD5 molecule
7918	0	0.123682	0.054	75	GPANK1	G patch domain and ankyrin repeats 1
23607	0	0.123626	0.036	62	CD2AP	CD2-associated protein
5300	0	0.123606	0.0405	74	PIN1	peptidylprolyl cis/trans isomerase, NIMA-interacting 1
51561	0	0.123599	0.0355	107	IL23A	interleukin 23, alpha subunit p19
2321	0	0.123533	0.039	92	FLT1	fms-related tyrosine kinase 1
58533	0	0.123479	0.0605	15	SNX6	sorting nexin 6
4133	0	0.123444	0.037	86	MAP2	microtubule-associated protein 2
30811	0	0.123297	0.0405	2	HUNK	hormonally up-regulated Neu-associated kinase
919	0	0.12324	0.0305	89	CD247	CD247 molecule
22916	0	0.123062	0.0385	154	NCBP2	nuclear cap binding protein subunit 2, 20kDa
6198	0	0.123049	0.0355	79	RPS6KB1	ribosomal protein S6 kinase, 70kDa, polypeptide 1
10963	0	0.123004	0.041	12	STIP1	stress-induced phosphoprotein 1
11103	0	0.122941	0.055	78	KRR1	KRR1, small subunit (SSU) processome component, homolog (yeast)
6428	0	0.122659	0.028	131	SRSF3	serine/arginine-rich splicing factor 3
1211	0	0.122659	0.042	99	CLTA	clathrin, light chain A
3593	0	0.122565	0.04	96	IL12B	interleukin 12B
2277	0	0.122532	0.0385	66	FIGF	c-fos induced growth factor (vascular endothelial growth factor D)
3937	0	0.122482	0.0415	71	LCP2	lymphocyte cytosolic protein 2 (SH2 domain containing leukocyte protein of 76kDa)
2621	0	0.122427	0.031	51	GAS6	growth arrest-specific 6
64761	0	0.122316	0.0345	5	PARP12	poly (ADP-ribose) polymerase family, member 12
3552	0	0.122299	0.0305	95	IL1A	interleukin 1, alpha
3713	0	0.122286	0.0375	45	IVL	involucrin
317	0	0.121998	0.0505	72	APAF1	apoptotic peptidase activating factor 1
23732	0	0.121948	0.121	2	FRRS1L	ferric-chelate reductase 1-like
4015	0	0.121937	0.0355	59	LOX	lysyl oxidase
6446	0	0.121833	0.038	66	SGK1	serum/glucocorticoid regulated kinase 1
2161	0	0.121752	0.039	26	F12	coagulation factor XII (Hageman factor)
22999	0	0.12165	0.0785	31	RIMS1	regulating synaptic membrane exocytosis 1
2068	0	0.121632	0.0525	152	ERCC2	excision repair cross-complementation group 2
5870	0	0.121608	0.05	29	RAB6A	RAB6A, member RAS oncogene family
6839	0	0.121584	0.0315	55	SUV39H1	suppressor of variegation 3-9 homolog 1 (Drosophila)
1431	0	0.121568	0.042	83	CS	citrate synthase
5226	0	0.12153	0.036	69	PGD	phosphogluconate dehydrogenase
4215	0	0.121473	0.037	46	MAP3K3	mitogen-activated protein kinase kinase kinase 3
3984	0	0.121466	0.037	42	LIMK1	LIM domain kinase 1
931	0	0.121387	0.0335	93	MS4A1	membrane-spanning 4-domains, subfamily A, member 1
7874	0	0.121237	0.0375	40	USP7	ubiquitin specific peptidase 7 (herpes virus-associated)
6396	0	0.121147	0.043	124	SEC13	SEC13 homolog (S. cerevisiae)
345	0	0.121124	0.0385	33	APOC3	apolipoprotein C-III
2547	0	0.121116	0.0395	105	XRCC6	X-ray repair complementing defective repair in Chinese hamster cells 6
9055	0	0.12111	0.0355	104	PRC1	protein regulator of cytokinesis 1
2312	0	0.121105	0.045	56	FLG	filaggrin
30011	0	0.120943	0.037	73	SH3KBP1	SH3-domain kinase binding protein 1
10576	0	0.120942	0.0405	58	CCT2	chaperonin containing TCP1, subunit 2 (beta)
3594	0	0.120705	0.031	74	IL12RB1	interleukin 12 receptor, beta 1
9377	0	0.120669	0.036	47	COX5A	cytochrome c oxidase subunit Va
8932	0	0.120618	0.0825	75	MBD2	methyl-CpG binding domain protein 2
3181	0	0.120426	0.035	116	HNRNPA2B1	heterogeneous nuclear ribonucleoprotein A2/B1
5609	0	0.120389	0.0365	55	MAP2K7	mitogen-activated protein kinase kinase 7
2521	0	0.120307	0.043	131	FUS	FUS RNA binding protein
10013	0	0.120247	0.039	95	HDAC6	histone deacetylase 6
6456	0	0.120201	0.038	80	SH3GL2	SH3-domain GRB2-like 2
5236	0	0.120177	0.0495	75	PGM1	phosphoglucomutase 1
79923	0	0.120146	0.0385	89	NANOG	Nanog homeobox
51284	0	0.120127	0.037	58	TLR7	toll-like receptor 7
1356	0	0.120126	0.0365	52	CP	ceruloplasmin (ferroxidase)
226	0	0.120094	0.0435	77	ALDOA	aldolase A, fructose-bisphosphate
1386	0	0.12003	0.039	75	ATF2	activating transcription factor 2
3301	0	0.120007	0.04	34	DNAJA1	DnaJ (Hsp40) homolog, subfamily A, member 1
11193	0	0.119959	0.0545	24	WBP4	WW domain binding protein 4
6513	0	0.119953	0.036	75	SLC2A1	solute carrier family 2 (facilitated glucose transporter), member 1
1500	0	0.119889	0.044	92	CTNND1	catenin (cadherin-associated protein), delta 1
6272	0	0.119647	0.0415	66	SORT1	sortilin 1
8379	0	0.119627	0.035	116	MAD1L1	MAD1 mitotic arrest deficient-like 1 (yeast)
6925	0	0.119614	0.046	63	TCF4	transcription factor 4
2526	0	0.119555	0.0455	101	FUT4	fucosyltransferase 4 (alpha (1,3) fucosyltransferase, myeloid-specific)
3002	0	0.119517	0.04	81	GZMB	granzyme B (granzyme 2, cytotoxic T-lymphocyte-associated serine esterase 1)
6777	0	0.119451	0.034	74	STAT5B	signal transducer and activator of transcription 5B
4261	0	0.11941	0.051	54	CIITA	class II, major histocompatibility complex, transactivator
1452	0	0.119341	0.0355	47	CSNK1A1	casein kinase 1, alpha 1
81929	0	0.1193	0.036	78	SEH1L	SEH1-like (S. cerevisiae)
92935	0	0.11927	0.083	10	MARS2	methionyl-tRNA synthetase 2, mitochondrial
5906	0	0.119266	0.0435	56	RAP1A	RAP1A, member of RAS oncogene family
3592	0	0.119185	0.035	57	IL12A	interleukin 12A
716	0	0.11916	0.042	23	C1S	complement component 1, s subcomponent
23213	0	0.11915	0.048	37	SULF1	sulfatase 1
3459	0	0.119142	0.0435	78	IFNGR1	interferon gamma receptor 1
57522	0	0.119048	0.0395	10	SRGAP1	SLIT-ROBO Rho GTPase activating protein 1
969	0	0.118877	0.035	104	CD69	CD69 molecule
6502	0	0.118671	0.032	76	SKP2	S-phase kinase-associated protein 2, E3 ubiquitin protein ligase
2963	0	0.118653	0.0345	145	GTF2F2	general transcription factor IIF, polypeptide 2, 30kDa
717	0	0.118513	0.079	64	C2	complement component 2
3702	0	0.118508	0.041	65	ITK	IL2-inducible T-cell kinase
10273	0	0.118494	0.0295	40	STUB1	STIP1 homology and U-box containing protein 1, E3 ubiquitin protein ligase
8202	0	0.118484	0.0415	73	NCOA3	nuclear receptor coactivator 3
1493	0	0.118455	0.038	92	CTLA4	cytotoxic T-lymphocyte-associated protein 4
2048	0	0.118441	0.036	53	EPHB2	EPH receptor B2
2022	0	0.118402	0.0385	69	ENG	endoglin
10574	0	0.118384	0.0425	48	CCT7	chaperonin containing TCP1, subunit 7 (eta)
7029	0	0.1182	0.033	67	TFDP2	transcription factor Dp-2 (E2F dimerization partner 2)
5008	0	0.118191	0.0335	88	OSM	oncostatin M
91543	0	0.118166	0.052	33	RSAD2	radical S-adenosyl methionine domain containing 2
10399	0	0.118163	0.0445	136	GNB2L1	guanine nucleotide binding protein (G protein), beta polypeptide 2-like 1
619570	0	0.118163	0.041	136	SNORD95	small nucleolar RNA, C/D box 95
619571	0	0.118163	0.045	136	SNORD96A	small nucleolar RNA, C/D box 96A
10552	0	0.118156	0.0475	30	ARPC1A	actin related protein 2/3 complex, subunit 1A, 41kDa
10250	0	0.118154	0.0335	132	SRRM1	serine/arginine repetitive matrix 1
9694	0	0.118094	0.1085	6	EMC2	ER membrane protein complex subunit 2
1666	0	0.11808	0.1655	139	DECR1	2,4-dienoyl CoA reductase 1, mitochondrial
11244	0	0.118066	0.047	8	ZHX1	zinc fingers and homeoboxes 1
10964	0	0.118021	0.035	21	IFI44L	interferon-induced protein 44-like
6643	0	0.118013	0.052	14	SNX2	sorting nexin 2
5338	0	0.117772	0.0415	109	PLD2	phospholipase D2
6237	0	0.117764	0.044	55	RRAS	related RAS viral (r-ras) oncogene homolog
1942	0	0.11776	0.0385	49	EFNA1	ephrin-A1
90070	0	0.117744	0.036	6	LACRT	lacritin
5934	0	0.117701	0.0385	50	RBL2	retinoblastoma-like 2
467	0	0.117668	0.0345	61	ATF3	activating transcription factor 3
4331	0	0.11764	0.0345	123	MNAT1	MNAT CDK-activating kinase assembly factor 1
9429	0	0.117578	0.043	64	ABCG2	ATP-binding cassette, sub-family G (WHITE), member 2
100506658	0	0.117547	0.043	63	OCLN	occludin
3563	0	0.117537	0.0395	80	IL3RA	interleukin 3 receptor, alpha (low affinity)
7082	0	0.117528	0.0755	107	TJP1	tight junction protein 1
1511	0	0.117499	0.0455	57	CTSG	cathepsin G
5606	0	0.117486	0.034	58	MAP2K3	mitogen-activated protein kinase kinase 3
1436	0	0.117435	0.036	86	CSF1R	colony stimulating factor 1 receptor
961	0	0.117397	0.044	47	CD47	CD47 molecule
10014	0	0.117339	0.043	75	HDAC5	histone deacetylase 5
7128	0	0.117315	0.037	59	TNFAIP3	tumor necrosis factor, alpha-induced protein 3
3014	0	0.11731	0.0555	89	H2AFX	H2A histone family, member X
2771	0	0.117212	0.058	249	GNAI2	guanine nucleotide binding protein (G protein), alpha inhibiting activity polypeptide 2
1996	0	0.117113	0.0385	47	ELAVL4	ELAV like neuron-specific RNA binding protein 4
10499	0	0.116944	0.043	59	NCOA2	nuclear receptor coactivator 2
3681	0	0.116918	0.0405	20	ITGAD	integrin, alpha D
51362	0	0.116894	0.0355	128	CDC40	cell division cycle 40
6672	0	0.116835	0.0385	23	SP100	SP100 nuclear antigen
339122	0	0.116756	0.107	4	RAB43	RAB43, member RAS oncogene family
1616	0	0.116747	0.0445	55	DAXX	death-domain associated protein
26574	0	0.116741	0.047	35	AATF	apoptosis antagonizing transcription factor
640	0	0.116706	0.0455	71	BLK	BLK proto-oncogene, Src family tyrosine kinase
3990	0	0.116705	0.038	58	LIPC	lipase, hepatic
7704	0	0.116696	0.038	68	ZBTB16	zinc finger and BTB domain containing 16
1111	0	0.116677	0.0395	94	CHEK1	checkpoint kinase 1
2889	0	0.116607	0.0415	49	RAPGEF1	Rap guanine nucleotide exchange factor (GEF) 1
27238	0	0.116601	0.111	4	GPKOW	G patch domain and KOW motifs
10211	0	0.116594	0.071	63	FLOT1	flotillin 1
3381	0	0.116548	0.0365	51	IBSP	integrin-binding sialoprotein
6430	0	0.116535	0.04	126	SRSF5	serine/arginine-rich splicing factor 5
57188	0	0.116396	0.064	2	ADAMTSL3	ADAMTS-like 3
712	0	0.11638	0.039	18	C1QA	complement component 1, q subcomponent, A chain
943	0	0.11621	0.0305	84	TNFRSF8	tumor necrosis factor receptor superfamily, member 8
51053	0	0.116161	0.0325	73	GMNN	geminin, DNA replication inhibitor
909	0	0.116145	0.0405	71	CD1A	CD1a molecule
11338	0	0.116123	0.0415	133	U2AF2	U2 small nuclear RNA auxiliary factor 2
4676	0	0.116045	0.0565	19	NAP1L4	nucleosome assembly protein 1-like 4
1581	0	0.116028	0.0425	77	CYP7A1	cytochrome P450, family 7, subfamily A, polypeptide 1
7329	0	0.116023	0.0425	96	UBE2I	ubiquitin-conjugating enzyme E2I
284	0	0.116013	0.039	68	ANGPT1	angiopoietin 1
5725	0	0.11598	0.042	117	PTBP1	polypyrimidine tract binding protein 1
1857	0	0.115906	0.044	65	DVL3	dishevelled segment polarity protein 3
5591	0	0.115873	0.0545	110	PRKDC	protein kinase, DNA-activated, catalytic polypeptide
2224	0	0.115809	0.0635	23	FDPS	farnesyl diphosphate synthase
6416	0	0.115786	0.04	71	MAP2K4	mitogen-activated protein kinase kinase 4
6609	0	0.115767	0.044	56	SMPD1	sphingomyelin phosphodiesterase 1, acid lysosomal
23020	0	0.115752	0.04	114	SNRNP200	small nuclear ribonucleoprotein 200kDa (U5)
4481	0	0.115741	0.042	21	MSR1	macrophage scavenger receptor 1
79718	0	0.11572	0.0415	68	TBL1XR1	transducin (beta)-like 1 X-linked receptor 1
3184	0	0.115671	0.043	117	HNRNPD	heterogeneous nuclear ribonucleoprotein D (AU-rich element RNA binding protein 1, 37kDa)
51699	0	0.11567	0.105	8	VPS29	vacuolar protein sorting 29 homolog (S. cerevisiae)
2071	0	0.115661	0.0335	128	ERCC3	excision repair cross-complementation group 3
7058	0	0.115599	0.0375	42	THBS2	thrombospondin 2
4703	0	0.115576	0.0455	43	NEB	nebulin
7410	0	0.115558	0.0385	79	VAV2	vav 2 guanine nucleotide exchange factor
27109	0	0.115478	0.0325	9	ATP5S	ATP synthase, H+ transporting, mitochondrial Fo complex, subunit s (factor B)
5520	0	0.115472	0.036	43	PPP2R2A	protein phosphatase 2, regulatory subunit B, alpha
2648	0	0.115423	0.0365	109	KAT2A	K(lysine) acetyltransferase 2A
8411	0	0.115406	0.0635	40	EEA1	early endosome antigen 1
27113	0	0.115405	0.0375	32	BBC3	BCL2 binding component 3
3280	0	0.115404	0.035	63	HES1	hes family bHLH transcription factor 1
952	0	0.115253	0.0415	110	CD38	CD38 molecule
6431	0	0.115187	0.036	127	SRSF6	serine/arginine-rich splicing factor 6
1435	0	0.115141	0.0425	67	CSF1	colony stimulating factor 1 (macrophage)
8915	0	0.115111	0.043	56	BCL10	B-cell CLL/lymphoma 10
2317	0	0.115056	0.045	42	FLNB	filamin B, beta
58515	0	0.11502	0.104	3	SELK	selenoprotein K
10921	0	0.114996	0.0345	134	RNPS1	RNA binding protein S1, serine-rich domain
3385	0	0.114928	0.04	43	ICAM3	intercellular adhesion molecule 3
23291	0	0.114841	0.0715	96	FBXW11	F-box and WD repeat domain containing 11
3855	0	0.114788	0.04	70	KRT7	keratin 7
30837	0	0.114785	0.0435	57	SOCS7	suppressor of cytokine signaling 7
178	0	0.114755	0.0415	45	AGL	amylo-alpha-1, 6-glucosidase, 4-alpha-glucanotransferase
4322	0	0.114732	0.0315	65	MMP13	matrix metallopeptidase 13 (collagenase 3)
8208	0	0.114725	0.0445	21	CHAF1B	chromatin assembly factor 1, subunit B (p60)
7158	0	0.114694	0.0425	73	TP53BP1	tumor protein p53 binding protein 1
4036	0	0.114637	0.0415	51	LRP2	low density lipoprotein receptor-related protein 2
112479	0	0.1146	0.069	1	ERI2	ERI1 exoribonuclease family member 2
5411	0	0.114576	0.0505	47	PNN	pinin, desmosome associated protein
10189	0	0.114533	0.0495	134	ALYREF	Aly/REF export factor
7035	0	0.114532	0.0305	34	TFPI	tissue factor pathway inhibitor (lipoprotein-associated coagulation inhibitor)
3660	0	0.114491	0.0375	44	IRF2	interferon regulatory factor 2
11047	0	0.114485	0.0495	54	ADRM1	adhesion regulating molecule 1
8813	0	0.114444	0.1055	67	DPM1	dolichyl-phosphate mannosyltransferase polypeptide 1, catalytic subunit
2626	0	0.114388	0.0485	106	GATA4	GATA binding protein 4
3861	0	0.114377	0.036	51	KRT14	keratin 14
221037	0	0.114352	0.084	7	JMJD1C	jumonji domain containing 1C
5978	0	0.114281	0.0355	60	REST	RE1-silencing transcription factor
9939	0	0.114222	0.048	133	RBM8A	RNA binding motif protein 8A
3300	0	0.11411	0.042	40	DNAJB2	DnaJ (Hsp40) homolog, subfamily B, member 2
3909	0	0.114087	0.0285	38	LAMA3	laminin, alpha 3
100529241	0	0.114026	0.042	48	HSPE1-MOB4	HSPE1-MOB4 readthrough
9913	0	0.114008	0.034	66	SUPT7L	suppressor of Ty 7 (S. cerevisiae)-like
8815	0	0.113915	0.0375	49	BANF1	barrier to autointegration factor 1
9882	0	0.113911	0.0365	33	TBC1D4	TBC1 domain family, member 4
1647	0	0.113824	0.0325	68	GADD45A	growth arrest and DNA-damage-inducible, alpha
64326	0	0.113815	0.0385	52	RFWD2	ring finger and WD repeat domain 2, E3 ubiquitin protein ligase
50	0	0.113814	0.0395	38	ACO2	aconitase 2, mitochondrial
259266	0	0.113746	0.042	78	ASPM	asp (abnormal spindle) homolog, microcephaly associated (Drosophila)
5473	0	0.113609	0.0345	179	PPBP	pro-platelet basic protein (chemokine (C-X-C motif) ligand 7)
965	0	0.113598	0.0365	73	CD58	CD58 molecule
842	0	0.113577	0.0465	66	CASP9	caspase 9, apoptosis-related cysteine peptidase
9512	0	0.113529	0.038	43	PMPCB	peptidase (mitochondrial processing) beta
2243	0	0.113347	0.0405	21	FGA	fibrinogen alpha chain
23621	0	0.113313	0.038	44	BACE1	beta-site APP-cleaving enzyme 1
915	0	0.113288	0.0365	67	CD3D	CD3d molecule, delta (CD3-TCR complex)
7169	0	0.113242	0.0315	41	TPM2	tropomyosin 2 (beta)
3837	0	0.113208	0.04	70	KPNB1	karyopherin (importin) beta 1
7070	0	0.1132	0.029	64	THY1	Thy-1 cell surface antigen
65109	0	0.113164	0.046	129	UPF3B	UPF3 regulator of nonsense transcripts homolog B (yeast)
2959	0	0.113122	0.0385	97	GTF2B	general transcription factor IIB
57521	0	0.113054	0.0395	61	RPTOR	regulatory associated protein of MTOR, complex 1
4286	0	0.112985	0.0425	75	MITF	microphthalmia-associated transcription factor
6429	0	0.112927	0.037	126	SRSF4	serine/arginine-rich splicing factor 4
3726	0	0.112902	0.0345	84	JUNB	jun B proto-oncogene
10910	0	0.112881	0.041	108	SUGT1	SGT1, suppressor of G2 allele of SKP1 (S. cerevisiae)
57477	0	0.11288	0.0475	25	SHROOM4	shroom family member 4
715	0	0.11286	0.042	22	C1R	complement component 1, r subcomponent
10673	0	0.112826	0.04	39	TNFSF13B	tumor necrosis factor (ligand) superfamily, member 13b
8661	0	0.112652	0.0415	47	EIF3A	eukaryotic translation initiation factor 3, subunit A
8826	0	0.112643	0.0395	73	IQGAP1	IQ motif containing GTPase activating protein 1
57510	0	0.112642	0.034	14	XPO5	exportin 5
4208	0	0.112609	0.0405	68	MEF2C	myocyte enhancer factor 2C
5862	0	0.112608	0.047	13	RAB2A	RAB2A, member RAS oncogene family
23495	0	0.112603	0.0415	47	TNFRSF13B	tumor necrosis factor receptor superfamily, member 13B
3802	0	0.1126	0.04	49	KIR2DL1	killer cell immunoglobulin-like receptor, two domains, long cytoplasmic tail, 1
10498	0	0.112522	0.0365	48	CARM1	coactivator-associated arginine methyltransferase 1
337	0	0.112518	0.0335	12	APOA4	apolipoprotein A-IV
7424	0	0.112493	0.0325	53	VEGFC	vascular endothelial growth factor C
5155	0	0.112438	0.0345	62	PDGFB	platelet-derived growth factor beta polypeptide
10818	0	0.112416	0.044	64	FRS2	fibroblast growth factor receptor substrate 2
1289	0	0.112405	0.04	42	COL5A1	collagen, type V, alpha 1
7709	0	0.112393	0.043	75	ZBTB17	zinc finger and BTB domain containing 17
6402	0	0.112324	0.0475	102	SELL	selectin L
3635	0	0.1123	0.033	67	INPP5D	inositol polyphosphate-5-phosphatase, 145kDa
10594	0	0.11221	0.044	125	PRPF8	pre-mRNA processing factor 8
9332	0	0.112165	0.044	41	CD163	CD163 molecule
86	0	0.112161	0.048	41	ACTL6A	actin-like 6A
2322	0	0.11211	0.0385	78	FLT3	fms-related tyrosine kinase 3
916	0	0.112061	0.0325	67	CD3E	CD3e molecule, epsilon (CD3-TCR complex)
308	0	0.11203	0.042	55	ANXA5	annexin A5
10000	0	0.111896	0.0365	64	AKT3	v-akt murine thymoma viral oncogene homolog 3
6258	0	0.111894	0.031	71	RXRG	retinoid X receptor, gamma
51129	0	0.111874	0.0325	20	ANGPTL4	angiopoietin-like 4
10961	0	0.111856	0.032	11	ERP29	endoplasmic reticulum protein 29
11100	0	0.111816	0.035	119	HNRNPUL1	heterogeneous nuclear ribonucleoprotein U-like 1
3566	0	0.11179	0.0385	70	IL4R	interleukin 4 receptor
9785	0	0.111759	0.0325	127	DHX38	DEAH (Asp-Glu-Ala-His) box polypeptide 38
1856	0	0.111685	0.046	67	DVL2	dishevelled segment polarity protein 2
10421	0	0.111552	0.041	104	CD2BP2	CD2 (cytoplasmic tail) binding protein 2
4314	0	0.111529	0.0315	80	MMP3	matrix metallopeptidase 3 (stromelysin 1, progelatinase)
3570	0	0.111519	0.0465	71	IL6R	interleukin 6 receptor
5589	0	0.111515	0.047	15	PRKCSH	protein kinase C substrate 80K-H
4352	0	0.111464	0.037	55	MPL	MPL proto-oncogene, thrombopoietin receptor
2165	0	0.111353	0.036	17	F13B	coagulation factor XIII, B polypeptide
4843	0	0.111209	0.0305	71	NOS2	nitric oxide synthase 2, inducible
1871	0	0.111198	0.0415	65	E2F3	E2F transcription factor 3
9128	0	0.111183	0.037	117	PRPF4	pre-mRNA processing factor 4
344	0	0.111067	0.038	24	APOC2	apolipoprotein C-II
2026	0	0.111051	0.035	88	ENO2	enolase 2 (gamma, neuronal)
3575	0	0.110875	0.046	80	IL7R	interleukin 7 receptor
50628	0	0.110856	0.038	51	GEMIN4	gem (nuclear organelle) associated protein 4
9308	0	0.110745	0.03	75	CD83	CD83 molecule
1286	0	0.110655	0.038	38	COL4A4	collagen, type IV, alpha 4
7153	0	0.110642	0.0395	104	TOP2A	topoisomerase (DNA) II alpha 170kDa
644172	0	0.110629	0.033	41	LOC644172	mitogen-activated protein kinase 8 interacting protein 1 pseudogene
9479	0	0.110629	0.0365	41	MAPK8IP1	mitogen-activated protein kinase 8 interacting protein 1
706	0	0.110627	0.048	16	TSPO	translocator protein (18kDa)
27040	0	0.110509	0.034	63	LAT	linker for activation of T cells
3619	0	0.110491	0.0425	108	INCENP	inner centromere protein antigens 135/155kDa
4799	0	0.110412	0.041	124	NFX1	nuclear transcription factor, X-box binding 1
1969	0	0.110347	0.036	50	EPHA2	EPH receptor A2
51765	0	0.110329	0.046	36	MST4	serine/threonine protein kinase MST4
6311	0	0.110294	0.039	30	ATXN2	ataxin 2
6432	0	0.110287	0.047	125	SRSF7	serine/arginine-rich splicing factor 7
6319	0	0.110176	0.044	36	SCD	stearoyl-CoA desaturase (delta-9-desaturase)
8543	0	0.110164	0.0355	34	LMO4	LIM domain only 4
3663	0	0.110164	0.0445	49	IRF5	interferon regulatory factor 5
29780	0	0.110143	0.041	32	PARVB	parvin, beta
4255	0	0.110062	0.034	56	MGMT	O-6-methylguanine-DNA methyltransferase
5916	0	0.110032	0.0435	41	RARG	retinoic acid receptor, gamma
79003	0	0.109982	0.031	83	MIS12	MIS12 kinetochore complex component
10438	0	0.109981	0.033	41	C1D	C1D nuclear receptor corepressor
2965	0	0.109981	0.038	115	GTF2H1	general transcription factor IIH, polypeptide 1, 62kDa
3848	0	0.109948	0.039	36	KRT1	keratin 1
53981	0	0.109937	0.039	124	CPSF2	cleavage and polyadenylation specific factor 2, 100kDa
30009	0	0.109932	0.0405	85	TBX21	T-box 21
1063	0	0.109929	0.0425	121	CENPF	centromere protein F, 350/400kDa
3976	0	0.109909	0.0395	82	LIF	leukemia inhibitory factor
43	0	0.109871	0.0375	73	ACHE	acetylcholinesterase (Yt blood group)
6275	0	0.109786	0.0395	51	S100A4	S100 calcium binding protein A4
7471	0	0.109721	0.044	89	WNT1	wingless-type MMTV integration site family, member 1
1301	0	0.109641	0.04	52	COL11A1	collagen, type XI, alpha 1
51377	0	0.109638	0.0385	50	UCHL5	ubiquitin carboxyl-terminal hydrolase L5
5480	0	0.109555	0.0415	30	PPIC	peptidylprolyl isomerase C (cyclophilin C)
8554	0	0.109525	0.041	57	PIAS1	protein inhibitor of activated STAT, 1
1660	0	0.109459	0.0415	118	DHX9	DEAH (Asp-Glu-Ala-His) box helicase 9
728	0	0.109425	0.0385	169	C5AR1	complement component 5a receptor 1
1025	0	0.109326	0.0475	85	CDK9	cyclin-dependent kinase 9
1446	0	0.109323	0.0355	59	CSN1S1	casein alpha s1
25909	0	0.109189	0.04	99	AHCTF1	AT hook containing transcription factor 1
6625	0	0.109161	0.036	114	SNRNP70	small nuclear ribonucleoprotein 70kDa (U1)
10049	0	0.109124	0.0455	17	DNAJB6	DnaJ (Hsp40) homolog, subfamily B, member 6
5818	0	0.109057	0.0435	58	PVRL1	poliovirus receptor-related 1 (herpesvirus entry mediator C)
342184	0	0.109034	0.0475	40	FMN1	formin 1
113457	0	0.109032	0.0395	39	TUBA3D	tubulin, alpha 3d
7278	0	0.109032	0.0375	39	TUBA3C	tubulin, alpha 3c
7039	0	0.108959	0.037	64	TGFA	transforming growth factor, alpha
1947	0	0.108921	0.028	58	EFNB1	ephrin-B1
8936	0	0.108867	0.049	40	WASF1	WAS protein family, member 1
1843	0	0.108858	0.0345	65	DUSP1	dual specificity phosphatase 1
1676	0	0.108762	0.042	26	DFFA	DNA fragmentation factor, 45kDa, alpha polypeptide
1489	0	0.108734	0.032	26	CTF1	cardiotrophin 1
1015	0	0.108734	0.045	63	CDH17	cadherin 17, LI cadherin (liver-intestine)
27087	0	0.108721	0.034	74	B3GAT1	beta-1,3-glucuronyltransferase 1 (glucuronosyltransferase P)
4303	0	0.108642	0.0345	42	FOXO4	forkhead box O4
9183	0	0.108622	0.0375	93	ZW10	zw10 kinetochore protein
1003	0	0.108557	0.0475	76	CDH5	cadherin 5, type 2 (vascular endothelium)
100126351	0	0.108544	0.033	122	MIR939	microRNA 939
100302196	0	0.108544	0.0375	122	MIR1234	microRNA 1234
29894	0	0.108544	0.034	122	CPSF1	cleavage and polyadenylation specific factor 1, 160kDa
5366	0	0.108543	0.0495	45	PMAIP1	phorbol-12-myristate-13-acetate-induced protein 1
10494	0	0.108512	0.0345	28	STK25	serine/threonine kinase 25
3191	0	0.108471	0.0305	103	HNRNPL	heterogeneous nuclear ribonucleoprotein L
10628	0	0.10845	0.041	21	TXNIP	thioredoxin interacting protein
27043	0	0.108353	0.041	50	PELP1	proline, glutamate and leucine rich protein 1
5783	0	0.108281	0.039	35	PTPN13	protein tyrosine phosphatase, non-receptor type 13 (APO-1/CD95 (Fas)-associated phosphatase)
23392	0	0.10828	0.0295	38	KIAA0368	KIAA0368
2934	0	0.108239	0.0375	55	GSN	gelsolin
64946	0	0.108192	0.0395	99	CENPH	centromere protein H
4277	0	0.108125	0.0375	48	MICB	MHC class I polypeptide-related sequence B
29760	0	0.108027	0.036	51	BLNK	B-cell linker
1071	0	0.107998	0.0355	22	CETP	cholesteryl ester transfer protein, plasma
79890	0	0.107796	0.043	4	RIN3	Ras and Rab interactor 3
7428	0	0.107738	0.043	58	VHL	von Hippel-Lindau tumor suppressor, E3 ubiquitin protein ligase
859	0	0.107672	0.047	53	CAV3	caveolin 3
8570	0	0.107647	0.0405	13	KHSRP	KH-type splicing regulatory protein
699	0	0.107647	0.0395	116	BUB1	BUB1 mitotic checkpoint serine/threonine kinase
864	0	0.107592	0.044	74	RUNX3	runt-related transcription factor 3
6886	0	0.107513	0.048	67	TAL1	T-cell acute lymphocytic leukemia 1
23451	0	0.107469	0.04	111	SF3B1	splicing factor 3b, subunit 1, 155kDa
10580	0	0.107453	0.042	48	SORBS1	sorbin and SH3 domain containing 1
22933	0	0.107408	0.0475	57	SIRT2	sirtuin 2
602	0	0.107378	0.037	42	BCL3	B-cell CLL/lymphoma 3
9219	0	0.107377	0.036	60	MTA2	metastasis associated 1 family, member 2
1641	0	0.107322	0.0445	65	DCX	doublecortin
9314	0	0.10731	0.0365	55	KLF4	Kruppel-like factor 4 (gut)
51035	0	0.10729	0.041	40	UBXN1	UBX domain protein 1
835	0	0.107287	0.0425	32	CASP2	caspase 2, apoptosis-related cysteine peptidase
64127	0	0.107247	0.0405	59	NOD2	nucleotide-binding oligomerization domain containing 2
3192	0	0.107213	0.0365	115	HNRNPU	heterogeneous nuclear ribonucleoprotein U (scaffold attachment factor A)
50855	0	0.107212	0.0445	53	PARD6A	par-6 family cell polarity regulator alpha
1629	0	0.107173	0.0465	31	DBT	dihydrolipoamide branched chain transacylase E2
6708	0	0.107044	0.0375	45	SPTA1	spectrin, alpha, erythrocytic 1
3183	0	0.107033	0.0415	108	HNRNPC	heterogeneous nuclear ribonucleoprotein C (C1/C2)
2593	0	0.106979	0.037	7	GAMT	guanidinoacetate N-methyltransferase
8548	0	0.106978	0.0395	5	BLZF1	basic leucine zipper nuclear factor 1
6257	0	0.106977	0.033	54	RXRB	retinoid X receptor, beta
5803	0	0.106947	0.037	24	PTPRZ1	protein tyrosine phosphatase, receptor-type, Z polypeptide 1
6879	0	0.106783	0.044	103	TAF7	TAF7 RNA polymerase II, TATA box binding protein (TBP)-associated factor, 55kDa
4763	0	0.106717	0.044	73	NF1	neurofibromin 1
8667	0	0.106713	0.0405	87	EIF3H	eukaryotic translation initiation factor 3, subunit H
7474	0	0.106702	0.049	73	WNT5A	wingless-type MMTV integration site family, member 5A
9768	0	0.106679	0.0395	110	KIAA0101	KIAA0101
100616113	0	0.106407	0.037	37	MIR4680	microRNA 4680
27250	0	0.106407	0.0405	37	PDCD4	programmed cell death 4 (neoplastic transformation inhibitor)
8464	0	0.106381	0.037	95	SUPT3H	suppressor of Ty 3 homolog (S. cerevisiae)
5782	0	0.10635	0.0365	31	PTPN12	protein tyrosine phosphatase, non-receptor type 12
800	0	0.106321	0.0325	38	CALD1	caldesmon 1
8665	0	0.106278	0.042	71	EIF3F	eukaryotic translation initiation factor 3, subunit F
5267	0	0.106252	0.04	13	SERPINA4	serpin peptidase inhibitor, clade A (alpha-1 antiproteinase, antitrypsin), member 4
3931	0	0.106157	0.042	33	LCAT	lecithin-cholesterol acyltransferase
1874	0	0.106129	0.0355	63	E2F4	E2F transcription factor 4, p107/p130-binding
7068	0	0.106041	0.0375	63	THRB	thyroid hormone receptor, beta
10694	0	0.106008	0.045	35	CCT8	chaperonin containing TCP1, subunit 8 (theta)
10728	0	0.105998	0.036	41	PTGES3	prostaglandin E synthase 3 (cytosolic)
3146	0	0.105947	0.037	62	HMGB1	high mobility group box 1
3832	0	0.105922	0.0485	93	KIF11	kinesin family member 11
5093	0	0.105718	0.0365	106	PCBP1	poly(rC) binding protein 1
5494	0	0.105712	0.0475	60	PPM1A	protein phosphatase, Mg2+/Mn2+ dependent, 1A
57154	0	0.105696	0.032	58	SMURF1	SMAD specific E3 ubiquitin protein ligase 1
7010	0	0.105677	0.0405	53	TEK	TEK tyrosine kinase, endothelial
10450	0	0.105624	0.035	21	PPIE	peptidylprolyl isomerase E (cyclophilin E)
214	0	0.105581	0.0315	35	ALCAM	activated leukocyte cell adhesion molecule
6945	0	0.105573	0.0495	12	MLX	MLX, MAX dimerization protein
9133	0	0.105564	0.041	91	CCNB2	cyclin B2
5534	0	0.10553	0.0345	72	PPP3R1	protein phosphatase 3, regulatory subunit B, alpha
8721	0	0.105514	0.04	92	EDF1	endothelial differentiation-related factor 1
2288	0	0.10551	0.038	21	FKBP4	FK506 binding protein 4, 59kDa
54474	0	0.105473	0.042	56	KRT20	keratin 20
10262	0	0.105435	0.046	118	SF3B4	splicing factor 3b, subunit 4, 49kDa
70	0	0.105388	0.042	48	ACTC1	actin, alpha, cardiac muscle 1
3852	0	0.105314	0.0475	53	KRT5	keratin 5
23624	0	0.105269	0.0465	76	CBLC	Cbl proto-oncogene C, E3 ubiquitin protein ligase
83443	0	0.105204	0.0445	107	SF3B5	splicing factor 3b, subunit 5, 10kDa
26088	0	0.105186	0.0455	24	GGA1	golgi-associated, gamma adaptin ear containing, ARF binding protein 1
197	0	0.105179	0.036	35	AHSG	alpha-2-HS-glycoprotein
1290	0	0.105124	0.0355	35	COL5A2	collagen, type V, alpha 2
4598	0	0.10481	0.0475	14	MVK	mevalonate kinase
51517	0	0.104806	0.034	41	NCKIPSD	NCK interacting protein with SH3 domain
3804	0	0.104801	0.037	37	KIR2DL3	killer cell immunoglobulin-like receptor, two domains, long cytoplasmic tail, 3
8720	0	0.104789	0.0355	56	MBTPS1	membrane-bound transcription factor peptidase, site 1
100533467	0	0.104681	0.042	98	BIVM-ERCC5	BIVM-ERCC5 readthrough
2073	0	0.104681	0.0385	98	ERCC5	excision repair cross-complementation group 5
6626	0	0.104667	0.042	103	SNRPA	small nuclear ribonucleoprotein polypeptide A
55119	0	0.104582	0.0495	39	PRPF38B	pre-mRNA processing factor 38B
57599	0	0.104575	0.038	49	WDR48	WD repeat domain 48
23111	0	0.104453	0.0415	27	SPG20	spastic paraplegia 20 (Troyer syndrome)
8313	0	0.104439	0.041	61	AXIN2	axin 2
994	0	0.104413	0.0355	42	CDC25B	cell division cycle 25B
50944	0	0.104359	0.0495	14	SHANK1	SH3 and multiple ankyrin repeat domains 1
839	0	0.104223	0.0335	31	CASP6	caspase 6, apoptosis-related cysteine peptidase
51206	0	0.10417	0.036	46	GP6	glycoprotein VI (platelet)
945	0	0.104145	0.036	67	CD33	CD33 molecule
4629	0	0.104082	0.0495	58	MYH11	myosin, heavy chain 11, smooth muscle
843	0	0.104057	0.033	23	CASP10	caspase 10, apoptosis-related cysteine peptidase
8086	0	0.104021	0.0365	90	AAAS	achalasia, adrenocortical insufficiency, alacrimia
5587	0	0.10402	0.0385	59	PRKD1	protein kinase D1
5298	0	0.103975	0.043	45	PI4KB	phosphatidylinositol 4-kinase, catalytic, beta
22861	0	0.103947	0.035	72	NLRP1	NLR family, pyrin domain containing 1
1677	0	0.103899	0.039	8	DFFB	DNA fragmentation factor, 40kDa, beta polypeptide (caspase-activated DNase)
83540	0	0.10389	0.042	94	NUF2	NUF2, NDC80 kinetochore complex component
57152	0	0.103889	0.041	40	SLURP1	secreted LY6/PLAUR domain containing 1
3557	0	0.103869	0.0385	63	IL1RN	interleukin 1 receptor antagonist
51686	0	0.103858	0.0425	43	OAZ3	ornithine decarboxylase antizyme 3
6876	0	0.103786	0.0405	28	TAGLN	transgelin
3026	0	0.10377	0.043	7	HABP2	hyaluronan binding protein 2
2318	0	0.103726	0.043	43	FLNC	filamin C, gamma
2010	0	0.103716	0.0465	34	EMD	emerin
1786	0	0.103706	0.046	83	DNMT1	DNA (cytosine-5-)-methyltransferase 1
118	0	0.103582	0.045	61	ADD1	adducin 1 (alpha)
6400	0	0.103537	0.044	20	SEL1L	sel-1 suppressor of lin-12-like (C. elegans)
1308	0	0.103504	0.0385	32	COL17A1	collagen, type XVII, alpha 1
933	0	0.103492	0.034	70	CD22	CD22 molecule
7135	0	0.103431	0.0435	39	TNNI1	troponin I type 1 (skeletal, slow)
4946	0	0.10338	0.0365	42	OAZ1	ornithine decarboxylase antizyme 1
5077	0	0.103338	0.0455	65	PAX3	paired box 3
3596	0	0.103319	0.0415	82	IL13	interleukin 13
917	0	0.103317	0.0345	59	CD3G	CD3g molecule, gamma (CD3-TCR complex)
8663	0	0.103308	0.0425	21	EIF3C	eukaryotic translation initiation factor 3, subunit C
151648	0	0.103292	0.0425	100	SGOL1	shugoshin-like 1 (S. pombe)
6853	0	0.103219	0.046	57	SYN1	synapsin I
26999	0	0.103218	0.041	66	CYFIP2	cytoplasmic FMR1 interacting protein 2
7150	0	0.103146	0.04	62	TOP1	topoisomerase (DNA) I
4287	0	0.103057	0.043	40	ATXN3	ataxin 3
1447	0	0.102809	0.039	45	CSN2	casein beta
4316	0	0.102603	0.042	47	MMP7	matrix metallopeptidase 7 (matrilysin, uterine)
11035	0	0.102556	0.0325	13	RIPK3	receptor-interacting serine-threonine kinase 3
1984	0	0.102497	0.0385	49	EIF5A	eukaryotic translation initiation factor 5A
2220	0	0.102482	0.0395	38	FCN2	ficolin (collagen/fibrinogen domain containing lectin) 2
9901	0	0.10248	0.044	6	SRGAP3	SLIT-ROBO Rho GTPase activating protein 3
4670	0	0.10246	0.037	101	HNRNPM	heterogeneous nuclear ribonucleoprotein M
8878	0	0.102253	0.0365	45	SQSTM1	sequestosome 1
5292	0	0.102228	0.035	63	PIM1	Pim-1 proto-oncogene, serine/threonine kinase
8648	0	0.102212	0.0385	57	NCOA1	nuclear receptor coactivator 1
5552	0	0.102138	0.029	35	SRGN	serglycin
939	0	0.102122	0.044	67	CD27	CD27 molecule
23165	0	0.102117	0.039	87	NUP205	nucleoporin 205kDa
114609	0	0.102095	0.0315	31	TIRAP	toll-interleukin 1 receptor (TIR) domain containing adaptor protein
55201	0	0.101974	0.049	37	MAP1S	microtubule-associated protein 1S
834	0	0.101964	0.0465	54	CASP1	caspase 1, apoptosis-related cysteine peptidase
10297	0	0.101898	0.048	50	APC2	adenomatosis polyposis coli 2
774	0	0.101889	0.045	18	CACNA1B	calcium channel, voltage-dependent, N type, alpha 1B subunit
23450	0	0.101857	0.0445	106	SF3B3	splicing factor 3b, subunit 3, 130kDa
79682	0	0.101833	0.0415	95	CENPU	centromere protein U
100302168	0	0.101801	0.0355	99	MIR1257	microRNA 1257
6874	0	0.101801	0.0435	99	TAF4	TAF4 RNA polymerase II, TATA box binding protein (TBP)-associated factor, 135kDa
2118	0	0.101787	0.027	51	ETV4	ets variant 4
23443	0	0.101702	0.0395	28	SLC35A3	solute carrier family 35 (UDP-N-acetylglucosamine (UDP-GlcNAc) transporter), member A3
2167	0	0.101611	0.0455	31	FABP4	fatty acid binding protein 4, adipocyte
51143	0	0.101539	0.0395	70	DYNC1LI1	dynein, cytoplasmic 1, light intermediate chain 1
25759	0	0.10147	0.04	48	SHC2	SHC (Src homology 2 domain containing) transforming protein 2
5094	0	0.10143	0.0335	100	PCBP2	poly(rC) binding protein 2
7350	0	0.101414	0.0435	40	UCP1	uncoupling protein 1 (mitochondrial, proton carrier)
10907	0	0.101397	0.0455	108	TXNL4A	thioredoxin-like 4A
7480	0	0.101365	0.037	42	WNT10B	wingless-type MMTV integration site family, member 10B
84335	0	0.101348	0.035	32	AKT1S1	AKT1 substrate 1 (proline-rich)
51360	0	0.101337	0.0395	10	MBTPS2	membrane-bound transcription factor peptidase, site 2
3824	0	0.101334	0.0415	50	KLRD1	killer cell lectin-like receptor subfamily D, member 1
5521	0	0.101248	0.0435	46	PPP2R2B	protein phosphatase 2, regulatory subunit B, beta
1390	0	0.101209	0.0405	57	CREM	cAMP responsive element modulator
4738	0	0.101181	0.045	57	NEDD8	neural precursor cell expressed, developmentally down-regulated 8
5903	0	0.101125	0.039	61	RANBP2	RAN binding protein 2
7188	0	0.101125	0.04	34	TRAF5	TNF receptor-associated factor 5
2207	0	0.101118	0.0365	58	FCER1G	Fc fragment of IgE, high affinity I, receptor for; gamma polypeptide
1487	0	0.101007	0.0395	67	CTBP1	C-terminal binding protein 1
115650	0	0.100895	0.0295	38	TNFRSF13C	tumor necrosis factor receptor superfamily, member 13C
9134	0	0.100881	0.036	50	CCNE2	cyclin E2
6655	0	0.100875	0.043	52	SOS2	son of sevenless homolog 2 (Drosophila)
10944	0	0.100855	0.043	40	C11orf58	chromosome 11 open reading frame 58
6745	0	0.100814	0.044	128	SSR1	signal sequence receptor, alpha
23336	0	0.100793	0.0445	41	SYNM	synemin, intermediate filament protein
23163	0	0.100792	0.039	33	GGA3	golgi-associated, gamma adaptin ear containing, ARF binding protein 3
9972	0	0.100789	0.0345	89	NUP153	nucleoporin 153kDa
22866	0	0.100777	0.0385	6	CNKSR2	connector enhancer of kinase suppressor of Ras 2
9402	0	0.100745	0.035	54	GRAP2	GRB2-related adaptor protein 2
4973	0	0.100699	0.043	36	OLR1	oxidized low density lipoprotein (lectin-like) receptor 1
1870	0	0.100615	0.037	53	E2F2	E2F transcription factor 2
2034	0	0.100506	0.0395	78	EPAS1	endothelial PAS domain protein 1
3572	0	0.100491	0.04	55	IL6ST	interleukin 6 signal transducer
4607	0	0.100471	0.0395	36	MYBPC3	myosin binding protein C, cardiac
4194	0	0.100451	0.048	28	MDM4	MDM4, p53 regulator
100130009	0	0.100449	0.0465	77	HMGA1P8	high mobility group AT-hook 1 pseudogene 8 (functional)
3159	0	0.100449	0.0495	77	HMGA1	high mobility group AT-hook 1
6881	0	0.100433	0.0385	90	TAF10	TAF10 RNA polymerase II, TATA box binding protein (TBP)-associated factor, 30kDa
6288	0	0.100423	0.038	43	SAA1	serum amyloid A1
48	0	0.100337	0.0485	31	ACO1	aconitase 1, soluble
2189	0	0.100317	0.0485	42	FANCG	Fanconi anemia, complementation group G
10920	0	0.100271	0.041	25	COPS8	COP9 signalosome subunit 8
4635	0	0.100198	0.045	39	MYL4	myosin, light chain 4, alkali; atrial, embryonic
9410	0	0.100139	0.036	110	SNRNP40	small nuclear ribonucleoprotein 40kDa (U5)
5079	0	0.100134	0.0415	77	PAX5	paired box 5
55742	0	0.100125	0.04	32	PARVA	parvin, alpha
2191	0	0.100123	0.043	41	FAP	fibroblast activation protein, alpha
81876	0	0.100066	0.0425	5	RAB1B	RAB1B, member RAS oncogene family
554313	0	0.100054	0.0475	50	HIST2H4B	histone cluster 2, H4b
8359	0	0.100054	0.047	50	HIST1H4A	histone cluster 1, H4a
8360	0	0.100054	0.049	50	HIST1H4D	histone cluster 1, H4d
8361	0	0.100054	0.0495	50	HIST1H4F	histone cluster 1, H4f
8362	0	0.100054	0.0435	50	HIST1H4K	histone cluster 1, H4k
8363	0	0.100054	0.047	50	HIST1H4J	histone cluster 1, H4j
8364	0	0.100054	0.0435	50	HIST1H4C	histone cluster 1, H4c
8365	0	0.100054	0.043	50	HIST1H4H	histone cluster 1, H4h
8366	0	0.100054	0.043	50	HIST1H4B	histone cluster 1, H4b
8367	0	0.100054	0.0475	50	HIST1H4E	histone cluster 1, H4e
8368	0	0.100054	0.038	50	HIST1H4L	histone cluster 1, H4l
8370	0	0.100054	0.047	50	HIST2H4A	histone cluster 2, H4a
5360	0	0.0999352	0.0355	14	PLTP	phospholipid transfer protein
7392	0	0.0999236	0.042	38	USF2	upstream transcription factor 2, c-fos interacting
9755	0	0.0999229	0.0355	7	TBKBP1	TBK1 binding protein 1
328	0	0.0998617	0.0475	63	APEX1	APEX nuclease (multifunctional DNA repair enzyme) 1
2690	0	0.0997236	0.045	69	GHR	growth hormone receptor
4793	0	0.0997006	0.0365	38	NFKBIB	nuclear factor of kappa light polypeptide gene enhancer in B-cells inhibitor, beta
5629	0	0.0996964	0.045	43	PROX1	prospero homeobox 1
28964	0	0.0996424	0.0405	35	GIT1	G protein-coupled receptor kinase interacting ArfGAP 1
6775	0	0.0996299	0.045	70	STAT4	signal transducer and activator of transcription 4
10236	0	0.0995246	0.0395	107	HNRNPR	heterogeneous nuclear ribonucleoprotein R
3850	0	0.0995096	0.038	33	KRT3	keratin 3
6883	0	0.0994783	0.0435	89	TAF12	TAF12 RNA polymerase II, TATA box binding protein (TBP)-associated factor, 20kDa
1876	0	0.0994611	0.041	47	E2F6	E2F transcription factor 6
51138	0	0.0993522	0.043	13	COPS4	COP9 signalosome subunit 4
7060	0	0.0993456	0.0345	34	THBS4	thrombospondin 4
3122	0	0.0992924	0.0495	42	HLA-DRA	major histocompatibility complex, class II, DR alpha
9900	0	0.099285	0.041	35	SV2A	synaptic vesicle glycoprotein 2A
7059	0	0.0991232	0.0355	36	THBS3	thrombospondin 3
5230	0	0.0990382	0.0435	41	PGK1	phosphoglycerate kinase 1
6197	0	0.0990136	0.0385	55	RPS6KA3	ribosomal protein S6 kinase, 90kDa, polypeptide 3
7291	0	0.0989649	0.0445	55	TWIST1	twist family bHLH transcription factor 1
794	0	0.0989603	0.0395	73	CALB2	calbindin 2
7136	0	0.098904	0.0395	35	TNNI2	troponin I type 2 (skeletal, fast)
3851	0	0.0988406	0.037	38	KRT4	keratin 4
55243	0	0.0987175	0.0385	33	KIRREL	kin of IRRE like (Drosophila)
26508	0	0.098545	0.042	5	HEYL	hes-related family bHLH transcription factor with YRPW motif-like
3185	0	0.0985039	0.049	100	HNRNPF	heterogeneous nuclear ribonucleoprotein F
6767	0	0.0985001	0.0455	16	ST13	suppression of tumorigenicity 13 (colon carcinoma) (Hsp70 interacting protein)
6711	0	0.0984609	0.034	36	SPTBN1	spectrin, beta, non-erythrocytic 1
10254	0	0.0984609	0.0435	45	STAM2	signal transducing adaptor molecule (SH3 domain and ITAM motif) 2
2176	0	0.0984245	0.041	47	FANCC	Fanconi anemia, complementation group C
22915	0	0.0984058	0.037	32	MMRN1	multimerin 1
220134	0	0.0983694	0.0415	88	SKA1	spindle and kinetochore associated complex subunit 1
2261	0	0.098359	0.045	79	FGFR3	fibroblast growth factor receptor 3
6612	0	0.09821	0.048	76	SUMO3	small ubiquitin-like modifier 3
11051	0	0.0981255	0.0325	105	NUDT21	nudix (nucleoside diphosphate linked moiety X)-type motif 21
2264	0	0.0981108	0.043	66	FGFR4	fibroblast growth factor receptor 4
83737	0	0.0980912	0.0375	50	ITCH	itchy E3 ubiquitin protein ligase
26232	0	0.0979804	0.045	9	FBXO2	F-box protein 2
2638	0	0.0978748	0.0355	38	GC	group-specific component (vitamin D binding protein)
3796	0	0.0978586	0.034	85	KIF2A	kinesin heavy chain member 2A
2212	0	0.0977832	0.0385	49	FCGR2A	Fc fragment of IgG, low affinity IIa, receptor (CD32)
55839	0	0.097758	0.0385	85	CENPN	centromere protein N
7066	0	0.0977302	0.0335	54	THPO	thrombopoietin
1478	0	0.0976465	0.036	103	CSTF2	cleavage stimulation factor, 3' pre-RNA, subunit 2, 64kDa
7345	0	0.0976219	0.037	57	UCHL1	ubiquitin carboxyl-terminal esterase L1 (ubiquitin thiolesterase)
608	0	0.0976194	0.0495	27	TNFRSF17	tumor necrosis factor receptor superfamily, member 17
1471	0	0.097619	0.0345	32	CST3	cystatin C
10946	0	0.0975937	0.0455	104	SF3A3	splicing factor 3a, subunit 3, 60kDa
282618	0	0.0975804	0.042	30	IFNL1	interferon, lambda 1
9416	0	0.0974894	0.0425	103	DDX23	DEAD (Asp-Glu-Ala-Asp) box polypeptide 23
1292	0	0.0974892	0.0395	34	COL6A2	collagen, type VI, alpha 2
8638	0	0.0974819	0.0475	17	OASL	2'-5'-oligoadenylate synthetase-like
8350	0	0.097403	0.035	42	HIST1H3A	histone cluster 1, H3a
8351	0	0.097403	0.0405	42	HIST1H3D	histone cluster 1, H3d
8352	0	0.097403	0.046	42	HIST1H3C	histone cluster 1, H3c
8353	0	0.097403	0.0425	42	HIST1H3E	histone cluster 1, H3e
8354	0	0.097403	0.039	42	HIST1H3I	histone cluster 1, H3i
8355	0	0.097403	0.0375	42	HIST1H3G	histone cluster 1, H3g
8356	0	0.097403	0.0355	42	HIST1H3J	histone cluster 1, H3j
8357	0	0.097403	0.0325	42	HIST1H3H	histone cluster 1, H3h
8358	0	0.097403	0.0405	42	HIST1H3B	histone cluster 1, H3b
8968	0	0.097403	0.045	42	HIST1H3F	histone cluster 1, H3f
56729	0	0.0973165	0.032	48	RETN	resistin
974	0	0.0972878	0.0475	42	CD79B	CD79b molecule, immunoglobulin-associated beta
11228	0	0.09728	0.042	2	RASSF8	Ras association (RalGDS/AF-6) domain family (N-terminal) member 8
4478	0	0.0972539	0.0365	38	MSN	moesin
29108	0	0.0972321	0.035	35	PYCARD	PYD and CARD domain containing
1030	0	0.0972309	0.04	45	CDKN2B	cyclin-dependent kinase inhibitor 2B (p15, inhibits CDK4)
1477	0	0.0972145	0.046	102	CSTF1	cleavage stimulation factor, 3' pre-RNA, subunit 1, 50kDa
55749	0	0.0971721	0.048	99	CCAR1	cell division cycle and apoptosis regulator 1
10291	0	0.0971481	0.0415	101	SF3A1	splicing factor 3a, subunit 1, 120kDa
1293	0	0.0970921	0.0375	33	COL6A3	collagen, type VI, alpha 3
23640	0	0.0970016	0.042	15	HSPBP1	HSPA (heat shock 70kDa) binding protein, cytoplasmic cochaperone 1
9507	0	0.096994	0.0365	10	ADAMTS4	ADAM metallopeptidase with thrombospondin type 1 motif, 4
3987	0	0.0969218	0.041	11	LIMS1	LIM and senescent cell antigen-like domains 1
154796	0	0.0968838	0.0455	38	AMOT	angiomotin
84844	0	0.0968605	0.0405	101	PHF5A	PHD finger protein 5A
64105	0	0.0967557	0.0455	81	CENPK	centromere protein K
83660	0	0.0967359	0.0415	33	TLN2	talin 2
2491	0	0.0966336	0.0435	80	CENPI	centromere protein I
10451	0	0.096481	0.04	55	VAV3	vav 3 guanine nucleotide exchange factor
57082	0	0.096434	0.0335	79	CASC5	cancer susceptibility candidate 5
53358	0	0.0964068	0.0345	33	SHC3	SHC (Src homology 2 domain containing) transforming protein 3
57405	0	0.0963921	0.0475	94	SPC25	SPC25, NDC80 kinetochore complex component
124093	0	0.0963745	0.0355	11	CCDC78	coiled-coil domain containing 78
246778	0	0.0963518	0.0375	56	IL27	interleukin 27
2255	0	0.0963327	0.035	51	FGF10	fibroblast growth factor 10
7138	0	0.0963084	0.041	31	TNNT1	troponin T type 1 (skeletal, slow)
2273	0	0.0962575	0.0425	16	FHL1	four and a half LIM domains 1
401541	0	0.0962181	0.04	79	CENPP	centromere protein P
4908	0	0.0961677	0.0405	44	NTF3	neurotrophin 3
6629	0	0.0961469	0.032	99	SNRPB2	small nuclear ribonucleoprotein polypeptide B
6627	0	0.0961374	0.0405	99	SNRPA1	small nuclear ribonucleoprotein polypeptide A'
4068	0	0.0961295	0.041	40	SH2D1A	SH2 domain containing 1A
51639	0	0.0960906	0.0425	98	SF3B6	splicing factor 3b, subunit 6, 14kDa
4915	0	0.0960231	0.047	71	NTRK2	neurotrophic tyrosine kinase, receptor, type 2
54453	0	0.0959977	0.036	6	RIN2	Ras and Rab interactor 2
10181	0	0.095987	0.0385	99	RBM5	RNA binding motif protein 5
55166	0	0.095983	0.0445	79	CENPQ	centromere protein Q
79172	0	0.095918	0.0475	78	CENPO	centromere protein O
5055	0	0.0959028	0.036	23	SERPINB2	serpin peptidase inhibitor, clade B (ovalbumin), member 2
5915	0	0.0958812	0.046	56	RARB	retinoic acid receptor, beta
23396	0	0.0958422	0.0485	65	PIP5K1C	phosphatidylinositol-4-phosphate 5-kinase, type I, gamma
10371	0	0.0957213	0.0455	32	SEMA3A	sema domain, immunoglobulin domain (Ig), short basic domain, secreted, (semaphorin) 3A
79187	0	0.0956384	0.038	20	FSD1	fibronectin type III and SPRY domain containing 1
5444	0	0.0956003	0.04	24	PON1	paraoxonase 1
3426	0	0.0955757	0.041	22	CFI	complement factor I
8738	0	0.0955521	0.034	23	CRADD	CASP2 and RIPK1 domain containing adaptor with death domain
51585	0	0.0955457	0.0355	99	PCF11	PCF11 cleavage and polyadenylation factor subunit
7140	0	0.0955386	0.0435	30	TNNT3	troponin T type 3 (skeletal, fast)
57731	0	0.0955351	0.0415	26	SPTBN4	spectrin, beta, non-erythrocytic 4
1808	0	0.0955074	0.0485	29	DPYSL2	dihydropyrimidinase-like 2
64223	0	0.0954934	0.0445	44	MLST8	MTOR associated protein, LST8 homolog (S. cerevisiae)
8835	0	0.0954514	0.0365	65	SOCS2	suppressor of cytokine signaling 2
6195	0	0.0953479	0.0325	46	RPS6KA1	ribosomal protein S6 kinase, 90kDa, polypeptide 1
54583	0	0.0952994	0.0295	32	EGLN1	egl-9 family hypoxia-inducible factor 1
8317	0	0.0952238	0.049	46	CDC7	cell division cycle 7
4621	0	0.0952163	0.038	29	MYH3	myosin, heavy chain 3, skeletal muscle, embryonic
10949	0	0.0951617	0.038	97	HNRNPA0	heterogeneous nuclear ribonucleoprotein A0
22826	0	0.0951617	0.04	97	DNAJC8	DnaJ (Hsp40) homolog, subfamily C, member 8
79869	0	0.0951617	0.038	97	CPSF7	cleavage and polyadenylation specific factor 7, 59kDa
57794	0	0.0951617	0.0345	97	SUGP1	SURP and G patch domain containing 1
7125	0	0.0950397	0.035	33	TNNC2	troponin C type 2 (fast)
2909	0	0.0950053	0.035	40	ARHGAP35	Rho GTPase activating protein 35
3858	0	0.09498	0.048	34	KRT10	keratin 10
6314	0	0.0949562	0.0395	33	ATXN7	ataxin 7
7072	0	0.0947647	0.036	31	TIA1	TIA1 cytotoxic granule-associated RNA binding protein
6595	0	0.0947457	0.049	51	SMARCA2	SWI/SNF related, matrix associated, actin dependent regulator of chromatin, subfamily a, member 2
7096	0	0.0946938	0.0345	48	TLR1	toll-like receptor 1
1291	0	0.0945605	0.046	35	COL6A1	collagen, type VI, alpha 1
1294	0	0.0944585	0.041	20	COL7A1	collagen, type VII, alpha 1
3821	0	0.0944005	0.045	41	KLRC1	killer cell lectin-like receptor subfamily C, member 1
5585	0	0.0943923	0.0375	39	PKN1	protein kinase N1
3835	0	0.0943634	0.049	62	KIF22	kinesin family member 22
11274	0	0.0943491	0.0475	22	USP18	ubiquitin specific peptidase 18
407977	0	0.0943379	0.0395	24	TNFSF12-TNFSF13	TNFSF12-TNFSF13 readthrough
1108	0	0.0942376	0.047	36	CHD4	chromodomain helicase DNA binding protein 4
1896	0	0.0941501	0.0395	38	EDA	ectodysplasin A
286887	0	0.0940394	0.048	30	KRT6C	keratin 6C
2324	0	0.0940136	0.035	53	FLT4	fms-related tyrosine kinase 4
2532	0	0.0939534	0.049	39	ACKR1	atypical chemokine receptor 1 (Duffy blood group)
114548	0	0.0939297	0.039	43	NLRP3	NLR family, pyrin domain containing 3
4775	0	0.0939174	0.0415	61	NFATC3	nuclear factor of activated T-cells, cytoplasmic, calcineurin-dependent 3
397	0	0.0938807	0.036	40	ARHGDIB	Rho GDP dissociation inhibitor (GDI) beta
55055	0	0.0938499	0.041	87	ZWILCH	zwilch kinetochore protein
2969	0	0.093808	0.041	41	GTF2I	general transcription factor IIi
129685	0	0.0937802	0.0435	86	TAF8	TAF8 RNA polymerase II, TATA box binding protein (TBP)-associated factor, 43kDa
2241	0	0.0937757	0.0435	28	FER	fer (fps/fes related) tyrosine kinase
9146	0	0.0937715	0.037	41	HGS	hepatocyte growth factor-regulated tyrosine kinase substrate
1031	0	0.0937531	0.045	44	CDKN2C	cyclin-dependent kinase inhibitor 2C (p18, inhibits CDK4)
5996	0	0.0937269	0.0435	28	RGS1	regulator of G-protein signaling 1
4638	0	0.093714	0.0475	51	MYLK	myosin light chain kinase
9604	0	0.0934367	0.045	9	RNF14	ring finger protein 14
381	0	0.0934314	0.0415	13	ARF5	ADP-ribosylation factor 5
9563	0	0.0934181	0.0435	29	H6PD	hexose-6-phosphate dehydrogenase (glucose 1-dehydrogenase)
1917	0	0.0933547	0.041	31	EEF1A2	eukaryotic translation elongation factor 1 alpha 2
9530	0	0.093325	0.0435	24	BAG4	BCL2-associated athanogene 4
59343	0	0.0933044	0.039	46	SENP2	SUMO1/sentrin/SMT3 specific peptidase 2
7182	0	0.093291	0.038	50	NR2C2	nuclear receptor subfamily 2, group C, member 2
64780	0	0.0932125	0.0455	28	MICAL1	microtubule associated monooxygenase, calponin and LIM domain containing 1
1459	0	0.0931983	0.0335	38	CSNK2A2	casein kinase 2, alpha prime polypeptide
25896	0	0.0930512	0.045	73	INTS7	integrator complex subunit 7
149233	0	0.0929645	0.0405	66	IL23R	interleukin 23 receptor
[truncated: 577 more rows]
