# Supplementary material for: Diffusion of Information throughout the Host Interactome Reveals Gene Expression Variations in Network Proximity to Target Proteins of Hepatitis C Virus
Source: PLoS One. 2014 Dec 2;9(12):e113660. doi: 10.1371/journal.pone.0113660 (PMC4251971; doi:10.1371/journal.pone.0113660)
Supplement: Table S2 — Published lists of proteins that mediate host response to early and chronic HCV infection and HCC. (XLS) [file pone.0113660.s004.xls]

## Sheet: Table S2
Entrez Gene ID	Source	symbol	description
2	Data Mining HCV and CIR	A2M	alpha-2-macroglobulin
49	Disgenet Hepatitis C	ACR	acrosin
49	Disgenet Chronic Hepatitis C	ACR	acrosin
56	Drodzov HCC	ACRV1	acrosomal vesicle protein 1
59	Drodzov HCC	ACTA2	actin, alpha 2, smooth muscle, aorta
60	Data Mining HCV and HCC	ACTB	actin, beta
60	Data Mining HCV and CIR	ACTB	actin, beta
86	Drodzov HCC	ACTL6A	actin-like 6A
100	Disgenet Chronic Hepatitis C	ADA	adenosine deaminase
100	Disgenet Hepatitis C	ADA	adenosine deaminase
103	Disgenet Hepatitis C	ADAR	adenosine deaminase, RNA-specific
103	Disgenet Chronic Hepatitis C	ADAR	adenosine deaminase, RNA-specific
113	Drodzov HCC	ADCY7	adenylate cyclase 7
130	Drodzov HCC	ADH6	alcohol dehydrogenase 6 (class V)
146	Disgenet Hepatitis C	ADRA1D	adrenoceptor alpha 1D
146	Disgenet Chronic Hepatitis C	ADRA1D	adrenoceptor alpha 1D
162	Disgenet Chronic Hepatitis C	AP1B1	adaptor-related protein complex 1, beta 1 subunit
162	Disgenet Hepatitis C	AP1B1	adaptor-related protein complex 1, beta 1 subunit
173	Disgenet Chronic Hepatitis C	AFM	afamin
173	Disgenet Hepatitis C	AFM	afamin
174	Disgenet Hepatitis C	AFP	alpha-fetoprotein
174	Data Mining HCV and HCC	AFP	alpha-fetoprotein
174	Disgenet Chronic Hepatitis C	AFP	alpha-fetoprotein
174	Data Mining HCV and CIR	AFP	alpha-fetoprotein
181	Disgenet Chronic Hepatitis C	AGRP	agouti related protein homolog (mouse)
181	Disgenet Hepatitis C	AGRP	agouti related protein homolog (mouse)
183	Disgenet Chronic Hepatitis C	AGT	angiotensinogen (serpin peptidase inhibitor, clade A, member 8)
183	Disgenet Hepatitis C	AGT	angiotensinogen (serpin peptidase inhibitor, clade A, member 8)
189	Drodzov HCC	AGXT	alanine-glyoxylate aminotransferase
191	Disgenet Hepatitis C	AHCY	adenosylhomocysteinase
191	Disgenet Chronic Hepatitis C	AHCY	adenosylhomocysteinase
199	Drodzov HCC	AIF1	allograft inflammatory factor 1
207	Disgenet Hepatitis C	AKT1	v-akt murine thymoma viral oncogene homolog 1
207	Zheng aHCC-eHCC	AKT1	v-akt murine thymoma viral oncogene homolog 1
207	Disgenet Chronic Hepatitis C	AKT1	v-akt murine thymoma viral oncogene homolog 1
213	Disgenet Chronic Hepatitis C	ALB	albumin
213	Data Mining HCV and CIR	ALB	albumin
213	Disgenet Hepatitis C	ALB	albumin
213	Data Mining HCV and HCC	ALB	albumin
215	Disgenet Hepatitis C	ABCD1	ATP-binding cassette, sub-family D (ALD), member 1
215	Disgenet Chronic Hepatitis C	ABCD1	ATP-binding cassette, sub-family D (ALD), member 1
229	Disgenet Chronic Hepatitis C	ALDOB	aldolase B, fructose-bisphosphate
229	Disgenet Hepatitis C	ALDOB	aldolase B, fructose-bisphosphate
241	Drodzov HCC	ALOX5AP	arachidonate 5-lipoxygenase-activating protein
259	Drodzov HCC	AMBP	alpha-1-microglobulin/bikunin precursor
269	Drodzov HCC	AMHR2	anti-Mullerian hormone receptor, type II
301	Drodzov HCC	ANXA1	annexin A1
302	Drodzov HCC	ANXA2	annexin A2
332	Zheng eHCC-DYS	BIRC5	baculoviral IAP repeat containing 5
332	Drodzov HCC	BIRC5	baculoviral IAP repeat containing 5
332	Zheng aHCC-eHCC	BIRC5	baculoviral IAP repeat containing 5
335	Disgenet Chronic Hepatitis C	APOA1	apolipoprotein A-I
335	Disgenet Hepatitis C	APOA1	apolipoprotein A-I
335	Data Mining HCV and CIR	APOA1	apolipoprotein A-I
336	Disgenet Chronic Hepatitis C	APOA2	apolipoprotein A-II
336	Disgenet Hepatitis C	APOA2	apolipoprotein A-II
338	Disgenet Hepatitis C	APOB	apolipoprotein B
338	Data Mining HCV and HCC	APOB	apolipoprotein B
338	Disgenet Chronic Hepatitis C	APOB	apolipoprotein B
341	Disgenet Chronic Hepatitis C	APOC1	apolipoprotein C-I
341	Disgenet Hepatitis C	APOC1	apolipoprotein C-I
345	Drodzov HCC	APOC3	apolipoprotein C-III
346	Disgenet Chronic Hepatitis C	APOC4	apolipoprotein C-IV
346	Disgenet Hepatitis C	APOC4	apolipoprotein C-IV
348	Disgenet Chronic Hepatitis C	APOE	apolipoprotein E
348	Data Mining HCV and HCC	APOE	apolipoprotein E
348	Disgenet Hepatitis C	APOE	apolipoprotein E
353	Disgenet Chronic Hepatitis C	APRT	adenine phosphoribosyltransferase
353	Disgenet Hepatitis C	APRT	adenine phosphoribosyltransferase
355	Data Mining HCV and CIR	FAS	Fas cell surface death receptor
355	Disgenet Chronic Hepatitis C	FAS	Fas cell surface death receptor
355	Data Mining HCV and HCC	FAS	Fas cell surface death receptor
355	Disgenet Hepatitis C	FAS	Fas cell surface death receptor
356	Disgenet Chronic Hepatitis C	FASLG	Fas ligand (TNF superfamily, member 6)
356	Disgenet Hepatitis C	FASLG	Fas ligand (TNF superfamily, member 6)
356	Data Mining HCV and HCC	FASLG	Fas ligand (TNF superfamily, member 6)
374	Drodzov HCC	AREG	amphiregulin
383	Disgenet Chronic Hepatitis C	ARG1	arginase 1
383	Disgenet Hepatitis C	ARG1	arginase 1
397	Drodzov HCC	ARHGDIB	Rho GDP dissociation inhibitor (GDI) beta
398	Drodzov HCC	ARHGDIG	Rho GDP dissociation inhibitor (GDI) gamma
406	Disgenet Chronic Hepatitis C	ARNTL	aryl hydrocarbon receptor nuclear translocator-like
406	Disgenet Hepatitis C	ARNTL	aryl hydrocarbon receptor nuclear translocator-like
410	Disgenet Chronic Hepatitis C	ARSA	arylsulfatase A
410	Disgenet Hepatitis C	ARSA	arylsulfatase A
421	Drodzov HCC	ARVCF	armadillo repeat gene deleted in velocardiofacial syndrome
462	Drodzov HCC	SERPINC1	serpin peptidase inhibitor, clade C (antithrombin), member 1
472	Disgenet Hepatitis C	ATM	ATM serine/threonine kinase
472	Disgenet Chronic Hepatitis C	ATM	ATM serine/threonine kinase
537	Disgenet Hepatitis C	ATP6AP1	ATPase, H+ transporting, lysosomal accessory protein 1
537	Disgenet Chronic Hepatitis C	ATP6AP1	ATPase, H+ transporting, lysosomal accessory protein 1
558	Drodzov HCC	AXL	AXL receptor tyrosine kinase
563	Drodzov HCC	AZGP1	alpha-2-glycoprotein 1, zinc-binding
571	Disgenet Hepatitis C	BACH1	BTB and CNC homology 1, basic leucine zipper transcription factor 1
571	Disgenet Chronic Hepatitis C	BACH1	BTB and CNC homology 1, basic leucine zipper transcription factor 1
590	Disgenet Chronic Hepatitis C	BCHE	butyrylcholinesterase
590	Disgenet Hepatitis C	BCHE	butyrylcholinesterase
595	Data Mining HCV and HCC	CCND1	cyclin D1
596	Data Mining HCV and CIR	BCL2	B-cell CLL/lymphoma 2
596	Data Mining HCV and HCC	BCL2	B-cell CLL/lymphoma 2
596	Disgenet Chronic Hepatitis C	BCL2	B-cell CLL/lymphoma 2
596	Disgenet Hepatitis C	BCL2	B-cell CLL/lymphoma 2
608	Drodzov HCC	TNFRSF17	tumor necrosis factor receptor superfamily, member 17
610	Drodzov HCC	HCN2	hyperpolarization activated cyclic nucleotide-gated potassium channel 2
633	Drodzov HCC	BGN	biglycan
637	Disgenet Chronic Hepatitis C	BID	BH3 interacting domain death agonist
637	Disgenet Hepatitis C	BID	BH3 interacting domain death agonist
656	Disgenet Chronic Hepatitis C	BMP8B	bone morphogenetic protein 8b
656	Disgenet Hepatitis C	BMP8B	bone morphogenetic protein 8b
684	Disgenet Chronic Hepatitis C	BST2	bone marrow stromal cell antigen 2
684	Disgenet Hepatitis C	BST2	bone marrow stromal cell antigen 2
689	Drodzov HCC	BTF3	basic transcription factor 3
699	Drodzov HCC	BUB1	BUB1 mitotic checkpoint serine/threonine kinase
699	Zheng aHCC-eHCC	BUB1	BUB1 mitotic checkpoint serine/threonine kinase
701	Zheng aHCC-eHCC	BUB1B	BUB1 mitotic checkpoint serine/threonine kinase B
701	Drodzov HCC	BUB1B	BUB1 mitotic checkpoint serine/threonine kinase B
701	Zheng eHCC-DYS	BUB1B	BUB1 mitotic checkpoint serine/threonine kinase B
708	Drodzov HCC	C1QBP	complement component 1, q subcomponent binding protein
710	Disgenet Chronic Hepatitis C	SERPING1	serpin peptidase inhibitor, clade G (C1 inhibitor), member 1
710	Disgenet Hepatitis C	SERPING1	serpin peptidase inhibitor, clade G (C1 inhibitor), member 1
712	Drodzov HCC	C1QA	complement component 1, q subcomponent, A chain
713	Drodzov HCC	C1QB	complement component 1, q subcomponent, B chain
715	Drodzov HCC	C1R	complement component 1, r subcomponent
716	Drodzov HCC	C1S	complement component 1, s subcomponent
716	Disgenet Hepatitis C	C1S	complement component 1, s subcomponent
716	Disgenet Chronic Hepatitis C	C1S	complement component 1, s subcomponent
718	Disgenet Hepatitis C	C3	complement component 3
718	Disgenet Chronic Hepatitis C	C3	complement component 3
719	Drodzov HCC	C3AR1	complement component 3a receptor 1
727	Drodzov HCC	C5	complement component 5
728	Drodzov HCC	C5AR1	complement component 5a receptor 1
730	Drodzov HCC	C7	complement component 7
732	Drodzov HCC	C8B	complement component 8, beta polypeptide
780	Disgenet Chronic Hepatitis C	DDR1	discoidin domain receptor tyrosine kinase 1
780	Disgenet Hepatitis C	DDR1	discoidin domain receptor tyrosine kinase 1
830	Drodzov HCC	CAPZA2	capping protein (actin filament) muscle Z-line, alpha 2
834	Drodzov HCC	CASP1	caspase 1, apoptosis-related cysteine peptidase
836	Data Mining HCV and HCC	CASP3	caspase 3, apoptosis-related cysteine peptidase
836	Data Mining HCV and CIR	CASP3	caspase 3, apoptosis-related cysteine peptidase
841	Disgenet Hepatitis C	CASP8	caspase 8, apoptosis-related cysteine peptidase
841	Disgenet Chronic Hepatitis C	CASP8	caspase 8, apoptosis-related cysteine peptidase
842	Disgenet Hepatitis C	CASP9	caspase 9, apoptosis-related cysteine peptidase
842	Disgenet Chronic Hepatitis C	CASP9	caspase 9, apoptosis-related cysteine peptidase
857	Zheng DYS-CIR	CAV1	caveolin 1, caveolae protein, 22kDa
864	Drodzov HCC	RUNX3	runt-related transcription factor 3
890	Drodzov HCC	CCNA2	cyclin A2
890	Zheng eHCC-DYS	CCNA2	cyclin A2
890	Zheng aHCC-eHCC	CCNA2	cyclin A2
891	Drodzov HCC	CCNB1	cyclin B1
891	Zheng eHCC-DYS	CCNB1	cyclin B1
891	Zheng aHCC-eHCC	CCNB1	cyclin B1
910	Drodzov HCC	CD1B	CD1b molecule
914	Zheng DYS-CIR	CD2	CD2 molecule
914	Zheng CIR-NORM	CD2	CD2 molecule
914	Drodzov HCC	CD2	CD2 molecule
915	Zheng DYS-CIR	CD3D	CD3d molecule, delta (CD3-TCR complex)
915	Drodzov HCC	CD3D	CD3d molecule, delta (CD3-TCR complex)
916	Zheng DYS-CIR	CD3E	CD3e molecule, epsilon (CD3-TCR complex)
916	Zheng CIR-NORM	CD3E	CD3e molecule, epsilon (CD3-TCR complex)
920	Disgenet Hepatitis C	CD4	CD4 molecule
920	Disgenet Chronic Hepatitis C	CD4	CD4 molecule
921	Disgenet Hepatitis C	CD5	CD5 molecule
921	Disgenet Chronic Hepatitis C	CD5	CD5 molecule
922	Disgenet Chronic Hepatitis C	CD5L	CD5 molecule-like
922	Disgenet Hepatitis C	CD5L	CD5 molecule-like
925	Disgenet Chronic Hepatitis C	CD8A	CD8a molecule
925	Data Mining HCV and HCC	CD8A	CD8a molecule
925	Drodzov HCC	CD8A	CD8a molecule
925	Data Mining HCV and CIR	CD8A	CD8a molecule
925	Zheng DYS-CIR	CD8A	CD8a molecule
925	Zheng CIR-NORM	CD8A	CD8a molecule
925	Disgenet Hepatitis C	CD8A	CD8a molecule
928	Disgenet Hepatitis C	CD9	CD9 molecule
928	Disgenet Chronic Hepatitis C	CD9	CD9 molecule
929	Disgenet Chronic Hepatitis C	CD14	CD14 molecule
929	Data Mining HCV and CIR	CD14	CD14 molecule
929	Disgenet Hepatitis C	CD14	CD14 molecule
930	Disgenet Hepatitis C	CD19	CD19 molecule
930	Disgenet Chronic Hepatitis C	CD19	CD19 molecule
931	Data Mining HCV and CIR	MS4A1	membrane-spanning 4-domains, subfamily A, member 1
931	Zheng CIR-NORM	MS4A1	membrane-spanning 4-domains, subfamily A, member 1
931	Disgenet Chronic Hepatitis C	MS4A1	membrane-spanning 4-domains, subfamily A, member 1
931	Zheng DYS-CIR	MS4A1	membrane-spanning 4-domains, subfamily A, member 1
931	Disgenet Hepatitis C	MS4A1	membrane-spanning 4-domains, subfamily A, member 1
939	Drodzov HCC	CD27	CD27 molecule
940	Disgenet Hepatitis C	CD28	CD28 molecule
940	Disgenet Chronic Hepatitis C	CD28	CD28 molecule
941	Disgenet Hepatitis C	CD80	CD80 molecule
941	Disgenet Chronic Hepatitis C	CD80	CD80 molecule
942	Drodzov HCC	CD86	CD86 molecule
947	Data Mining HCV and CIR	CD34	CD34 molecule
947	Disgenet Hepatitis C	CD34	CD34 molecule
947	Disgenet Chronic Hepatitis C	CD34	CD34 molecule
949	Disgenet Chronic Hepatitis C	SCARB1	scavenger receptor class B, member 1
949	Data Mining HCV and HCC	SCARB1	scavenger receptor class B, member 1
949	Disgenet Hepatitis C	SCARB1	scavenger receptor class B, member 1
951	Drodzov HCC	CD37	CD37 molecule
953	Drodzov HCC	ENTPD1	ectonucleoside triphosphate diphosphohydrolase 1
960	Disgenet Chronic Hepatitis C	CD44	CD44 molecule (Indian blood group)
960	Zheng CIR-NORM	CD44	CD44 molecule (Indian blood group)
960	Zheng DYS-CIR	CD44	CD44 molecule (Indian blood group)
960	Disgenet Hepatitis C	CD44	CD44 molecule (Indian blood group)
962	Zheng CIR-NORM	CD48	CD48 molecule
962	Drodzov HCC	CD48	CD48 molecule
962	Zheng DYS-CIR	CD48	CD48 molecule
963	Drodzov HCC	CD53	CD53 molecule
968	Data Mining HCV and CIR	CD68	CD68 molecule
969	Disgenet Chronic Hepatitis C	CD69	CD69 molecule
969	Drodzov HCC	CD69	CD69 molecule
969	Disgenet Hepatitis C	CD69	CD69 molecule
972	Zheng CIR-NORM	CD74	CD74 molecule, major histocompatibility complex, class II invariant chain
972	Drodzov HCC	CD74	CD74 molecule, major histocompatibility complex, class II invariant chain
975	Disgenet Chronic Hepatitis C	CD81	CD81 molecule
975	Data Mining HCV and CIR	CD81	CD81 molecule
975	Disgenet Hepatitis C	CD81	CD81 molecule
975	Data Mining HCV and HCC	CD81	CD81 molecule
990	Zheng aHCC-eHCC	CDC6	cell division cycle 6
990	Drodzov HCC	CDC6	cell division cycle 6
991	Zheng aHCC-eHCC	CDC20	cell division cycle 20
991	Zheng eHCC-DYS	CDC20	cell division cycle 20
995	Zheng aHCC-eHCC	CDC25C	cell division cycle 25C
995	Drodzov HCC	CDC25C	cell division cycle 25C
999	Data Mining HCV and HCC	CDH1	cadherin 1, type 1, E-cadherin (epithelial)
1009	Drodzov HCC	CDH11	cadherin 11, type 2, OB-cadherin (osteoblast)
1026	Disgenet Chronic Hepatitis C	CDKN1A	cyclin-dependent kinase inhibitor 1A (p21, Cip1)
1026	Data Mining HCV and HCC	CDKN1A	cyclin-dependent kinase inhibitor 1A (p21, Cip1)
1026	Disgenet Hepatitis C	CDKN1A	cyclin-dependent kinase inhibitor 1A (p21, Cip1)
1027	Disgenet Hepatitis C	CDKN1B	cyclin-dependent kinase inhibitor 1B (p27, Kip1)
1027	Disgenet Chronic Hepatitis C	CDKN1B	cyclin-dependent kinase inhibitor 1B (p27, Kip1)
1029	Disgenet Hepatitis C	CDKN2A	cyclin-dependent kinase inhibitor 2A
1029	Disgenet Chronic Hepatitis C	CDKN2A	cyclin-dependent kinase inhibitor 2A
1029	Data Mining HCV and HCC	CDKN2A	cyclin-dependent kinase inhibitor 2A
1033	Zheng eHCC-DYS	CDKN3	cyclin-dependent kinase inhibitor 3
1033	Zheng aHCC-eHCC	CDKN3	cyclin-dependent kinase inhibitor 3
1033	Drodzov HCC	CDKN3	cyclin-dependent kinase inhibitor 3
1041	Drodzov HCC	CDSN	corneodesmosin
1041	Disgenet Chronic Hepatitis C	CDSN	corneodesmosin
1041	Disgenet Hepatitis C	CDSN	corneodesmosin
1043	Drodzov HCC	CD52	CD52 molecule
1051	Disgenet Hepatitis C	CEBPB	CCAAT/enhancer binding protein (C/EBP), beta
1051	Disgenet Chronic Hepatitis C	CEBPB	CCAAT/enhancer binding protein (C/EBP), beta
1053	Drodzov HCC	CEBPE	CCAAT/enhancer binding protein (C/EBP), epsilon
1058	Zheng aHCC-eHCC	CENPA	centromere protein A
1062	Drodzov HCC	CENPE	centromere protein E, 312kDa
1062	Zheng aHCC-eHCC	CENPE	centromere protein E, 312kDa
1066	Disgenet Hepatitis C	CES1	carboxylesterase 1
1066	Disgenet Chronic Hepatitis C	CES1	carboxylesterase 1
1082	Drodzov HCC	CGB	chorionic gonadotropin, beta polypeptide
1111	Zheng aHCC-eHCC	CHEK1	checkpoint kinase 1
1111	Drodzov HCC	CHEK1	checkpoint kinase 1
1116	Disgenet Hepatitis C	CHI3L1	chitinase 3-like 1 (cartilage glycoprotein-39)
1116	Disgenet Chronic Hepatitis C	CHI3L1	chitinase 3-like 1 (cartilage glycoprotein-39)
1129	Drodzov HCC	CHRM2	cholinergic receptor, muscarinic 2
1152	Disgenet Hepatitis C	CKB	creatine kinase, brain
1152	Disgenet Chronic Hepatitis C	CKB	creatine kinase, brain
1163	Zheng aHCC-eHCC	CKS1B	CDC28 protein kinase regulatory subunit 1B
1164	Zheng aHCC-eHCC	CKS2	CDC28 protein kinase regulatory subunit 2
1173	Disgenet Hepatitis C	AP2M1	adaptor-related protein complex 2, mu 1 subunit
1173	Disgenet Chronic Hepatitis C	AP2M1	adaptor-related protein complex 2, mu 1 subunit
1180	Drodzov HCC	CLCN1	chloride channel, voltage-sensitive 1
1213	Data Mining HCV and CIR	CLTC	clathrin, heavy chain (Hc)
1213	Data Mining HCV and HCC	CLTC	clathrin, heavy chain (Hc)
1234	Data Mining HCV and CIR	CCR5	chemokine (C-C motif) receptor 5 (gene/pseudogene)
1234	Disgenet Chronic Hepatitis C	CCR5	chemokine (C-C motif) receptor 5 (gene/pseudogene)
1234	Disgenet Hepatitis C	CCR5	chemokine (C-C motif) receptor 5 (gene/pseudogene)
1236	Drodzov HCC	CCR7	chemokine (C-C motif) receptor 7
1236	Zheng CIR-NORM	CCR7	chemokine (C-C motif) receptor 7
1277	Zheng DYS-CIR	COL1A1	collagen, type I, alpha 1
1277	Zheng CIR-NORM	COL1A1	collagen, type I, alpha 1
1278	Drodzov HCC	COL1A2	collagen, type I, alpha 2
1278	Zheng CIR-NORM	COL1A2	collagen, type I, alpha 2
1278	Zheng DYS-CIR	COL1A2	collagen, type I, alpha 2
1281	Drodzov HCC	COL3A1	collagen, type III, alpha 1
1281	Data Mining HCV and CIR	COL3A1	collagen, type III, alpha 1
1282	Drodzov HCC	COL4A1	collagen, type IV, alpha 1
1284	Drodzov HCC	COL4A2	collagen, type IV, alpha 2
1285	Zheng aHCC-eHCC	COL4A3	collagen, type IV, alpha 3 (Goodpasture antigen)
1286	Zheng aHCC-eHCC	COL4A4	collagen, type IV, alpha 4
1289	Drodzov HCC	COL5A1	collagen, type V, alpha 1
1292	Drodzov HCC	COL6A2	collagen, type VI, alpha 2
1293	Drodzov HCC	COL6A3	collagen, type VI, alpha 3
1301	Drodzov HCC	COL11A1	collagen, type XI, alpha 1
1312	Disgenet Chronic Hepatitis C	COMT	catechol-O-methyltransferase
1312	Disgenet Hepatitis C	COMT	catechol-O-methyltransferase
1316	Disgenet Chronic Hepatitis C	KLF6	Kruppel-like factor 6
1316	Disgenet Hepatitis C	KLF6	Kruppel-like factor 6
1351	Disgenet Chronic Hepatitis C	COX8A	cytochrome c oxidase subunit VIIIA (ubiquitous)
1351	Disgenet Hepatitis C	COX8A	cytochrome c oxidase subunit VIIIA (ubiquitous)
1359	Drodzov HCC	CPA3	carboxypeptidase A3 (mast cell)
1363	Data Mining HCV and CIR	CPE	carboxypeptidase E
1366	Disgenet Chronic Hepatitis C	CLDN7	claudin 7
1366	Disgenet Hepatitis C	CLDN7	claudin 7
1369	Zheng eHCC-DYS	CPN1	carboxypeptidase N, polypeptide 1
1378	Disgenet Chronic Hepatitis C	CR1	complement component (3b/4b) receptor 1 (Knops blood group)
1378	Disgenet Hepatitis C	CR1	complement component (3b/4b) receptor 1 (Knops blood group)
1393	Drodzov HCC	CRHBP	corticotropin releasing hormone binding protein
1398	Disgenet Hepatitis C	CRK	v-crk avian sarcoma virus CT10 oncogene homolog
1398	Disgenet Chronic Hepatitis C	CRK	v-crk avian sarcoma virus CT10 oncogene homolog
1401	Zheng eHCC-DYS	CRP	C-reactive protein, pentraxin-related
1407	Disgenet Chronic Hepatitis C	CRY1	cryptochrome circadian clock 1
1407	Disgenet Hepatitis C	CRY1	cryptochrome circadian clock 1
1408	Disgenet Chronic Hepatitis C	CRY2	cryptochrome circadian clock 2
1408	Disgenet Hepatitis C	CRY2	cryptochrome circadian clock 2
1432	Disgenet Hepatitis C	MAPK14	mitogen-activated protein kinase 14
1432	Disgenet Chronic Hepatitis C	MAPK14	mitogen-activated protein kinase 14
1432	Data Mining HCV and HCC	MAPK14	mitogen-activated protein kinase 14
1436	Drodzov HCC	CSF1R	colony stimulating factor 1 receptor
1437	Disgenet Hepatitis C	CSF2	colony stimulating factor 2 (granulocyte-macrophage)
1437	Disgenet Chronic Hepatitis C	CSF2	colony stimulating factor 2 (granulocyte-macrophage)
1440	Disgenet Chronic Hepatitis C	CSF3	colony stimulating factor 3 (granulocyte)
1440	Disgenet Hepatitis C	CSF3	colony stimulating factor 3 (granulocyte)
1445	Disgenet Chronic Hepatitis C	CSK	c-src tyrosine kinase
1445	Disgenet Hepatitis C	CSK	c-src tyrosine kinase
1452	Disgenet Hepatitis C	CSNK1A1	casein kinase 1, alpha 1
1452	Disgenet Chronic Hepatitis C	CSNK1A1	casein kinase 1, alpha 1
1462	Zheng CIR-NORM	VCAN	versican
1462	Drodzov HCC	VCAN	versican
1488	Drodzov HCC	CTBP2	C-terminal binding protein 2
1490	Data Mining HCV and CIR	CTGF	connective tissue growth factor
1490	Zheng DYS-CIR	CTGF	connective tissue growth factor
1490	Disgenet Hepatitis C	CTGF	connective tissue growth factor
1490	Disgenet Chronic Hepatitis C	CTGF	connective tissue growth factor
1493	Disgenet Chronic Hepatitis C	CTLA4	cytotoxic T-lymphocyte-associated protein 4
1493	Disgenet Hepatitis C	CTLA4	cytotoxic T-lymphocyte-associated protein 4
1499	Data Mining HCV and HCC	CTNNB1	catenin (cadherin-associated protein), beta 1, 88kDa
1543	Disgenet Chronic Hepatitis C	CYP1A1	cytochrome P450, family 1, subfamily A, polypeptide 1
1543	Disgenet Hepatitis C	CYP1A1	cytochrome P450, family 1, subfamily A, polypeptide 1
1544	Disgenet Chronic Hepatitis C	CYP1A2	cytochrome P450, family 1, subfamily A, polypeptide 2
1544	Disgenet Hepatitis C	CYP1A2	cytochrome P450, family 1, subfamily A, polypeptide 2
1548	Disgenet Hepatitis C	CYP2A6	cytochrome P450, family 2, subfamily A, polypeptide 6
1548	Disgenet Chronic Hepatitis C	CYP2A6	cytochrome P450, family 2, subfamily A, polypeptide 6
1555	Disgenet Hepatitis C	CYP2B6	cytochrome P450, family 2, subfamily B, polypeptide 6
1555	Disgenet Chronic Hepatitis C	CYP2B6	cytochrome P450, family 2, subfamily B, polypeptide 6
1565	Disgenet Hepatitis C	CYP2D6	cytochrome P450, family 2, subfamily D, polypeptide 6
1565	Disgenet Chronic Hepatitis C	CYP2D6	cytochrome P450, family 2, subfamily D, polypeptide 6
1571	Disgenet Chronic Hepatitis C	CYP2E1	cytochrome P450, family 2, subfamily E, polypeptide 1
1571	Disgenet Hepatitis C	CYP2E1	cytochrome P450, family 2, subfamily E, polypeptide 1
1576	Disgenet Chronic Hepatitis C	CYP3A4	cytochrome P450, family 3, subfamily A, polypeptide 4
1576	Disgenet Hepatitis C	CYP3A4	cytochrome P450, family 3, subfamily A, polypeptide 4
1576	Drodzov HCC	CYP3A4	cytochrome P450, family 3, subfamily A, polypeptide 4
1585	Drodzov HCC	CYP11B2	cytochrome P450, family 11, subfamily B, polypeptide 2
1586	Disgenet Chronic Hepatitis C	CYP17A1	cytochrome P450, family 17, subfamily A, polypeptide 1
1586	Disgenet Hepatitis C	CYP17A1	cytochrome P450, family 17, subfamily A, polypeptide 1
1604	Disgenet Chronic Hepatitis C	CD55	CD55 molecule, decay accelerating factor for complement (Cromer blood group)
1604	Disgenet Hepatitis C	CD55	CD55 molecule, decay accelerating factor for complement (Cromer blood group)
1634	Drodzov HCC	DCN	decorin
1636	Disgenet Chronic Hepatitis C	ACE	angiotensin I converting enzyme
1636	Disgenet Hepatitis C	ACE	angiotensin I converting enzyme
1642	Disgenet Chronic Hepatitis C	DDB1	damage-specific DNA binding protein 1, 127kDa
1642	Disgenet Hepatitis C	DDB1	damage-specific DNA binding protein 1, 127kDa
1654	Disgenet Chronic Hepatitis C	DDX3X	DEAD (Asp-Glu-Ala-Asp) box helicase 3, X-linked
1654	Disgenet Hepatitis C	DDX3X	DEAD (Asp-Glu-Ala-Asp) box helicase 3, X-linked
1674	Drodzov HCC	DES	desmin
1676	Disgenet Hepatitis C	DFFA	DNA fragmentation factor, 45kDa, alpha polypeptide
1676	Disgenet Chronic Hepatitis C	DFFA	DNA fragmentation factor, 45kDa, alpha polypeptide
1718	Disgenet Hepatitis C	DHCR24	24-dehydrocholesterol reductase
1718	Disgenet Chronic Hepatitis C	DHCR24	24-dehydrocholesterol reductase
1737	Data Mining HCV and CIR	DLAT	dihydrolipoamide S-acetyltransferase
1737	Disgenet Hepatitis C	DLAT	dihydrolipoamide S-acetyltransferase
1737	Data Mining HCV and HCC	DLAT	dihydrolipoamide S-acetyltransferase
1737	Disgenet Chronic Hepatitis C	DLAT	dihydrolipoamide S-acetyltransferase
1742	Drodzov HCC	DLG4	discs, large homolog 4 (Drosophila)
1757	Disgenet Chronic Hepatitis C	SARDH	sarcosine dehydrogenase
1757	Disgenet Hepatitis C	SARDH	sarcosine dehydrogenase
1786	Disgenet Chronic Hepatitis C	DNMT1	DNA (cytosine-5-)-methyltransferase 1
1786	Disgenet Hepatitis C	DNMT1	DNA (cytosine-5-)-methyltransferase 1
1794	Drodzov HCC	DOCK2	dedicator of cytokinesis 2
1803	Disgenet Hepatitis C	DPP4	dipeptidyl-peptidase 4
1803	Disgenet Chronic Hepatitis C	DPP4	dipeptidyl-peptidase 4
1805	Zheng DYS-CIR	DPT	dermatopontin
1805	Drodzov HCC	DPT	dermatopontin
1809	Drodzov HCC	DPYSL3	dihydropyrimidinase-like 3
1810	Disgenet Chronic Hepatitis C	DR1	down-regulator of transcription 1, TBP-binding (negative cofactor 2)
1810	Disgenet Hepatitis C	DR1	down-regulator of transcription 1, TBP-binding (negative cofactor 2)
1811	Disgenet Chronic Hepatitis C	SLC26A3	solute carrier family 26 (anion exchanger), member 3
1811	Disgenet Hepatitis C	SLC26A3	solute carrier family 26 (anion exchanger), member 3
1822	Disgenet Chronic Hepatitis C	ATN1	atrophin 1
1822	Disgenet Hepatitis C	ATN1	atrophin 1
1843	Disgenet Chronic Hepatitis C	DUSP1	dual specificity phosphatase 1
1843	Disgenet Hepatitis C	DUSP1	dual specificity phosphatase 1
1869	Disgenet Chronic Hepatitis C	E2F1	E2F transcription factor 1
1869	Disgenet Hepatitis C	E2F1	E2F transcription factor 1
1880	Drodzov HCC	GPR183	G protein-coupled receptor 183
1893	Drodzov HCC	ECM1	extracellular matrix protein 1
1894	Drodzov HCC	ECT2	epithelial cell transforming 2
1894	Zheng aHCC-eHCC	ECT2	epithelial cell transforming 2
1909	Disgenet Chronic Hepatitis C	EDNRA	endothelin receptor type A
1909	Disgenet Hepatitis C	EDNRA	endothelin receptor type A
1910	Disgenet Chronic Hepatitis C	EDNRB	endothelin receptor type B
1910	Disgenet Hepatitis C	EDNRB	endothelin receptor type B
1917	Disgenet Chronic Hepatitis C	EEF1A2	eukaryotic translation elongation factor 1 alpha 2
1917	Disgenet Hepatitis C	EEF1A2	eukaryotic translation elongation factor 1 alpha 2
1949	Drodzov HCC	EFNB3	ephrin-B3
1950	Disgenet Hepatitis C	EGF	epidermal growth factor
1950	Disgenet Chronic Hepatitis C	EGF	epidermal growth factor
1956	Disgenet Hepatitis C	EGFR	epidermal growth factor receptor
1956	Disgenet Chronic Hepatitis C	EGFR	epidermal growth factor receptor
1965	Data Mining HCV and HCC	EIF2S1	eukaryotic translation initiation factor 2, subunit 1 alpha, 35kDa
1969	Disgenet Chronic Hepatitis C	EPHA2	EPH receptor A2
1969	Disgenet Hepatitis C	EPHA2	EPH receptor A2
1973	Disgenet Chronic Hepatitis C	EIF4A1	eukaryotic translation initiation factor 4A1
1973	Disgenet Hepatitis C	EIF4A1	eukaryotic translation initiation factor 4A1
1984	Drodzov HCC	EIF5A	eukaryotic translation initiation factor 5A
2011	Disgenet Hepatitis C	MARK2	MAP/microtubule affinity-regulating kinase 2
2011	Disgenet Chronic Hepatitis C	MARK2	MAP/microtubule affinity-regulating kinase 2
2014	Drodzov HCC	EMP3	epithelial membrane protein 3
2022	Drodzov HCC	ENG	endoglin
2030	Disgenet Chronic Hepatitis C	SLC29A1	solute carrier family 29 (equilibrative nucleoside transporter), member 1
2030	Disgenet Hepatitis C	SLC29A1	solute carrier family 29 (equilibrative nucleoside transporter), member 1
2042	Drodzov HCC	EPHA3	EPH receptor A3
2047	Drodzov HCC	EPHB1	EPH receptor B1
2052	Disgenet Hepatitis C	EPHX1	epoxide hydrolase 1, microsomal (xenobiotic)
2052	Disgenet Chronic Hepatitis C	EPHX1	epoxide hydrolase 1, microsomal (xenobiotic)
2056	Data Mining HCV and CIR	EPO	erythropoietin
2056	Disgenet Chronic Hepatitis C	EPO	erythropoietin
2056	Disgenet Hepatitis C	EPO	erythropoietin
2068	Disgenet Hepatitis C	ERCC2	excision repair cross-complementation group 2
2068	Disgenet Chronic Hepatitis C	ERCC2	excision repair cross-complementation group 2
2091	Drodzov HCC	FBL	fibrillarin
2099	Zheng aHCC-eHCC	ESR1	estrogen receptor 1
2099	Disgenet Chronic Hepatitis C	ESR1	estrogen receptor 1
2099	Disgenet Hepatitis C	ESR1	estrogen receptor 1
2123	Drodzov HCC	EVI2A	ecotropic viral integration site 2A
2124	Drodzov HCC	EVI2B	ecotropic viral integration site 2B
2131	Disgenet Hepatitis C	EXT1	exostosin glycosyltransferase 1
2131	Disgenet Chronic Hepatitis C	EXT1	exostosin glycosyltransferase 1
2131	Data Mining HCV and HCC	EXT1	exostosin glycosyltransferase 1
2134	Drodzov HCC	EXTL1	exostosin-like glycosyltransferase 1
2147	Data Mining HCV and CIR	F2	coagulation factor II (thrombin)
2147	Drodzov HCC	F2	coagulation factor II (thrombin)
2147	Data Mining HCV and HCC	F2	coagulation factor II (thrombin)
2149	Drodzov HCC	F2R	coagulation factor II (thrombin) receptor
2152	Drodzov HCC	F3	coagulation factor III (thromboplastin, tissue factor)
2169	Drodzov HCC	FABP2	fatty acid binding protein 2, intestinal
2181	Disgenet Hepatitis C	ACSL3	acyl-CoA synthetase long-chain family member 3
2181	Disgenet Chronic Hepatitis C	ACSL3	acyl-CoA synthetase long-chain family member 3
2185	Disgenet Chronic Hepatitis C	PTK2B	protein tyrosine kinase 2 beta
2185	Disgenet Hepatitis C	PTK2B	protein tyrosine kinase 2 beta
2191	Disgenet Chronic Hepatitis C	FAP	fibroblast activation protein, alpha
2191	Disgenet Hepatitis C	FAP	fibroblast activation protein, alpha
2192	Zheng DYS-CIR	FBLN1	fibulin 1
2194	Disgenet Hepatitis C	FASN	fatty acid synthase
2194	Disgenet Chronic Hepatitis C	FASN	fatty acid synthase
2200	Drodzov HCC	FBN1	fibrillin 1
2202	Drodzov HCC	EFEMP1	EGF containing fibulin-like extracellular matrix protein 1
2202	Zheng DYS-CIR	EFEMP1	EGF containing fibulin-like extracellular matrix protein 1
2207	Drodzov HCC	FCER1G	Fc fragment of IgE, high affinity I, receptor for; gamma polypeptide
2213	Zheng eHCC-DYS	FCGR2B	Fc fragment of IgG, low affinity IIb, receptor (CD32)
2214	Drodzov HCC	FCGR3A	Fc fragment of IgG, low affinity IIIa, receptor (CD16a)
2215	Zheng eHCC-DYS	FCGR3B	Fc fragment of IgG, low affinity IIIb, receptor (CD16b)
2220	Zheng eHCC-DYS	FCN2	ficolin (collagen/fibrinogen domain containing lectin) 2
2220	Disgenet Hepatitis C	FCN2	ficolin (collagen/fibrinogen domain containing lectin) 2
2220	Disgenet Chronic Hepatitis C	FCN2	ficolin (collagen/fibrinogen domain containing lectin) 2
2220	Drodzov HCC	FCN2	ficolin (collagen/fibrinogen domain containing lectin) 2
2237	Drodzov HCC	FEN1	flap structure-specific endonuclease 1
2243	Drodzov HCC	FGA	fibrinogen alpha chain
2247	Zheng eHCC-DYS	FGF2	fibroblast growth factor 2 (basic)
2263	Zheng eHCC-DYS	FGFR2	fibroblast growth factor receptor 2
2266	Drodzov HCC	FGG	fibrinogen gamma chain
2267	Disgenet Hepatitis C	FGL1	fibrinogen-like 1
2267	Disgenet Chronic Hepatitis C	FGL1	fibrinogen-like 1
2272	Disgenet Chronic Hepatitis C	FHIT	fragile histidine triad
2272	Disgenet Hepatitis C	FHIT	fragile histidine triad
2280	Drodzov HCC	FKBP1A	FK506 binding protein 1A, 12kDa
2286	Disgenet Chronic Hepatitis C	FKBP2	FK506 binding protein 2, 13kDa
2286	Disgenet Hepatitis C	FKBP2	FK506 binding protein 2, 13kDa
2305	Zheng aHCC-eHCC	FOXM1	forkhead box M1
2308	Disgenet Chronic Hepatitis C	FOXO1	forkhead box O1
2308	Disgenet Hepatitis C	FOXO1	forkhead box O1
2316	Drodzov HCC	FLNA	filamin A, alpha
2317	Disgenet Hepatitis C	FLNB	filamin B, beta
2317	Disgenet Chronic Hepatitis C	FLNB	filamin B, beta
2331	Drodzov HCC	FMOD	fibromodulin
2335	Disgenet Chronic Hepatitis C	FN1	fibronectin 1
2335	Disgenet Hepatitis C	FN1	fibronectin 1
2350	Drodzov HCC	FOLR2	folate receptor 2 (fetal)
2353	Drodzov HCC	FOS	FBJ murine osteosarcoma viral oncogene homolog
2475	Data Mining HCV and HCC	MTOR	mechanistic target of rapamycin (serine/threonine kinase)
2527	Drodzov HCC	FUT5	fucosyltransferase 5 (alpha (1,3) fucosyltransferase)
2529	Drodzov HCC	FUT7	fucosyltransferase 7 (alpha (1,3) fucosyltransferase)
2532	Disgenet Hepatitis C	ACKR1	atypical chemokine receptor 1 (Duffy blood group)
2532	Disgenet Chronic Hepatitis C	ACKR1	atypical chemokine receptor 1 (Duffy blood group)
2537	Drodzov HCC	IFI6	interferon, alpha-inducible protein 6
2538	Disgenet Hepatitis C	G6PC	glucose-6-phosphatase, catalytic subunit
2538	Disgenet Chronic Hepatitis C	G6PC	glucose-6-phosphatase, catalytic subunit
2562	Zheng eHCC-DYS	GABRB3	gamma-aminobutyric acid (GABA) A receptor, beta 3
2596	Disgenet Hepatitis C	GAP43	growth associated protein 43
2596	Disgenet Chronic Hepatitis C	GAP43	growth associated protein 43
2597	Disgenet Hepatitis C	GAPDH	glyceraldehyde-3-phosphate dehydrogenase
2597	Disgenet Chronic Hepatitis C	GAPDH	glyceraldehyde-3-phosphate dehydrogenase
2597	Data Mining HCV and HCC	GAPDH	glyceraldehyde-3-phosphate dehydrogenase
2597	Data Mining HCV and CIR	GAPDH	glyceraldehyde-3-phosphate dehydrogenase
2617	Drodzov HCC	GARS	glycyl-tRNA synthetase
2619	Drodzov HCC	GAS1	growth arrest-specific 1
2633	Drodzov HCC	GBP1	guanylate binding protein 1, interferon-inducible
2658	Drodzov HCC	GDF2	growth differentiation factor 2
2671	Disgenet Hepatitis C	GFER	growth factor, augmenter of liver regeneration
2671	Disgenet Chronic Hepatitis C	GFER	growth factor, augmenter of liver regeneration
2678	Data Mining HCV and HCC	GGT1	gamma-glutamyltransferase 1
2678	Data Mining HCV and CIR	GGT1	gamma-glutamyltransferase 1
2678	Disgenet Hepatitis C	GGT1	gamma-glutamyltransferase 1
2678	Disgenet Chronic Hepatitis C	GGT1	gamma-glutamyltransferase 1
2683	Disgenet Hepatitis C	B4GALT1	UDP-Gal:betaGlcNAc beta 1,4- galactosyltransferase, polypeptide 1
2683	Disgenet Chronic Hepatitis C	B4GALT1	UDP-Gal:betaGlcNAc beta 1,4- galactosyltransferase, polypeptide 1
2687	Drodzov HCC	GGT5	gamma-glutamyltransferase 5
2694	Disgenet Chronic Hepatitis C	GIF	gastric intrinsic factor (vitamin B synthesis)
2694	Disgenet Hepatitis C	GIF	gastric intrinsic factor (vitamin B synthesis)
2719	Disgenet Chronic Hepatitis C	GPC3	glypican 3
2719	Data Mining HCV and HCC	GPC3	glypican 3
2719	Zheng eHCC-DYS	GPC3	glypican 3
2719	Disgenet Hepatitis C	GPC3	glypican 3
2752	Drodzov HCC	GLUL	glutamate-ammonia ligase
2779	Drodzov HCC	GNAT1	guanine nucleotide binding protein (G protein), alpha transducing activity polypeptide 1
2784	Disgenet Chronic Hepatitis C	GNB3	guanine nucleotide binding protein (G protein), beta polypeptide 3
2784	Disgenet Hepatitis C	GNB3	guanine nucleotide binding protein (G protein), beta polypeptide 3
2801	Drodzov HCC	GOLGA2	golgin A2
2812	Drodzov HCC	GP1BB	glycoprotein Ib (platelet), beta polypeptide
2823	Zheng eHCC-DYS	GPM6A	glycoprotein M6A
2833	Disgenet Chronic Hepatitis C	CXCR3	chemokine (C-X-C motif) receptor 3
2833	Disgenet Hepatitis C	CXCR3	chemokine (C-X-C motif) receptor 3
2837	Disgenet Hepatitis C	UTS2R	urotensin 2 receptor
2837	Disgenet Chronic Hepatitis C	UTS2R	urotensin 2 receptor
2875	Disgenet Hepatitis C	GPT	glutamic-pyruvate transaminase (alanine aminotransferase)
2875	Data Mining HCV and CIR	GPT	glutamic-pyruvate transaminase (alanine aminotransferase)
2875	Data Mining HCV and HCC	GPT	glutamic-pyruvate transaminase (alanine aminotransferase)
2875	Disgenet Chronic Hepatitis C	GPT	glutamic-pyruvate transaminase (alanine aminotransferase)
2877	Disgenet Hepatitis C	GPX2	glutathione peroxidase 2 (gastrointestinal)
2877	Disgenet Chronic Hepatitis C	GPX2	glutathione peroxidase 2 (gastrointestinal)
2885	Disgenet Chronic Hepatitis C	GRB2	growth factor receptor-bound protein 2
2885	Disgenet Hepatitis C	GRB2	growth factor receptor-bound protein 2
2887	Disgenet Hepatitis C	GRB10	growth factor receptor-bound protein 10
2887	Disgenet Chronic Hepatitis C	GRB10	growth factor receptor-bound protein 10
2919	Disgenet Chronic Hepatitis C	CXCL1	chemokine (C-X-C motif) ligand 1 (melanoma growth stimulating activity, alpha)
2919	Zheng aHCC-eHCC	CXCL1	chemokine (C-X-C motif) ligand 1 (melanoma growth stimulating activity, alpha)
2919	Drodzov HCC	CXCL1	chemokine (C-X-C motif) ligand 1 (melanoma growth stimulating activity, alpha)
2919	Disgenet Hepatitis C	CXCL1	chemokine (C-X-C motif) ligand 1 (melanoma growth stimulating activity, alpha)
2938	Drodzov HCC	GSTA1	glutathione S-transferase alpha 1
2940	Drodzov HCC	GSTA3	glutathione S-transferase alpha 3
2944	Disgenet Hepatitis C	GSTM1	glutathione S-transferase mu 1
2944	Disgenet Chronic Hepatitis C	GSTM1	glutathione S-transferase mu 1
2952	Disgenet Hepatitis C	GSTT1	glutathione S-transferase theta 1
2952	Disgenet Chronic Hepatitis C	GSTT1	glutathione S-transferase theta 1
2954	Drodzov HCC	GSTZ1	glutathione S-transferase zeta 1
2966	Disgenet Chronic Hepatitis C	GTF2H2	general transcription factor IIH, polypeptide 2, 44kDa
2966	Disgenet Hepatitis C	GTF2H2	general transcription factor IIH, polypeptide 2, 44kDa
2967	Drodzov HCC	GTF2H3	general transcription factor IIH, polypeptide 3, 34kDa
2969	Drodzov HCC	GTF2I	general transcription factor IIi
2982	Drodzov HCC	GUCY1A3	guanylate cyclase 1, soluble, alpha 3
2983	Drodzov HCC	GUCY1B3	guanylate cyclase 1, soluble, beta 3
2999	Disgenet Hepatitis C	GZMH	granzyme H (cathepsin G-like 2, protein h-CCPX)
2999	Disgenet Chronic Hepatitis C	GZMH	granzyme H (cathepsin G-like 2, protein h-CCPX)
3001	Drodzov HCC	GZMA	granzyme A (granzyme 1, cytotoxic T-lymphocyte-associated serine esterase 3)
3003	Drodzov HCC	GZMK	granzyme K (granzyme 3; tryptase II)
3017	Drodzov HCC	HIST1H2BD	histone cluster 1, H2bd
3026	Disgenet Chronic Hepatitis C	HABP2	hyaluronan binding protein 2
3026	Disgenet Hepatitis C	HABP2	hyaluronan binding protein 2
3038	Disgenet Chronic Hepatitis C	HAS3	hyaluronan synthase 3
3038	Disgenet Hepatitis C	HAS3	hyaluronan synthase 3
3039	Drodzov HCC	HBA1	hemoglobin, alpha 1
3040	Drodzov HCC	HBA2	hemoglobin, alpha 2
3043	Drodzov HCC	HBB	hemoglobin, beta
3053	Disgenet Chronic Hepatitis C	SERPIND1	serpin peptidase inhibitor, clade D (heparin cofactor), member 1
3053	Disgenet Hepatitis C	SERPIND1	serpin peptidase inhibitor, clade D (heparin cofactor), member 1
3055	Drodzov HCC	HCK	HCK proto-oncogene, Src family tyrosine kinase
3059	Drodzov HCC	HCLS1	hematopoietic cell-specific Lyn substrate 1
3070	Zheng eHCC-DYS	HELLS	helicase, lymphoid-specific
3077	Disgenet Hepatitis C	HFE	hemochromatosis
3077	Disgenet Chronic Hepatitis C	HFE	hemochromatosis
3077	Data Mining HCV and HCC	HFE	hemochromatosis
3077	Data Mining HCV and CIR	HFE	hemochromatosis
3082	Data Mining HCV and HCC	HGF	hepatocyte growth factor (hepapoietin A; scatter factor)
3082	Data Mining HCV and CIR	HGF	hepatocyte growth factor (hepapoietin A; scatter factor)
3105	Disgenet Chronic Hepatitis C	HLA-A	major histocompatibility complex, class I, A
3105	Disgenet Hepatitis C	HLA-A	major histocompatibility complex, class I, A
3105	Zheng CIR-NORM	HLA-A	major histocompatibility complex, class I, A
3105	Drodzov HCC	HLA-A	major histocompatibility complex, class I, A
3106	Zheng CIR-NORM	HLA-B	major histocompatibility complex, class I, B
3106	Drodzov HCC	HLA-B	major histocompatibility complex, class I, B
3106	Disgenet Chronic Hepatitis C	HLA-B	major histocompatibility complex, class I, B
3106	Disgenet Hepatitis C	HLA-B	major histocompatibility complex, class I, B
3107	Drodzov HCC	HLA-C	major histocompatibility complex, class I, C
3107	Disgenet Chronic Hepatitis C	HLA-C	major histocompatibility complex, class I, C
3107	Disgenet Hepatitis C	HLA-C	major histocompatibility complex, class I, C
3108	Drodzov HCC	HLA-DMA	major histocompatibility complex, class II, DM alpha
3108	Zheng CIR-NORM	HLA-DMA	major histocompatibility complex, class II, DM alpha
3109	Drodzov HCC	HLA-DMB	major histocompatibility complex, class II, DM beta
3113	Drodzov HCC	HLA-DPA1	major histocompatibility complex, class II, DP alpha 1
3113	Zheng CIR-NORM	HLA-DPA1	major histocompatibility complex, class II, DP alpha 1
3115	Drodzov HCC	HLA-DPB1	major histocompatibility complex, class II, DP beta 1
3115	Zheng CIR-NORM	HLA-DPB1	major histocompatibility complex, class II, DP beta 1
3117	Disgenet Chronic Hepatitis C	HLA-DQA1	major histocompatibility complex, class II, DQ alpha 1
3117	Zheng CIR-NORM	HLA-DQA1	major histocompatibility complex, class II, DQ alpha 1
3117	Disgenet Hepatitis C	HLA-DQA1	major histocompatibility complex, class II, DQ alpha 1
3117	Drodzov HCC	HLA-DQA1	major histocompatibility complex, class II, DQ alpha 1
3118	Drodzov HCC	HLA-DQA2	major histocompatibility complex, class II, DQ alpha 2
3119	Zheng CIR-NORM	HLA-DQB1	major histocompatibility complex, class II, DQ beta 1
3119	Drodzov HCC	HLA-DQB1	major histocompatibility complex, class II, DQ beta 1
3119	Disgenet Hepatitis C	HLA-DQB1	major histocompatibility complex, class II, DQ beta 1
3119	Disgenet Chronic Hepatitis C	HLA-DQB1	major histocompatibility complex, class II, DQ beta 1
3122	Zheng CIR-NORM	HLA-DRA	major histocompatibility complex, class II, DR alpha
3122	Drodzov HCC	HLA-DRA	major histocompatibility complex, class II, DR alpha
3123	Disgenet Hepatitis C	HLA-DRB1	major histocompatibility complex, class II, DR beta 1
3123	Data Mining HCV and CIR	HLA-DRB1	major histocompatibility complex, class II, DR beta 1
3123	Zheng CIR-NORM	HLA-DRB1	major histocompatibility complex, class II, DR beta 1
3123	Disgenet Chronic Hepatitis C	HLA-DRB1	major histocompatibility complex, class II, DR beta 1
3123	Drodzov HCC	HLA-DRB1	major histocompatibility complex, class II, DR beta 1
3125	Disgenet Hepatitis C	HLA-DRB3	major histocompatibility complex, class II, DR beta 3
3125	Disgenet Chronic Hepatitis C	HLA-DRB3	major histocompatibility complex, class II, DR beta 3
3126	Disgenet Hepatitis C	HLA-DRB4	major histocompatibility complex, class II, DR beta 4
3126	Disgenet Chronic Hepatitis C	HLA-DRB4	major histocompatibility complex, class II, DR beta 4
3127	Disgenet Chronic Hepatitis C	HLA-DRB5	major histocompatibility complex, class II, DR beta 5
3127	Zheng CIR-NORM	HLA-DRB5	major histocompatibility complex, class II, DR beta 5
3127	Disgenet Hepatitis C	HLA-DRB5	major histocompatibility complex, class II, DR beta 5
3133	Disgenet Hepatitis C	HLA-E	major histocompatibility complex, class I, E
3133	Drodzov HCC	HLA-E	major histocompatibility complex, class I, E
3133	Disgenet Chronic Hepatitis C	HLA-E	major histocompatibility complex, class I, E
3134	Drodzov HCC	HLA-F	major histocompatibility complex, class I, F
3135	Disgenet Hepatitis C	HLA-G	major histocompatibility complex, class I, G
3135	Disgenet Chronic Hepatitis C	HLA-G	major histocompatibility complex, class I, G
3135	Drodzov HCC	HLA-G	major histocompatibility complex, class I, G
3146	Drodzov HCC	HMGB1	high mobility group box 1
3159	Zheng aHCC-eHCC	HMGA1	high mobility group AT-hook 1
3161	Drodzov HCC	HMMR	hyaluronan-mediated motility receptor (RHAMM)
3161	Zheng aHCC-eHCC	HMMR	hyaluronan-mediated motility receptor (RHAMM)
3162	Disgenet Chronic Hepatitis C	HMOX1	heme oxygenase (decycling) 1
3162	Disgenet Hepatitis C	HMOX1	heme oxygenase (decycling) 1
3166	Drodzov HCC	HMX1	H6 family homeobox 1
3178	Drodzov HCC	HNRNPA1	heterogeneous nuclear ribonucleoprotein A1
3184	Disgenet Hepatitis C	HNRNPD	heterogeneous nuclear ribonucleoprotein D (AU-rich element RNA binding protein 1, 37kDa)
3184	Disgenet Chronic Hepatitis C	HNRNPD	heterogeneous nuclear ribonucleoprotein D (AU-rich element RNA binding protein 1, 37kDa)
3240	Disgenet Chronic Hepatitis C	HP	haptoglobin
3240	Disgenet Hepatitis C	HP	haptoglobin
3240	Data Mining HCV and CIR	HP	haptoglobin
3263	Drodzov HCC	HPX	hemopexin
3265	Disgenet Chronic Hepatitis C	HRAS	Harvey rat sarcoma viral oncogene homolog
3265	Disgenet Hepatitis C	HRAS	Harvey rat sarcoma viral oncogene homolog
3299	Disgenet Hepatitis C	HSF4	heat shock transcription factor 4
3299	Disgenet Chronic Hepatitis C	HSF4	heat shock transcription factor 4
3339	Drodzov HCC	HSPG2	heparan sulfate proteoglycan 2
3376	Drodzov HCC	IARS	isoleucyl-tRNA synthetase
3383	Disgenet Hepatitis C	ICAM1	intercellular adhesion molecule 1
3383	Disgenet Chronic Hepatitis C	ICAM1	intercellular adhesion molecule 1
3383	Data Mining HCV and CIR	ICAM1	intercellular adhesion molecule 1
3385	Disgenet Chronic Hepatitis C	ICAM3	intercellular adhesion molecule 3
3385	Disgenet Hepatitis C	ICAM3	intercellular adhesion molecule 3
3397	Zheng DYS-CIR	ID1	inhibitor of DNA binding 1, dominant negative helix-loop-helix protein
3400	Drodzov HCC	ID4	inhibitor of DNA binding 4, dominant negative helix-loop-helix protein
3428	Drodzov HCC	IFI16	interferon, gamma-inducible protein 16
3428	Disgenet Hepatitis C	IFI16	interferon, gamma-inducible protein 16
3428	Disgenet Chronic Hepatitis C	IFI16	interferon, gamma-inducible protein 16
3429	Disgenet Hepatitis C	IFI27	interferon, alpha-inducible protein 27
3429	Disgenet Chronic Hepatitis C	IFI27	interferon, alpha-inducible protein 27
3431	Disgenet Chronic Hepatitis C	SP110	SP110 nuclear body protein
3431	Disgenet Hepatitis C	SP110	SP110 nuclear body protein
3434	Disgenet Chronic Hepatitis C	IFIT1	interferon-induced protein with tetratricopeptide repeats 1
3434	Disgenet Hepatitis C	IFIT1	interferon-induced protein with tetratricopeptide repeats 1
3439	Data Mining HCV and CIR	IFNA1	interferon, alpha 1
3439	Disgenet Chronic Hepatitis C	IFNA1	interferon, alpha 1
3439	Data Mining HCV and HCC	IFNA1	interferon, alpha 1
3439	Disgenet Hepatitis C	IFNA1	interferon, alpha 1
3440	Data Mining HCV and HCC	IFNA2	interferon, alpha 2
3440	Data Mining HCV and CIR	IFNA2	interferon, alpha 2
3440	Disgenet Chronic Hepatitis C	IFNA2	interferon, alpha 2
3440	Disgenet Hepatitis C	IFNA2	interferon, alpha 2
3443	Disgenet Hepatitis C	IFNA6	interferon, alpha 6
3443	Disgenet Chronic Hepatitis C	IFNA6	interferon, alpha 6
3447	Disgenet Chronic Hepatitis C	IFNA13	interferon, alpha 13
3447	Disgenet Hepatitis C	IFNA13	interferon, alpha 13
3447	Drodzov HCC	IFNA13	interferon, alpha 13
3454	Disgenet Chronic Hepatitis C	IFNAR1	interferon (alpha, beta and omega) receptor 1
3454	Disgenet Hepatitis C	IFNAR1	interferon (alpha, beta and omega) receptor 1
3455	Disgenet Hepatitis C	IFNAR2	interferon (alpha, beta and omega) receptor 2
3455	Disgenet Chronic Hepatitis C	IFNAR2	interferon (alpha, beta and omega) receptor 2
3456	Data Mining HCV and HCC	IFNB1	interferon, beta 1, fibroblast
3456	Disgenet Hepatitis C	IFNB1	interferon, beta 1, fibroblast
3456	Disgenet Chronic Hepatitis C	IFNB1	interferon, beta 1, fibroblast
3456	Data Mining HCV and CIR	IFNB1	interferon, beta 1, fibroblast
3458	Disgenet Chronic Hepatitis C	IFNG	interferon, gamma
3458	Data Mining HCV and CIR	IFNG	interferon, gamma
3458	Disgenet Hepatitis C	IFNG	interferon, gamma
3458	Data Mining HCV and HCC	IFNG	interferon, gamma
3459	Disgenet Chronic Hepatitis C	IFNGR1	interferon gamma receptor 1
3459	Disgenet Hepatitis C	IFNGR1	interferon gamma receptor 1
3479	Zheng eHCC-DYS	IGF1	insulin-like growth factor 1 (somatomedin C)
3481	Disgenet Chronic Hepatitis C	IGF2	insulin-like growth factor 2 (somatomedin A)
3481	Disgenet Hepatitis C	IGF2	insulin-like growth factor 2 (somatomedin A)
3481	Drodzov HCC	IGF2	insulin-like growth factor 2 (somatomedin A)
3481	Zheng eHCC-DYS	IGF2	insulin-like growth factor 2 (somatomedin A)
3483	Zheng eHCC-DYS	IGFALS	insulin-like growth factor binding protein, acid labile subunit
3486	Zheng eHCC-DYS	IGFBP3	insulin-like growth factor binding protein 3
3512	Drodzov HCC	IGJ	immunoglobulin J polypeptide, linker protein for immunoglobulin alpha and mu polypeptides
3552	Disgenet Hepatitis C	IL1A	interleukin 1, alpha
3552	Disgenet Chronic Hepatitis C	IL1A	interleukin 1, alpha
3553	Data Mining HCV and CIR	IL1B	interleukin 1, beta
3553	Disgenet Chronic Hepatitis C	IL1B	interleukin 1, beta
3553	Data Mining HCV and HCC	IL1B	interleukin 1, beta
3553	Disgenet Hepatitis C	IL1B	interleukin 1, beta
3557	Disgenet Hepatitis C	IL1RN	interleukin 1 receptor antagonist
3557	Disgenet Chronic Hepatitis C	IL1RN	interleukin 1 receptor antagonist
3558	Data Mining HCV and HCC	IL2	interleukin 2
3558	Disgenet Hepatitis C	IL2	interleukin 2
3558	Disgenet Chronic Hepatitis C	IL2	interleukin 2
3558	Data Mining HCV and CIR	IL2	interleukin 2
3560	Disgenet Hepatitis C	IL2RB	interleukin 2 receptor, beta
3560	Disgenet Chronic Hepatitis C	IL2RB	interleukin 2 receptor, beta
3565	Disgenet Chronic Hepatitis C	IL4	interleukin 4
3565	Disgenet Hepatitis C	IL4	interleukin 4
3565	Data Mining HCV and HCC	IL4	interleukin 4
3565	Data Mining HCV and CIR	IL4	interleukin 4
3566	Disgenet Hepatitis C	IL4R	interleukin 4 receptor
3566	Disgenet Chronic Hepatitis C	IL4R	interleukin 4 receptor
3569	Data Mining HCV and CIR	IL6	interleukin 6
3569	Disgenet Chronic Hepatitis C	IL6	interleukin 6
3569	Data Mining HCV and HCC	IL6	interleukin 6
3569	Disgenet Hepatitis C	IL6	interleukin 6
3575	Drodzov HCC	IL7R	interleukin 7 receptor
3575	Zheng CIR-NORM	IL7R	interleukin 7 receptor
3575	Disgenet Hepatitis C	IL7R	interleukin 7 receptor
3575	Disgenet Chronic Hepatitis C	IL7R	interleukin 7 receptor
3576	Disgenet Chronic Hepatitis C	CXCL8	chemokine (C-X-C motif) ligand 8
3576	Disgenet Hepatitis C	CXCL8	chemokine (C-X-C motif) ligand 8
3576	Drodzov HCC	CXCL8	chemokine (C-X-C motif) ligand 8
3579	Disgenet Hepatitis C	CXCR2	chemokine (C-X-C motif) receptor 2
3579	Disgenet Chronic Hepatitis C	CXCR2	chemokine (C-X-C motif) receptor 2
3586	Disgenet Hepatitis C	IL10	interleukin 10
3586	Data Mining HCV and HCC	IL10	interleukin 10
3586	Data Mining HCV and CIR	IL10	interleukin 10
3586	Disgenet Chronic Hepatitis C	IL10	interleukin 10
3587	Drodzov HCC	IL10RA	interleukin 10 receptor, alpha
3587	Disgenet Hepatitis C	IL10RA	interleukin 10 receptor, alpha
3587	Disgenet Chronic Hepatitis C	IL10RA	interleukin 10 receptor, alpha
3588	Disgenet Chronic Hepatitis C	IL10RB	interleukin 10 receptor, beta
3588	Disgenet Hepatitis C	IL10RB	interleukin 10 receptor, beta
3592	Data Mining HCV and CIR	IL12A	interleukin 12A
3593	Disgenet Hepatitis C	IL12B	interleukin 12B
3593	Disgenet Chronic Hepatitis C	IL12B	interleukin 12B
3593	Data Mining HCV and CIR	IL12B	interleukin 12B
3594	Disgenet Hepatitis C	IL12RB1	interleukin 12 receptor, beta 1
3594	Disgenet Chronic Hepatitis C	IL12RB1	interleukin 12 receptor, beta 1
3603	Disgenet Hepatitis C	IL16	interleukin 16
3603	Disgenet Chronic Hepatitis C	IL16	interleukin 16
3606	Disgenet Chronic Hepatitis C	IL18	interleukin 18
3606	Disgenet Hepatitis C	IL18	interleukin 18
3620	Disgenet Hepatitis C	IDO1	indoleamine 2,3-dioxygenase 1
3620	Disgenet Chronic Hepatitis C	IDO1	indoleamine 2,3-dioxygenase 1
3627	Zheng CIR-NORM	CXCL10	chemokine (C-X-C motif) ligand 10
3627	Data Mining HCV and CIR	CXCL10	chemokine (C-X-C motif) ligand 10
3627	Disgenet Hepatitis C	CXCL10	chemokine (C-X-C motif) ligand 10
3627	Disgenet Chronic Hepatitis C	CXCL10	chemokine (C-X-C motif) ligand 10
3627	Drodzov HCC	CXCL10	chemokine (C-X-C motif) ligand 10
3627	Data Mining HCV and HCC	CXCL10	chemokine (C-X-C motif) ligand 10
3646	Drodzov HCC	EIF3E	eukaryotic translation initiation factor 3, subunit E
3659	Disgenet Hepatitis C	IRF1	interferon regulatory factor 1
3659	Disgenet Chronic Hepatitis C	IRF1	interferon regulatory factor 1
3660	Disgenet Chronic Hepatitis C	IRF2	interferon regulatory factor 2
3660	Disgenet Hepatitis C	IRF2	interferon regulatory factor 2
3661	Disgenet Hepatitis C	IRF3	interferon regulatory factor 3
3661	Disgenet Chronic Hepatitis C	IRF3	interferon regulatory factor 3
3661	Data Mining HCV and HCC	IRF3	interferon regulatory factor 3
3665	Disgenet Hepatitis C	IRF7	interferon regulatory factor 7
3665	Disgenet Chronic Hepatitis C	IRF7	interferon regulatory factor 7
3667	Disgenet Chronic Hepatitis C	IRS1	insulin receptor substrate 1
3667	Disgenet Hepatitis C	IRS1	insulin receptor substrate 1
3671	Drodzov HCC	ISLR	immunoglobulin superfamily containing leucine-rich repeat
3673	Zheng CIR-NORM	ITGA2	integrin, alpha 2 (CD49B, alpha 2 subunit of VLA-2 receptor)
3676	Drodzov HCC	ITGA4	integrin, alpha 4 (antigen CD49D, alpha 4 subunit of VLA-4 receptor)
3683	Disgenet Hepatitis C	ITGAL	integrin, alpha L (antigen CD11A (p180), lymphocyte function-associated antigen 1; alpha polypeptide)
3683	Disgenet Chronic Hepatitis C	ITGAL	integrin, alpha L (antigen CD11A (p180), lymphocyte function-associated antigen 1; alpha polypeptide)
3689	Drodzov HCC	ITGB2	integrin, beta 2 (complement component 3 receptor 3 and 4 subunit)
3690	Disgenet Hepatitis C	ITGB3	integrin, beta 3 (platelet glycoprotein IIIa, antigen CD61)
3690	Disgenet Chronic Hepatitis C	ITGB3	integrin, beta 3 (platelet glycoprotein IIIa, antigen CD61)
3696	Zheng DYS-CIR	ITGB8	integrin, beta 8
3702	Drodzov HCC	ITK	IL2-inducible T-cell kinase
3702	Zheng CIR-NORM	ITK	IL2-inducible T-cell kinase
3702	Zheng DYS-CIR	ITK	IL2-inducible T-cell kinase
3702	Disgenet Chronic Hepatitis C	ITK	IL2-inducible T-cell kinase
3702	Disgenet Hepatitis C	ITK	IL2-inducible T-cell kinase
3704	Disgenet Chronic Hepatitis C	ITPA	inosine triphosphatase (nucleoside triphosphate pyrophosphatase)
3704	Disgenet Hepatitis C	ITPA	inosine triphosphatase (nucleoside triphosphate pyrophosphatase)
3713	Drodzov HCC	IVL	involucrin
3716	Disgenet Chronic Hepatitis C	JAK1	Janus kinase 1
3716	Disgenet Hepatitis C	JAK1	Janus kinase 1
3725	Data Mining HCV and HCC	JUN	jun proto-oncogene
3732	Disgenet Hepatitis C	CD82	CD82 molecule
3732	Disgenet Chronic Hepatitis C	CD82	CD82 molecule
3758	Drodzov HCC	KCNJ1	potassium inwardly-rectifying channel, subfamily J, member 1
3802	Disgenet Chronic Hepatitis C	KIR2DL1	killer cell immunoglobulin-like receptor, two domains, long cytoplasmic tail, 1
3802	Disgenet Hepatitis C	KIR2DL1	killer cell immunoglobulin-like receptor, two domains, long cytoplasmic tail, 1
3803	Disgenet Chronic Hepatitis C	KIR2DL2	killer cell immunoglobulin-like receptor, two domains, long cytoplasmic tail, 2
3803	Disgenet Hepatitis C	KIR2DL2	killer cell immunoglobulin-like receptor, two domains, long cytoplasmic tail, 2
3804	Disgenet Chronic Hepatitis C	KIR2DL3	killer cell immunoglobulin-like receptor, two domains, long cytoplasmic tail, 3
3804	Drodzov HCC	KIR2DL3	killer cell immunoglobulin-like receptor, two domains, long cytoplasmic tail, 3
3804	Disgenet Hepatitis C	KIR2DL3	killer cell immunoglobulin-like receptor, two domains, long cytoplasmic tail, 3
3805	Disgenet Hepatitis C	KIR2DL4	killer cell immunoglobulin-like receptor, two domains, long cytoplasmic tail, 4
3805	Disgenet Chronic Hepatitis C	KIR2DL4	killer cell immunoglobulin-like receptor, two domains, long cytoplasmic tail, 4
3811	Disgenet Hepatitis C	KIR3DL1	killer cell immunoglobulin-like receptor, three domains, long cytoplasmic tail, 1
3811	Disgenet Chronic Hepatitis C	KIR3DL1	killer cell immunoglobulin-like receptor, three domains, long cytoplasmic tail, 1
3813	Disgenet Hepatitis C	KIR3DS1	killer cell immunoglobulin-like receptor, three domains, short cytoplasmic tail, 1
3813	Disgenet Chronic Hepatitis C	KIR3DS1	killer cell immunoglobulin-like receptor, three domains, short cytoplasmic tail, 1
3815	Disgenet Chronic Hepatitis C	KIT	v-kit Hardy-Zuckerman 4 feline sarcoma viral oncogene homolog
3815	Disgenet Hepatitis C	KIT	v-kit Hardy-Zuckerman 4 feline sarcoma viral oncogene homolog
3820	Disgenet Chronic Hepatitis C	KLRB1	killer cell lectin-like receptor subfamily B, member 1
3820	Disgenet Hepatitis C	KLRB1	killer cell lectin-like receptor subfamily B, member 1
3821	Disgenet Hepatitis C	KLRC1	killer cell lectin-like receptor subfamily C, member 1
3821	Disgenet Chronic Hepatitis C	KLRC1	killer cell lectin-like receptor subfamily C, member 1
3824	Disgenet Hepatitis C	KLRD1	killer cell lectin-like receptor subfamily D, member 1
3824	Disgenet Chronic Hepatitis C	KLRD1	killer cell lectin-like receptor subfamily D, member 1
3832	Zheng aHCC-eHCC	KIF11	kinesin family member 11
3832	Drodzov HCC	KIF11	kinesin family member 11
3845	Disgenet Hepatitis C	KRAS	Kirsten rat sarcoma viral oncogene homolog
3845	Disgenet Chronic Hepatitis C	KRAS	Kirsten rat sarcoma viral oncogene homolog
3856	Drodzov HCC	KRT8	keratin 8
3875	Drodzov HCC	KRT18	keratin 18
3880	Disgenet Chronic Hepatitis C	KRT19	keratin 19
3880	Data Mining HCV and CIR	KRT19	keratin 19
3880	Data Mining HCV and HCC	KRT19	keratin 19
3880	Disgenet Hepatitis C	KRT19	keratin 19
3902	Disgenet Hepatitis C	LAG3	lymphocyte-activation gene 3
3902	Disgenet Chronic Hepatitis C	LAG3	lymphocyte-activation gene 3
3908	Drodzov HCC	LAMA2	laminin, alpha 2
3918	Disgenet Hepatitis C	LAMC2	laminin, gamma 2
3918	Disgenet Chronic Hepatitis C	LAMC2	laminin, gamma 2
3925	Drodzov HCC	STMN1	stathmin 1
3932	Disgenet Chronic Hepatitis C	LCK	LCK proto-oncogene, Src family tyrosine kinase
3932	Disgenet Hepatitis C	LCK	LCK proto-oncogene, Src family tyrosine kinase
3932	Drodzov HCC	LCK	LCK proto-oncogene, Src family tyrosine kinase
3932	Zheng CIR-NORM	LCK	LCK proto-oncogene, Src family tyrosine kinase
3932	Zheng DYS-CIR	LCK	LCK proto-oncogene, Src family tyrosine kinase
3937	Drodzov HCC	LCP2	lymphocyte cytosolic protein 2 (SH2 domain containing leukocyte protein of 76kDa)
3949	Data Mining HCV and HCC	LDLR	low density lipoprotein receptor
3949	Disgenet Hepatitis C	LDLR	low density lipoprotein receptor
3949	Disgenet Chronic Hepatitis C	LDLR	low density lipoprotein receptor
3952	Disgenet Hepatitis C	LEP	leptin
3952	Data Mining HCV and CIR	LEP	leptin
3952	Disgenet Chronic Hepatitis C	LEP	leptin
3956	Drodzov HCC	LGALS1	lectin, galactoside-binding, soluble, 1
3958	Zheng CIR-NORM	LGALS3	lectin, galactoside-binding, soluble, 3
3959	Disgenet Hepatitis C	LGALS3BP	lectin, galactoside-binding, soluble, 3 binding protein
3959	Disgenet Chronic Hepatitis C	LGALS3BP	lectin, galactoside-binding, soluble, 3 binding protein
3959	Zheng CIR-NORM	LGALS3BP	lectin, galactoside-binding, soluble, 3 binding protein
3960	Disgenet Chronic Hepatitis C	LGALS4	lectin, galactoside-binding, soluble, 4
3960	Disgenet Hepatitis C	LGALS4	lectin, galactoside-binding, soluble, 4
4001	Zheng aHCC-eHCC	LMNB1	lamin B1
4015	Disgenet Hepatitis C	LOX	lysyl oxidase
4015	Disgenet Chronic Hepatitis C	LOX	lysyl oxidase
4016	Drodzov HCC	LOXL1	lysyl oxidase-like 1
4017	Disgenet Chronic Hepatitis C	LOXL2	lysyl oxidase-like 2
4017	Disgenet Hepatitis C	LOXL2	lysyl oxidase-like 2
4023	Disgenet Chronic Hepatitis C	LPL	lipoprotein lipase
4023	Disgenet Hepatitis C	LPL	lipoprotein lipase
4045	Disgenet Chronic Hepatitis C	LSAMP	limbic system-associated membrane protein
4045	Disgenet Hepatitis C	LSAMP	limbic system-associated membrane protein
4049	Disgenet Hepatitis C	LTA	lymphotoxin alpha
4049	Disgenet Chronic Hepatitis C	LTA	lymphotoxin alpha
4051	Data Mining HCV and HCC	CYP4F3	cytochrome P450, family 4, subfamily F, polypeptide 3
4051	Drodzov HCC	CYP4F3	cytochrome P450, family 4, subfamily F, polypeptide 3
4051	Data Mining HCV and CIR	CYP4F3	cytochrome P450, family 4, subfamily F, polypeptide 3
4053	Disgenet Chronic Hepatitis C	LTBP2	latent transforming growth factor beta binding protein 2
4053	Drodzov HCC	LTBP2	latent transforming growth factor beta binding protein 2
4053	Disgenet Hepatitis C	LTBP2	latent transforming growth factor beta binding protein 2
4058	Drodzov HCC	LTK	leukocyte receptor tyrosine kinase
4060	Disgenet Hepatitis C	LUM	lumican
4060	Disgenet Chronic Hepatitis C	LUM	lumican
4060	Drodzov HCC	LUM	lumican
4060	Zheng CIR-NORM	LUM	lumican
4061	Zheng eHCC-DYS	LY6E	lymphocyte antigen 6 complex, locus E
4072	Drodzov HCC	EPCAM	epithelial cell adhesion molecule
4085	Drodzov HCC	MAD2L1	MAD2 mitotic arrest deficient-like 1 (yeast)
4085	Zheng aHCC-eHCC	MAD2L1	MAD2 mitotic arrest deficient-like 1 (yeast)
4085	Zheng eHCC-DYS	MAD2L1	MAD2 mitotic arrest deficient-like 1 (yeast)
4093	Zheng eHCC-DYS	SMAD9	SMAD family member 9
4102	Drodzov HCC	MAGEA3	melanoma antigen family A, 3
4111	Drodzov HCC	MAGEA12	melanoma antigen family A, 12
4141	Drodzov HCC	MARS	methionyl-tRNA synthetase
4153	Disgenet Hepatitis C	MBL2	mannose-binding lectin (protein C) 2, soluble
4153	Zheng eHCC-DYS	MBL2	mannose-binding lectin (protein C) 2, soluble
4153	Disgenet Chronic Hepatitis C	MBL2	mannose-binding lectin (protein C) 2, soluble
4155	Disgenet Chronic Hepatitis C	MBP	myelin basic protein
4155	Disgenet Hepatitis C	MBP	myelin basic protein
4171	Drodzov HCC	MCM2	minichromosome maintenance complex component 2
4171	Zheng aHCC-eHCC	MCM2	minichromosome maintenance complex component 2
4172	Zheng aHCC-eHCC	MCM3	minichromosome maintenance complex component 3
4173	Zheng aHCC-eHCC	MCM4	minichromosome maintenance complex component 4
4174	Zheng aHCC-eHCC	MCM5	minichromosome maintenance complex component 5
4174	Drodzov HCC	MCM5	minichromosome maintenance complex component 5
4175	Drodzov HCC	MCM6	minichromosome maintenance complex component 6
4176	Zheng aHCC-eHCC	MCM7	minichromosome maintenance complex component 7
4192	Zheng eHCC-DYS	MDK	midkine (neurite growth-promoting factor 2)
4192	Zheng CIR-NORM	MDK	midkine (neurite growth-promoting factor 2)
4201	Drodzov HCC	MEA1	male-enhanced antigen 1
4208	Drodzov HCC	MEF2C	myocyte enhancer factor 2C
4218	Disgenet Hepatitis C	RAB8A	RAB8A, member RAS oncogene family
4218	Disgenet Chronic Hepatitis C	RAB8A	RAB8A, member RAS oncogene family
4233	Disgenet Hepatitis C	MET	MET proto-oncogene, receptor tyrosine kinase
4233	Disgenet Chronic Hepatitis C	MET	MET proto-oncogene, receptor tyrosine kinase
4239	Drodzov HCC	MFAP4	microfibrillar-associated protein 4
4256	Drodzov HCC	MGP	matrix Gla protein
4267	Disgenet Hepatitis C	CD99	CD99 molecule
4267	Disgenet Chronic Hepatitis C	CD99	CD99 molecule
4277	Disgenet Hepatitis C	MICB	MHC class I polypeptide-related sequence B
4277	Disgenet Chronic Hepatitis C	MICB	MHC class I polypeptide-related sequence B
4282	Disgenet Chronic Hepatitis C	MIF	macrophage migration inhibitory factor (glycosylation-inhibiting factor)
4282	Disgenet Hepatitis C	MIF	macrophage migration inhibitory factor (glycosylation-inhibiting factor)
4283	Drodzov HCC	CXCL9	chemokine (C-X-C motif) ligand 9
4288	Data Mining HCV and CIR	MKI67	marker of proliferation Ki-67
4288	Disgenet Hepatitis C	MKI67	marker of proliferation Ki-67
4288	Disgenet Chronic Hepatitis C	MKI67	marker of proliferation Ki-67
4288	Data Mining HCV and HCC	MKI67	marker of proliferation Ki-67
4288	Zheng aHCC-eHCC	MKI67	marker of proliferation Ki-67
4288	Drodzov HCC	MKI67	marker of proliferation Ki-67
4294	Disgenet Hepatitis C	MAP3K10	mitogen-activated protein kinase kinase kinase 10
4294	Disgenet Chronic Hepatitis C	MAP3K10	mitogen-activated protein kinase kinase kinase 10
4294	Drodzov HCC	MAP3K10	mitogen-activated protein kinase kinase kinase 10
4296	Disgenet Hepatitis C	MAP3K11	mitogen-activated protein kinase kinase kinase 11
4296	Disgenet Chronic Hepatitis C	MAP3K11	mitogen-activated protein kinase kinase kinase 11
4312	Data Mining HCV and CIR	MMP1	matrix metallopeptidase 1 (interstitial collagenase)
4312	Disgenet Hepatitis C	MMP1	matrix metallopeptidase 1 (interstitial collagenase)
4312	Disgenet Chronic Hepatitis C	MMP1	matrix metallopeptidase 1 (interstitial collagenase)
4313	Drodzov HCC	MMP2	matrix metallopeptidase 2 (gelatinase A, 72kDa gelatinase, 72kDa type IV collagenase)
4313	Zheng CIR-NORM	MMP2	matrix metallopeptidase 2 (gelatinase A, 72kDa gelatinase, 72kDa type IV collagenase)
4313	Zheng DYS-CIR	MMP2	matrix metallopeptidase 2 (gelatinase A, 72kDa gelatinase, 72kDa type IV collagenase)
4313	Data Mining HCV and CIR	MMP2	matrix metallopeptidase 2 (gelatinase A, 72kDa gelatinase, 72kDa type IV collagenase)
4316	Zheng DYS-CIR	MMP7	matrix metallopeptidase 7 (matrilysin, uterine)
4316	Zheng CIR-NORM	MMP7	matrix metallopeptidase 7 (matrilysin, uterine)
4318	Zheng DYS-CIR	MMP9	matrix metallopeptidase 9 (gelatinase B, 92kDa gelatinase, 92kDa type IV collagenase)
4318	Data Mining HCV and CIR	MMP9	matrix metallopeptidase 9 (gelatinase B, 92kDa gelatinase, 92kDa type IV collagenase)
4318	Zheng aHCC-eHCC	MMP9	matrix metallopeptidase 9 (gelatinase B, 92kDa gelatinase, 92kDa type IV collagenase)
4323	Disgenet Chronic Hepatitis C	MMP14	matrix metallopeptidase 14 (membrane-inserted)
4323	Disgenet Hepatitis C	MMP14	matrix metallopeptidase 14 (membrane-inserted)
4329	Drodzov HCC	ALDH6A1	aldehyde dehydrogenase 6 family, member A1
4351	Disgenet Chronic Hepatitis C	MPI	mannose phosphate isomerase
4351	Disgenet Hepatitis C	MPI	mannose phosphate isomerase
4353	Disgenet Hepatitis C	MPO	myeloperoxidase
4353	Disgenet Chronic Hepatitis C	MPO	myeloperoxidase
4357	Disgenet Hepatitis C	MPST	mercaptopyruvate sulfurtransferase
4357	Disgenet Chronic Hepatitis C	MPST	mercaptopyruvate sulfurtransferase
4477	Disgenet Chronic Hepatitis C	MSMB	microseminoprotein, beta-
4477	Disgenet Hepatitis C	MSMB	microseminoprotein, beta-
4493	Drodzov HCC	MT1E	metallothionein 1E
4494	Drodzov HCC	MT1F	metallothionein 1F
4494	Zheng eHCC-DYS	MT1F	metallothionein 1F
4495	Drodzov HCC	MT1G	metallothionein 1G
4495	Zheng eHCC-DYS	MT1G	metallothionein 1G
4496	Drodzov HCC	MT1H	metallothionein 1H
4499	Drodzov HCC	MT1M	metallothionein 1M
4501	Drodzov HCC	MT1X	metallothionein 1X
4502	Zheng eHCC-DYS	MT2A	metallothionein 2A
4502	Disgenet Chronic Hepatitis C	MT2A	metallothionein 2A
4502	Drodzov HCC	MT2A	metallothionein 2A
4502	Disgenet Hepatitis C	MT2A	metallothionein 2A
4513	Data Mining HCV and HCC	COX2	cytochrome c oxidase subunit II
4524	Disgenet Hepatitis C	MTHFR	methylenetetrahydrofolate reductase (NAD(P)H)
4524	Disgenet Chronic Hepatitis C	MTHFR	methylenetetrahydrofolate reductase (NAD(P)H)
4544	Disgenet Chronic Hepatitis C	MTNR1B	melatonin receptor 1B
4544	Disgenet Hepatitis C	MTNR1B	melatonin receptor 1B
4547	Disgenet Hepatitis C	MTTP	microsomal triglyceride transfer protein
4547	Disgenet Chronic Hepatitis C	MTTP	microsomal triglyceride transfer protein
4594	Drodzov HCC	MUT	methylmalonyl CoA mutase
4599	Disgenet Hepatitis C	MX1	myxovirus (influenza virus) resistance 1, interferon-inducible protein p78 (mouse)
4599	Drodzov HCC	MX1	myxovirus (influenza virus) resistance 1, interferon-inducible protein p78 (mouse)
4599	Disgenet Chronic Hepatitis C	MX1	myxovirus (influenza virus) resistance 1, interferon-inducible protein p78 (mouse)
4609	Disgenet Chronic Hepatitis C	MYC	v-myc avian myelocytomatosis viral oncogene homolog
4609	Data Mining HCV and HCC	MYC	v-myc avian myelocytomatosis viral oncogene homolog
4609	Zheng eHCC-DYS	MYC	v-myc avian myelocytomatosis viral oncogene homolog
4609	Disgenet Hepatitis C	MYC	v-myc avian myelocytomatosis viral oncogene homolog
4616	Zheng eHCC-DYS	GADD45B	growth arrest and DNA-damage-inducible, beta
4635	Disgenet Hepatitis C	MYL4	myosin, light chain 4, alkali; atrial, embryonic
4635	Disgenet Chronic Hepatitis C	MYL4	myosin, light chain 4, alkali; atrial, embryonic
4644	Zheng eHCC-DYS	MYO5A	myosin VA (heavy chain 12, myoxin)
4656	Drodzov HCC	MYOG	myogenin (myogenic factor 4)
4666	Drodzov HCC	NACA	nascent polypeptide-associated complex alpha subunit
4684	Disgenet Hepatitis C	NCAM1	neural cell adhesion molecule 1
4684	Data Mining HCV and CIR	NCAM1	neural cell adhesion molecule 1
4684	Disgenet Chronic Hepatitis C	NCAM1	neural cell adhesion molecule 1
4695	Disgenet Hepatitis C	NDUFA2	NADH dehydrogenase (ubiquinone) 1 alpha subcomplex, 2, 8kDa
4695	Disgenet Chronic Hepatitis C	NDUFA2	NADH dehydrogenase (ubiquinone) 1 alpha subcomplex, 2, 8kDa
4709	Disgenet Hepatitis C	NDUFB3	NADH dehydrogenase (ubiquinone) 1 beta subcomplex, 3, 12kDa
4709	Disgenet Chronic Hepatitis C	NDUFB3	NADH dehydrogenase (ubiquinone) 1 beta subcomplex, 3, 12kDa
4710	Disgenet Chronic Hepatitis C	NDUFB4	NADH dehydrogenase (ubiquinone) 1 beta subcomplex, 4, 15kDa
4710	Disgenet Hepatitis C	NDUFB4	NADH dehydrogenase (ubiquinone) 1 beta subcomplex, 4, 15kDa
4751	Zheng aHCC-eHCC	NEK2	NIMA-related kinase 2
4751	Drodzov HCC	NEK2	NIMA-related kinase 2
4751	Zheng eHCC-DYS	NEK2	NIMA-related kinase 2
4760	Disgenet Chronic Hepatitis C	NEUROD1	neuronal differentiation 1
4760	Disgenet Hepatitis C	NEUROD1	neuronal differentiation 1
4771	Disgenet Chronic Hepatitis C	NF2	neurofibromin 2 (merlin)
4771	Disgenet Hepatitis C	NF2	neurofibromin 2 (merlin)
4790	Data Mining HCV and HCC	NFKB1	nuclear factor of kappa light polypeptide gene enhancer in B-cells 1
4790	Disgenet Hepatitis C	NFKB1	nuclear factor of kappa light polypeptide gene enhancer in B-cells 1
4790	Data Mining HCV and CIR	NFKB1	nuclear factor of kappa light polypeptide gene enhancer in B-cells 1
4790	Disgenet Chronic Hepatitis C	NFKB1	nuclear factor of kappa light polypeptide gene enhancer in B-cells 1
4793	Disgenet Hepatitis C	NFKBIB	nuclear factor of kappa light polypeptide gene enhancer in B-cells inhibitor, beta
4793	Disgenet Chronic Hepatitis C	NFKBIB	nuclear factor of kappa light polypeptide gene enhancer in B-cells inhibitor, beta
4810	Disgenet Chronic Hepatitis C	NHS	Nance-Horan syndrome (congenital cataracts and dental anomalies)
4810	Disgenet Hepatitis C	NHS	Nance-Horan syndrome (congenital cataracts and dental anomalies)
4830	Drodzov HCC	NME1	NME/NM23 nucleoside diphosphate kinase 1
4842	Drodzov HCC	NOS1	nitric oxide synthase 1 (neuronal)
4842	Disgenet Chronic Hepatitis C	NOS1	nitric oxide synthase 1 (neuronal)
4842	Disgenet Hepatitis C	NOS1	nitric oxide synthase 1 (neuronal)
4843	Data Mining HCV and HCC	NOS2	nitric oxide synthase 2, inducible
4843	Disgenet Hepatitis C	NOS2	nitric oxide synthase 2, inducible
4843	Disgenet Chronic Hepatitis C	NOS2	nitric oxide synthase 2, inducible
4846	Disgenet Chronic Hepatitis C	NOS3	nitric oxide synthase 3 (endothelial cell)
4846	Disgenet Hepatitis C	NOS3	nitric oxide synthase 3 (endothelial cell)
4869	Disgenet Hepatitis C	NPM1	nucleophosmin (nucleolar phosphoprotein B23, numatrin)
4869	Disgenet Chronic Hepatitis C	NPM1	nucleophosmin (nucleolar phosphoprotein B23, numatrin)
4914	Disgenet Hepatitis C	NTRK1	neurotrophic tyrosine kinase, receptor, type 1
4914	Disgenet Chronic Hepatitis C	NTRK1	neurotrophic tyrosine kinase, receptor, type 1
4923	Disgenet Hepatitis C	NTSR1	neurotensin receptor 1 (high affinity)
4923	Disgenet Chronic Hepatitis C	NTSR1	neurotensin receptor 1 (high affinity)
4938	Drodzov HCC	OAS1	2'-5'-oligoadenylate synthetase 1, 40/46kDa
4938	Disgenet Chronic Hepatitis C	OAS1	2'-5'-oligoadenylate synthetase 1, 40/46kDa
4938	Disgenet Hepatitis C	OAS1	2'-5'-oligoadenylate synthetase 1, 40/46kDa
4939	Drodzov HCC	OAS2	2'-5'-oligoadenylate synthetase 2, 69/71kDa
4940	Drodzov HCC	OAS3	2'-5'-oligoadenylate synthetase 3, 100kDa
4942	Zheng eHCC-DYS	OAT	ornithine aminotransferase
4982	Disgenet Chronic Hepatitis C	TNFRSF11B	tumor necrosis factor receptor superfamily, member 11b
4982	Disgenet Hepatitis C	TNFRSF11B	tumor necrosis factor receptor superfamily, member 11b
4988	Disgenet Chronic Hepatitis C	OPRM1	opioid receptor, mu 1
4988	Disgenet Hepatitis C	OPRM1	opioid receptor, mu 1
4991	Drodzov HCC	OR1D2	olfactory receptor, family 1, subfamily D, member 2
5004	Drodzov HCC	ORM1	orosomucoid 1
5005	Drodzov HCC	ORM2	orosomucoid 2
5042	Drodzov HCC	PABPC3	poly(A) binding protein, cytoplasmic 3
5047	Disgenet Hepatitis C	PAEP	progestagen-associated endometrial protein
5047	Disgenet Chronic Hepatitis C	PAEP	progestagen-associated endometrial protein
5054	Zheng eHCC-DYS	SERPINE1	serpin peptidase inhibitor, clade E (nexin, plasminogen activator inhibitor type 1), member 1
5079	Disgenet Hepatitis C	PAX5	paired box 5
5079	Disgenet Chronic Hepatitis C	PAX5	paired box 5
5092	Disgenet Chronic Hepatitis C	PCBD1	pterin-4 alpha-carbinolamine dehydratase/dimerization cofactor of hepatocyte nuclear factor 1 alpha
5092	Disgenet Hepatitis C	PCBD1	pterin-4 alpha-carbinolamine dehydratase/dimerization cofactor of hepatocyte nuclear factor 1 alpha
5094	Disgenet Chronic Hepatitis C	PCBP2	poly(rC) binding protein 2
5094	Disgenet Hepatitis C	PCBP2	poly(rC) binding protein 2
5106	Drodzov HCC	PCK2	phosphoenolpyruvate carboxykinase 2 (mitochondrial)
5106	Disgenet Chronic Hepatitis C	PCK2	phosphoenolpyruvate carboxykinase 2 (mitochondrial)
5106	Disgenet Hepatitis C	PCK2	phosphoenolpyruvate carboxykinase 2 (mitochondrial)
5111	Data Mining HCV and HCC	PCNA	proliferating cell nuclear antigen
5132	Disgenet Hepatitis C	PDC	phosducin
5132	Disgenet Chronic Hepatitis C	PDC	phosducin
5133	Disgenet Chronic Hepatitis C	PDCD1	programmed cell death 1
5133	Disgenet Hepatitis C	PDCD1	programmed cell death 1
5136	Drodzov HCC	PDE1A	phosphodiesterase 1A, calmodulin-dependent
5154	Zheng CIR-NORM	PDGFA	platelet-derived growth factor alpha polypeptide
5156	Zheng CIR-NORM	PDGFRA	platelet-derived growth factor receptor, alpha polypeptide
5156	Zheng DYS-CIR	PDGFRA	platelet-derived growth factor receptor, alpha polypeptide
5156	Drodzov HCC	PDGFRA	platelet-derived growth factor receptor, alpha polypeptide
5167	Disgenet Chronic Hepatitis C	ENPP1	ectonucleotide pyrophosphatase/phosphodiesterase 1
5167	Disgenet Hepatitis C	ENPP1	ectonucleotide pyrophosphatase/phosphodiesterase 1
5168	Disgenet Hepatitis C	ENPP2	ectonucleotide pyrophosphatase/phosphodiesterase 2
5168	Disgenet Chronic Hepatitis C	ENPP2	ectonucleotide pyrophosphatase/phosphodiesterase 2
5174	Disgenet Hepatitis C	PDZK1	PDZ domain containing 1
5174	Disgenet Chronic Hepatitis C	PDZK1	PDZ domain containing 1
5187	Disgenet Hepatitis C	PER1	period circadian clock 1
5187	Disgenet Chronic Hepatitis C	PER1	period circadian clock 1
5196	Disgenet Hepatitis C	PF4	platelet factor 4
5196	Disgenet Chronic Hepatitis C	PF4	platelet factor 4
5209	Drodzov HCC	PFKFB3	6-phosphofructo-2-kinase/fructose-2,6-biphosphatase 3
5265	Disgenet Hepatitis C	SERPINA1	serpin peptidase inhibitor, clade A (alpha-1 antiproteinase, antitrypsin), member 1
5265	Disgenet Chronic Hepatitis C	SERPINA1	serpin peptidase inhibitor, clade A (alpha-1 antiproteinase, antitrypsin), member 1
5265	Data Mining HCV and CIR	SERPINA1	serpin peptidase inhibitor, clade A (alpha-1 antiproteinase, antitrypsin), member 1
5284	Zheng CIR-NORM	PIGR	polymeric immunoglobulin receptor
5290	Disgenet Hepatitis C	PIK3CA	phosphatidylinositol-4,5-bisphosphate 3-kinase, catalytic subunit alpha
5290	Disgenet Chronic Hepatitis C	PIK3CA	phosphatidylinositol-4,5-bisphosphate 3-kinase, catalytic subunit alpha
5291	Disgenet Chronic Hepatitis C	PIK3CB	phosphatidylinositol-4,5-bisphosphate 3-kinase, catalytic subunit beta
5291	Disgenet Hepatitis C	PIK3CB	phosphatidylinositol-4,5-bisphosphate 3-kinase, catalytic subunit beta
5293	Disgenet Chronic Hepatitis C	PIK3CD	phosphatidylinositol-4,5-bisphosphate 3-kinase, catalytic subunit delta
5293	Disgenet Hepatitis C	PIK3CD	phosphatidylinositol-4,5-bisphosphate 3-kinase, catalytic subunit delta
5294	Disgenet Chronic Hepatitis C	PIK3CG	phosphatidylinositol-4,5-bisphosphate 3-kinase, catalytic subunit gamma
5294	Disgenet Hepatitis C	PIK3CG	phosphatidylinositol-4,5-bisphosphate 3-kinase, catalytic subunit gamma
5307	Disgenet Hepatitis C	PITX1	paired-like homeodomain 1
5307	Disgenet Chronic Hepatitis C	PITX1	paired-like homeodomain 1
5309	Drodzov HCC	PITX3	paired-like homeodomain 3
5313	Disgenet Chronic Hepatitis C	PKLR	pyruvate kinase, liver and RBC
5313	Disgenet Hepatitis C	PKLR	pyruvate kinase, liver and RBC
5327	Drodzov HCC	PLAT	plasminogen activator, tissue
5328	Disgenet Chronic Hepatitis C	PLAU	plasminogen activator, urokinase
5328	Disgenet Hepatitis C	PLAU	plasminogen activator, urokinase
5340	Disgenet Hepatitis C	PLG	plasminogen
5340	Disgenet Chronic Hepatitis C	PLG	plasminogen
5341	Drodzov HCC	PLEK	pleckstrin
5347	Zheng aHCC-eHCC	PLK1	polo-like kinase 1
5355	Zheng CIR-NORM	PLP2	proteolipid protein 2 (colonic epithelium-enriched)
5376	Drodzov HCC	PMP22	peripheral myelin protein 22
5413	Drodzov HCC	2005-09-01	septin 5
5422	Zheng aHCC-eHCC	POLA1	polymerase (DNA directed), alpha 1, catalytic subunit
5440	Drodzov HCC	POLR2K	polymerase (RNA) II (DNA directed) polypeptide K, 7.0kDa
5443	Disgenet Chronic Hepatitis C	POMC	proopiomelanocortin
5443	Disgenet Hepatitis C	POMC	proopiomelanocortin
5444	Disgenet Chronic Hepatitis C	PON1	paraoxonase 1
5444	Disgenet Hepatitis C	PON1	paraoxonase 1
5465	Disgenet Hepatitis C	PPARA	peroxisome proliferator-activated receptor alpha
5465	Disgenet Chronic Hepatitis C	PPARA	peroxisome proliferator-activated receptor alpha
5465	Data Mining HCV and HCC	PPARA	peroxisome proliferator-activated receptor alpha
5478	Disgenet Hepatitis C	PPIA	peptidylprolyl isomerase A (cyclophilin A)
5478	Disgenet Chronic Hepatitis C	PPIA	peptidylprolyl isomerase A (cyclophilin A)
5479	Disgenet Chronic Hepatitis C	PPIB	peptidylprolyl isomerase B (cyclophilin B)
5479	Disgenet Hepatitis C	PPIB	peptidylprolyl isomerase B (cyclophilin B)
5551	Disgenet Chronic Hepatitis C	PRF1	perforin 1 (pore forming protein)
5551	Disgenet Hepatitis C	PRF1	perforin 1 (pore forming protein)
5552	Drodzov HCC	SRGN	serglycin
5553	Disgenet Chronic Hepatitis C	PRG2	proteoglycan 2, bone marrow (natural killer cell activator, eosinophil granule major basic protein)
5553	Disgenet Hepatitis C	PRG2	proteoglycan 2, bone marrow (natural killer cell activator, eosinophil granule major basic protein)
5578	Zheng eHCC-DYS	PRKCA	protein kinase C, alpha
5594	Disgenet Chronic Hepatitis C	MAPK1	mitogen-activated protein kinase 1
5594	Disgenet Hepatitis C	MAPK1	mitogen-activated protein kinase 1
5594	Data Mining HCV and HCC	MAPK1	mitogen-activated protein kinase 1
5599	Data Mining HCV and HCC	MAPK8	mitogen-activated protein kinase 8
5610	Disgenet Chronic Hepatitis C	EIF2AK2	eukaryotic translation initiation factor 2-alpha kinase 2
5610	Disgenet Hepatitis C	EIF2AK2	eukaryotic translation initiation factor 2-alpha kinase 2
5610	Data Mining HCV and HCC	EIF2AK2	eukaryotic translation initiation factor 2-alpha kinase 2
5617	Disgenet Hepatitis C	PRL	prolactin
5617	Disgenet Chronic Hepatitis C	PRL	prolactin
5644	Disgenet Hepatitis C	PRSS1	protease, serine, 1 (trypsin 1)
5644	Disgenet Chronic Hepatitis C	PRSS1	protease, serine, 1 (trypsin 1)
5648	Disgenet Hepatitis C	MASP1	mannan-binding lectin serine peptidase 1 (C4/C2 activating component of Ra-reactive factor)
5648	Disgenet Chronic Hepatitis C	MASP1	mannan-binding lectin serine peptidase 1 (C4/C2 activating component of Ra-reactive factor)
5655	Drodzov HCC	KLK10	kallikrein-related peptidase 10
5657	Data Mining HCV and CIR	PRTN3	proteinase 3
5662	Drodzov HCC	PSD	pleckstrin and Sec7 domain containing
5678	Drodzov HCC	PSG9	pregnancy specific beta-1-glycoprotein 9
5680	Drodzov HCC	PSG11	pregnancy specific beta-1-glycoprotein 11
5692	Drodzov HCC	PSMB4	proteasome (prosome, macropain) subunit, beta type, 4
5696	Drodzov HCC	PSMB8	proteasome (prosome, macropain) subunit, beta type, 8
5698	Drodzov HCC	PSMB9	proteasome (prosome, macropain) subunit, beta type, 9
5706	Disgenet Hepatitis C	PSMC6	proteasome (prosome, macropain) 26S subunit, ATPase, 6
5706	Disgenet Chronic Hepatitis C	PSMC6	proteasome (prosome, macropain) 26S subunit, ATPase, 6
5716	Drodzov HCC	PSMD10	proteasome (prosome, macropain) 26S subunit, non-ATPase, 10
5725	Disgenet Hepatitis C	PTBP1	polypyrimidine tract binding protein 1
5725	Disgenet Chronic Hepatitis C	PTBP1	polypyrimidine tract binding protein 1
5728	Disgenet Hepatitis C	PTEN	phosphatase and tensin homolog
5728	Disgenet Chronic Hepatitis C	PTEN	phosphatase and tensin homolog
5730	Zheng CIR-NORM	PTGDS	prostaglandin D2 synthase 21kDa (brain)
5730	Drodzov HCC	PTGDS	prostaglandin D2 synthase 21kDa (brain)
5734	Drodzov HCC	PTGER4	prostaglandin E receptor 4 (subtype EP4)
5743	Data Mining HCV and HCC	PTGS2	prostaglandin-endoperoxide synthase 2 (prostaglandin G/H synthase and cyclooxygenase)
5743	Disgenet Hepatitis C	PTGS2	prostaglandin-endoperoxide synthase 2 (prostaglandin G/H synthase and cyclooxygenase)
5743	Disgenet Chronic Hepatitis C	PTGS2	prostaglandin-endoperoxide synthase 2 (prostaglandin G/H synthase and cyclooxygenase)
5747	Disgenet Hepatitis C	PTK2	protein tyrosine kinase 2
5747	Disgenet Chronic Hepatitis C	PTK2	protein tyrosine kinase 2
5781	Disgenet Hepatitis C	PTPN11	protein tyrosine phosphatase, non-receptor type 11
5781	Disgenet Chronic Hepatitis C	PTPN11	protein tyrosine phosphatase, non-receptor type 11
5788	Disgenet Hepatitis C	PTPRC	protein tyrosine phosphatase, receptor type, C
5788	Zheng DYS-CIR	PTPRC	protein tyrosine phosphatase, receptor type, C
5788	Disgenet Chronic Hepatitis C	PTPRC	protein tyrosine phosphatase, receptor type, C
5788	Drodzov HCC	PTPRC	protein tyrosine phosphatase, receptor type, C
5858	Zheng CIR-NORM	PZP	pregnancy-zone protein
5860	Drodzov HCC	QDPR	quinoid dihydropteridine reductase
5867	Drodzov HCC	RAB4A	RAB4A, member RAS oncogene family
5868	Disgenet Chronic Hepatitis C	RAB5A	RAB5A, member RAS oncogene family
5868	Disgenet Hepatitis C	RAB5A	RAB5A, member RAS oncogene family
5880	Drodzov HCC	RAC2	ras-related C3 botulinum toxin substrate 2 (rho family, small GTP binding protein Rac2)
5885	Drodzov HCC	RAD21	RAD21 homolog (S. pombe)
5894	Disgenet Chronic Hepatitis C	RAF1	Raf-1 proto-oncogene, serine/threonine kinase
5894	Disgenet Hepatitis C	RAF1	Raf-1 proto-oncogene, serine/threonine kinase
5915	Disgenet Hepatitis C	RARB	retinoic acid receptor, beta
5915	Disgenet Chronic Hepatitis C	RARB	retinoic acid receptor, beta
5920	Disgenet Chronic Hepatitis C	RARRES3	retinoic acid receptor responder (tazarotene induced) 3
5920	Disgenet Hepatitis C	RARRES3	retinoic acid receptor responder (tazarotene induced) 3
5925	Disgenet Chronic Hepatitis C	RB1	retinoblastoma 1
5925	Disgenet Hepatitis C	RB1	retinoblastoma 1
5950	Disgenet Chronic Hepatitis C	RBP4	retinol binding protein 4, plasma
5950	Disgenet Hepatitis C	RBP4	retinol binding protein 4, plasma
5950	Drodzov HCC	RBP4	retinol binding protein 4, plasma
5957	Drodzov HCC	RCVRN	recoverin
5984	Drodzov HCC	RFC4	replication factor C (activator 1) 4, 37kDa
5996	Drodzov HCC	RGS1	regulator of G-protein signaling 1
5997	Drodzov HCC	RGS2	regulator of G-protein signaling 2
6001	Drodzov HCC	RGS10	regulator of G-protein signaling 10
6010	Drodzov HCC	RHO	rhodopsin
6014	Disgenet Hepatitis C	RIT2	Ras-like without CAAX 2
6014	Data Mining HCV and CIR	RIT2	Ras-like without CAAX 2
6014	Disgenet Chronic Hepatitis C	RIT2	Ras-like without CAAX 2
6014	Data Mining HCV and HCC	RIT2	Ras-like without CAAX 2
6035	Drodzov HCC	RNASE1	ribonuclease, RNase A family, 1 (pancreatic)
6039	Drodzov HCC	RNASE6	ribonuclease, RNase A family, k6
6041	Disgenet Chronic Hepatitis C	RNASEL	ribonuclease L (2',5'-oligoisoadenylate synthetase-dependent)
6041	Disgenet Hepatitis C	RNASEL	ribonuclease L (2',5'-oligoisoadenylate synthetase-dependent)
6046	Disgenet Chronic Hepatitis C	BRD2	bromodomain containing 2
6046	Disgenet Hepatitis C	BRD2	bromodomain containing 2
6083	Drodzov HCC	SNORD21	small nucleolar RNA, C/D box 21
6095	Disgenet Chronic Hepatitis C	RORA	RAR-related orphan receptor A
6095	Disgenet Hepatitis C	RORA	RAR-related orphan receptor A
6125	Drodzov HCC	RPL5	ribosomal protein L5
6135	Drodzov HCC	RPL11	ribosomal protein L11
6137	Drodzov HCC	RPL13	ribosomal protein L13
6156	Drodzov HCC	RPL30	ribosomal protein L30
6165	Drodzov HCC	RPL35A	ribosomal protein L35a
6169	Drodzov HCC	RPL38	ribosomal protein L38
6181	Drodzov HCC	RPLP2	ribosomal protein, large, P2
6188	Drodzov HCC	RPS3	ribosomal protein S3
6191	Drodzov HCC	RPS4X	ribosomal protein S4, X-linked
6192	Drodzov HCC	RPS4Y1	ribosomal protein S4, Y-linked 1
6193	Drodzov HCC	RPS5	ribosomal protein S5
6194	Drodzov HCC	RPS6	ribosomal protein S6
6205	Drodzov HCC	RPS11	ribosomal protein S11
6208	Drodzov HCC	RPS14	ribosomal protein S14
6217	Drodzov HCC	RPS16	ribosomal protein S16
6218	Drodzov HCC	RPS17	ribosomal protein S17
6223	Drodzov HCC	RPS19	ribosomal protein S19
6224	Drodzov HCC	RPS20	ribosomal protein S20
6229	Drodzov HCC	RPS24	ribosomal protein S24
6235	Drodzov HCC	RPS29	ribosomal protein S29
6237	Disgenet Chronic Hepatitis C	RRAS	related RAS viral (r-ras) oncogene homolog
6237	Disgenet Hepatitis C	RRAS	related RAS viral (r-ras) oncogene homolog
6241	Drodzov HCC	RRM2	ribonucleotide reductase M2
6241	Zheng aHCC-eHCC	RRM2	ribonucleotide reductase M2
6241	Zheng eHCC-DYS	RRM2	ribonucleotide reductase M2
6249	Disgenet Chronic Hepatitis C	CLIP1	CAP-GLY domain containing linker protein 1
6249	Disgenet Hepatitis C	CLIP1	CAP-GLY domain containing linker protein 1
6275	Drodzov HCC	S100A4	S100 calcium binding protein A4
6277	Drodzov HCC	S100A6	S100 calcium binding protein A6
6282	Drodzov HCC	S100A11	S100 calcium binding protein A11
6288	Disgenet Hepatitis C	SAA1	serum amyloid A1
6288	Disgenet Chronic Hepatitis C	SAA1	serum amyloid A1
6347	Disgenet Chronic Hepatitis C	CCL2	chemokine (C-C motif) ligand 2
6347	Disgenet Hepatitis C	CCL2	chemokine (C-C motif) ligand 2
6347	Drodzov HCC	CCL2	chemokine (C-C motif) ligand 2
6347	Data Mining HCV and CIR	CCL2	chemokine (C-C motif) ligand 2
6349	Disgenet Chronic Hepatitis C	CCL3L1	chemokine (C-C motif) ligand 3-like 1
6349	Disgenet Hepatitis C	CCL3L1	chemokine (C-C motif) ligand 3-like 1
6349	Drodzov HCC	CCL3L1	chemokine (C-C motif) ligand 3-like 1
6351	Drodzov HCC	CCL4	chemokine (C-C motif) ligand 4
6352	Disgenet Chronic Hepatitis C	CCL5	chemokine (C-C motif) ligand 5
6352	Zheng CIR-NORM	CCL5	chemokine (C-C motif) ligand 5
6352	Drodzov HCC	CCL5	chemokine (C-C motif) ligand 5
6352	Disgenet Hepatitis C	CCL5	chemokine (C-C motif) ligand 5
6361	Disgenet Chronic Hepatitis C	CCL17	chemokine (C-C motif) ligand 17
6361	Disgenet Hepatitis C	CCL17	chemokine (C-C motif) ligand 17
6363	Drodzov HCC	CCL19	chemokine (C-C motif) ligand 19
6363	Zheng CIR-NORM	CCL19	chemokine (C-C motif) ligand 19
6364	Zheng CIR-NORM	CCL20	chemokine (C-C motif) ligand 20
6366	Drodzov HCC	CCL21	chemokine (C-C motif) ligand 21
6366	Zheng CIR-NORM	CCL21	chemokine (C-C motif) ligand 21
6367	Disgenet Chronic Hepatitis C	CCL22	chemokine (C-C motif) ligand 22
6367	Disgenet Hepatitis C	CCL22	chemokine (C-C motif) ligand 22
6372	Zheng aHCC-eHCC	CXCL6	chemokine (C-X-C motif) ligand 6
6372	Zheng DYS-CIR	CXCL6	chemokine (C-X-C motif) ligand 6
6373	Disgenet Chronic Hepatitis C	CXCL11	chemokine (C-X-C motif) ligand 11
6373	Disgenet Hepatitis C	CXCL11	chemokine (C-X-C motif) ligand 11
6374	Zheng aHCC-eHCC	CXCL5	chemokine (C-X-C motif) ligand 5
6387	Zheng DYS-CIR	CXCL12	chemokine (C-X-C motif) ligand 12
6387	Disgenet Hepatitis C	CXCL12	chemokine (C-X-C motif) ligand 12
6387	Drodzov HCC	CXCL12	chemokine (C-X-C motif) ligand 12
6387	Disgenet Chronic Hepatitis C	CXCL12	chemokine (C-X-C motif) ligand 12
6462	Zheng eHCC-DYS	SHBG	sex hormone-binding globulin
6462	Zheng CIR-NORM	SHBG	sex hormone-binding globulin
6490	Disgenet Chronic Hepatitis C	PMEL	premelanosome protein
6490	Disgenet Hepatitis C	PMEL	premelanosome protein
6491	Disgenet Hepatitis C	STIL	SCL/TAL1 interrupting locus
6491	Disgenet Chronic Hepatitis C	STIL	SCL/TAL1 interrupting locus
6503	Drodzov HCC	SLA	Src-like-adaptor
6515	Drodzov HCC	SLC2A3	solute carrier family 2 (facilitated glucose transporter), member 3
6520	Disgenet Hepatitis C	SLC3A2	solute carrier family 3 (amino acid transporter heavy chain), member 2
6520	Disgenet Chronic Hepatitis C	SLC3A2	solute carrier family 3 (amino acid transporter heavy chain), member 2
6521	Drodzov HCC	SLC4A1	solute carrier family 4 (anion exchanger), member 1 (Diego blood group)
6532	Disgenet Chronic Hepatitis C	SLC6A4	solute carrier family 6 (neurotransmitter transporter), member 4
6532	Disgenet Hepatitis C	SLC6A4	solute carrier family 6 (neurotransmitter transporter), member 4
6556	Disgenet Hepatitis C	SLC11A1	solute carrier family 11 (proton-coupled divalent metal ion transporter), member 1
6556	Disgenet Chronic Hepatitis C	SLC11A1	solute carrier family 11 (proton-coupled divalent metal ion transporter), member 1
6580	Disgenet Chronic Hepatitis C	SLC22A1	solute carrier family 22 (organic cation transporter), member 1
6580	Disgenet Hepatitis C	SLC22A1	solute carrier family 22 (organic cation transporter), member 1
6581	Disgenet Chronic Hepatitis C	SLC22A3	solute carrier family 22 (organic cation transporter), member 3
6581	Disgenet Hepatitis C	SLC22A3	solute carrier family 22 (organic cation transporter), member 3
6590	Disgenet Hepatitis C	SLPI	secretory leukocyte peptidase inhibitor
6590	Disgenet Chronic Hepatitis C	SLPI	secretory leukocyte peptidase inhibitor
6606	Disgenet Hepatitis C	SMN1	survival of motor neuron 1, telomeric
6606	Disgenet Chronic Hepatitis C	SMN1	survival of motor neuron 1, telomeric
6607	Disgenet Hepatitis C	SMN2	survival of motor neuron 2, centromeric
6607	Disgenet Chronic Hepatitis C	SMN2	survival of motor neuron 2, centromeric
6618	Drodzov HCC	SNAPC2	small nuclear RNA activating complex, polypeptide 2, 45kDa
6646	Disgenet Hepatitis C	SOAT1	sterol O-acyltransferase 1
6646	Disgenet Chronic Hepatitis C	SOAT1	sterol O-acyltransferase 1
6648	Disgenet Chronic Hepatitis C	SOD2	superoxide dismutase 2, mitochondrial
6648	Disgenet Hepatitis C	SOD2	superoxide dismutase 2, mitochondrial
6652	Drodzov HCC	SORD	sorbitol dehydrogenase
6654	Disgenet Hepatitis C	SOS1	son of sevenless homolog 1 (Drosophila)
6654	Disgenet Chronic Hepatitis C	SOS1	son of sevenless homolog 1 (Drosophila)
6663	Drodzov HCC	SOX10	SRY (sex determining region Y)-box 10
6678	Drodzov HCC	SPARC	secreted protein, acidic, cysteine-rich (osteonectin)
6692	Disgenet Chronic Hepatitis C	SPINT1	serine peptidase inhibitor, Kunitz type 1
6692	Disgenet Hepatitis C	SPINT1	serine peptidase inhibitor, Kunitz type 1
6696	Zheng CIR-NORM	SPP1	secreted phosphoprotein 1
6696	Disgenet Chronic Hepatitis C	SPP1	secreted phosphoprotein 1
6696	Disgenet Hepatitis C	SPP1	secreted phosphoprotein 1
6720	Disgenet Hepatitis C	SREBF1	sterol regulatory element binding transcription factor 1
6720	Disgenet Chronic Hepatitis C	SREBF1	sterol regulatory element binding transcription factor 1
6738	Drodzov HCC	TROVE2	TROVE domain family, member 2
6741	Drodzov HCC	SSB	Sjogren syndrome antigen B (autoantigen La)
6741	Disgenet Hepatitis C	SSB	Sjogren syndrome antigen B (autoantigen La)
6741	Disgenet Chronic Hepatitis C	SSB	Sjogren syndrome antigen B (autoantigen La)
6753	Drodzov HCC	SSTR3	somatostatin receptor 3
6757	Drodzov HCC	SSX2	synovial sarcoma, X breakpoint 2
6759	Drodzov HCC	SSX4	synovial sarcoma, X breakpoint 4
6768	Disgenet Chronic Hepatitis C	ST14	suppression of tumorigenicity 14 (colon carcinoma)
6768	Disgenet Hepatitis C	ST14	suppression of tumorigenicity 14 (colon carcinoma)
6772	Disgenet Chronic Hepatitis C	STAT1	signal transducer and activator of transcription 1, 91kDa
6772	Data Mining HCV and HCC	STAT1	signal transducer and activator of transcription 1, 91kDa
6772	Disgenet Hepatitis C	STAT1	signal transducer and activator of transcription 1, 91kDa
6772	Zheng CIR-NORM	STAT1	signal transducer and activator of transcription 1, 91kDa
6773	Data Mining HCV and HCC	STAT2	signal transducer and activator of transcription 2, 113kDa
6774	Disgenet Hepatitis C	STAT3	signal transducer and activator of transcription 3 (acute-phase response factor)
6774	Disgenet Chronic Hepatitis C	STAT3	signal transducer and activator of transcription 3 (acute-phase response factor)
6774	Data Mining HCV and HCC	STAT3	signal transducer and activator of transcription 3 (acute-phase response factor)
6776	Disgenet Hepatitis C	STAT5A	signal transducer and activator of transcription 5A
6776	Disgenet Chronic Hepatitis C	STAT5A	signal transducer and activator of transcription 5A
6778	Disgenet Hepatitis C	STAT6	signal transducer and activator of transcription 6, interleukin-4 induced
6778	Disgenet Chronic Hepatitis C	STAT6	signal transducer and activator of transcription 6, interleukin-4 induced
6788	Drodzov HCC	STK3	serine/threonine kinase 3
6790	Zheng eHCC-DYS	AURKA	aurora kinase A
6790	Zheng aHCC-eHCC	AURKA	aurora kinase A
6791	Drodzov HCC	AURKAPS1	aurora kinase A pseudogene 1
6799	Drodzov HCC	SULT1A2	sulfotransferase family, cytosolic, 1A, phenol-preferring, member 2
6818	Drodzov HCC	SULT1A3	sulfotransferase family, cytosolic, 1A, phenol-preferring, member 3
6820	Disgenet Hepatitis C	SULT2B1	sulfotransferase family, cytosolic, 2B, member 1
6820	Disgenet Chronic Hepatitis C	SULT2B1	sulfotransferase family, cytosolic, 2B, member 1
6856	Drodzov HCC	SYPL1	synaptophysin-like 1
6868	Data Mining HCV and HCC	ADAM17	ADAM metallopeptidase domain 17
6873	Drodzov HCC	TAF2	TAF2 RNA polymerase II, TATA box binding protein (TBP)-associated factor, 150kDa
6876	Drodzov HCC	TAGLN	transgelin
6890	Disgenet Hepatitis C	TAP1	transporter 1, ATP-binding cassette, sub-family B (MDR/TAP)
6890	Disgenet Chronic Hepatitis C	TAP1	transporter 1, ATP-binding cassette, sub-family B (MDR/TAP)
6892	Disgenet Hepatitis C	TAPBP	TAP binding protein (tapasin)
6892	Disgenet Chronic Hepatitis C	TAPBP	TAP binding protein (tapasin)
6905	Disgenet Chronic Hepatitis C	TBCE	tubulin folding cofactor E
6905	Disgenet Hepatitis C	TBCE	tubulin folding cofactor E
6921	Drodzov HCC	TCEB1	transcription elongation factor B (SIII), polypeptide 1 (15kDa, elongin C)
6925	Drodzov HCC	TCF4	transcription factor 4
6927	Disgenet Hepatitis C	HNF1A	HNF1 homeobox A
6927	Disgenet Chronic Hepatitis C	HNF1A	HNF1 homeobox A
6936	Disgenet Hepatitis C	GCFC2	GC-rich sequence DNA-binding factor 2
6936	Disgenet Chronic Hepatitis C	GCFC2	GC-rich sequence DNA-binding factor 2
6939	Drodzov HCC	TCF15	transcription factor 15 (basic helix-loop-helix)
7013	Drodzov HCC	TERF1	telomeric repeat binding factor (NIMA-interacting) 1
7018	Data Mining HCV and CIR	TF	transferrin
7033	Disgenet Hepatitis C	TFF3	trefoil factor 3 (intestinal)
7033	Disgenet Chronic Hepatitis C	TFF3	trefoil factor 3 (intestinal)
7036	Drodzov HCC	TFR2	transferrin receptor 2
7037	Disgenet Chronic Hepatitis C	TFRC	transferrin receptor
7037	Disgenet Hepatitis C	TFRC	transferrin receptor
7040	Zheng DYS-CIR	TGFB1	transforming growth factor, beta 1
7040	Disgenet Chronic Hepatitis C	TGFB1	transforming growth factor, beta 1
7040	Data Mining HCV and CIR	TGFB1	transforming growth factor, beta 1
7040	Disgenet Hepatitis C	TGFB1	transforming growth factor, beta 1
7040	Data Mining HCV and HCC	TGFB1	transforming growth factor, beta 1
7041	Drodzov HCC	TGFB1I1	transforming growth factor beta 1 induced transcript 1
7052	Disgenet Hepatitis C	TGM2	transglutaminase 2
7052	Disgenet Chronic Hepatitis C	TGM2	transglutaminase 2
7056	Drodzov HCC	THBD	thrombomodulin
7058	Zheng CIR-NORM	THBS2	thrombospondin 2
7058	Drodzov HCC	THBS2	thrombospondin 2
7066	Disgenet Chronic Hepatitis C	THPO	thrombopoietin
7066	Disgenet Hepatitis C	THPO	thrombopoietin
7066	Data Mining HCV and CIR	THPO	thrombopoietin
7070	Drodzov HCC	THY1	Thy-1 cell surface antigen
7076	Disgenet Hepatitis C	TIMP1	TIMP metallopeptidase inhibitor 1
7076	Zheng CIR-NORM	TIMP1	TIMP metallopeptidase inhibitor 1
7076	Data Mining HCV and CIR	TIMP1	TIMP metallopeptidase inhibitor 1
7076	Disgenet Chronic Hepatitis C	TIMP1	TIMP metallopeptidase inhibitor 1
7077	Zheng DYS-CIR	TIMP2	TIMP metallopeptidase inhibitor 2
7078	Zheng DYS-CIR	TIMP3	TIMP metallopeptidase inhibitor 3
7079	Disgenet Chronic Hepatitis C	TIMP4	TIMP metallopeptidase inhibitor 4
7079	Disgenet Hepatitis C	TIMP4	TIMP metallopeptidase inhibitor 4
7082	Disgenet Chronic Hepatitis C	TJP1	tight junction protein 1
7082	Disgenet Hepatitis C	TJP1	tight junction protein 1
7097	Disgenet Chronic Hepatitis C	TLR2	toll-like receptor 2
7097	Disgenet Hepatitis C	TLR2	toll-like receptor 2
7098	Data Mining HCV and HCC	TLR3	toll-like receptor 3
7098	Disgenet Chronic Hepatitis C	TLR3	toll-like receptor 3
7098	Disgenet Hepatitis C	TLR3	toll-like receptor 3
7099	Disgenet Chronic Hepatitis C	TLR4	toll-like receptor 4
7099	Disgenet Hepatitis C	TLR4	toll-like receptor 4
7099	Data Mining HCV and CIR	TLR4	toll-like receptor 4
7124	Disgenet Hepatitis C	TNF	tumor necrosis factor
7124	Data Mining HCV and CIR	TNF	tumor necrosis factor
7124	Disgenet Chronic Hepatitis C	TNF	tumor necrosis factor
7124	Data Mining HCV and HCC	TNF	tumor necrosis factor
7126	Disgenet Hepatitis C	TNFAIP1	tumor necrosis factor, alpha-induced protein 1 (endothelial)
7126	Disgenet Chronic Hepatitis C	TNFAIP1	tumor necrosis factor, alpha-induced protein 1 (endothelial)
7132	Disgenet Hepatitis C	TNFRSF1A	tumor necrosis factor receptor superfamily, member 1A
7132	Disgenet Chronic Hepatitis C	TNFRSF1A	tumor necrosis factor receptor superfamily, member 1A
7133	Drodzov HCC	TNFRSF1B	tumor necrosis factor receptor superfamily, member 1B
7133	Disgenet Hepatitis C	TNFRSF1B	tumor necrosis factor receptor superfamily, member 1B
7133	Disgenet Chronic Hepatitis C	TNFRSF1B	tumor necrosis factor receptor superfamily, member 1B
7153	Disgenet Chronic Hepatitis C	TOP2A	topoisomerase (DNA) II alpha 170kDa
7153	Disgenet Hepatitis C	TOP2A	topoisomerase (DNA) II alpha 170kDa
7153	Zheng eHCC-DYS	TOP2A	topoisomerase (DNA) II alpha 170kDa
7153	Zheng aHCC-eHCC	TOP2A	topoisomerase (DNA) II alpha 170kDa
7153	Drodzov HCC	TOP2A	topoisomerase (DNA) II alpha 170kDa
7157	Disgenet Chronic Hepatitis C	TP53	tumor protein p53
7157	Data Mining HCV and HCC	TP53	tumor protein p53
7157	Disgenet Hepatitis C	TP53	tumor protein p53
7157	Data Mining HCV and CIR	TP53	tumor protein p53
7175	Drodzov HCC	TPR	translocated promoter region, nuclear basket protein
7178	Disgenet Hepatitis C	TPT1	tumor protein, translationally-controlled 1
7178	Drodzov HCC	TPT1	tumor protein, translationally-controlled 1
7178	Disgenet Chronic Hepatitis C	TPT1	tumor protein, translationally-controlled 1
7203	Drodzov HCC	CCT3	chaperonin containing TCP1, subunit 3 (gamma)
7248	Disgenet Chronic Hepatitis C	TSC1	tuberous sclerosis 1
7248	Disgenet Hepatitis C	TSC1	tuberous sclerosis 1
7267	Drodzov HCC	TTC3	tetratricopeptide repeat domain 3
7272	Drodzov HCC	TTK	TTK protein kinase
7291	Disgenet Chronic Hepatitis C	TWIST1	twist family bHLH transcription factor 1
7291	Disgenet Hepatitis C	TWIST1	twist family bHLH transcription factor 1
7298	Drodzov HCC	TYMS	thymidylate synthetase
7305	Drodzov HCC	TYROBP	TYRO protein tyrosine kinase binding protein
7320	Disgenet Hepatitis C	UBE2B	ubiquitin-conjugating enzyme E2B
7320	Disgenet Chronic Hepatitis C	UBE2B	ubiquitin-conjugating enzyme E2B
7320	Data Mining HCV and HCC	UBE2B	ubiquitin-conjugating enzyme E2B
7326	Drodzov HCC	UBE2G1	ubiquitin-conjugating enzyme E2G 1
7336	Drodzov HCC	UBE2V2	ubiquitin-conjugating enzyme E2 variant 2
7352	Drodzov HCC	UCP3	uncoupling protein 3 (mitochondrial, proton carrier)
7373	Zheng DYS-CIR	COL14A1	collagen, type XIV, alpha 1
7373	Zheng CIR-NORM	COL14A1	collagen, type XIV, alpha 1
7375	Drodzov HCC	USP4	ubiquitin specific peptidase 4 (proto-oncogene)
7389	Disgenet Hepatitis C	UROD	uroporphyrinogen decarboxylase
7389	Disgenet Chronic Hepatitis C	UROD	uroporphyrinogen decarboxylase
7411	Drodzov HCC	VBP1	von Hippel-Lindau binding protein 1
7422	Data Mining HCV and CIR	VEGFA	vascular endothelial growth factor A
7422	Disgenet Chronic Hepatitis C	VEGFA	vascular endothelial growth factor A
7422	Data Mining HCV and HCC	VEGFA	vascular endothelial growth factor A
7422	Disgenet Hepatitis C	VEGFA	vascular endothelial growth factor A
7431	Disgenet Hepatitis C	VIM	vimentin
7431	Disgenet Chronic Hepatitis C	VIM	vimentin
7431	Drodzov HCC	VIM	vimentin
7433	Disgenet Chronic Hepatitis C	VIPR1	vasoactive intestinal peptide receptor 1
7433	Data Mining HCV and HCC	VIPR1	vasoactive intestinal peptide receptor 1
7433	Data Mining HCV and CIR	VIPR1	vasoactive intestinal peptide receptor 1
7433	Disgenet Hepatitis C	VIPR1	vasoactive intestinal peptide receptor 1
7443	Disgenet Chronic Hepatitis C	VRK1	vaccinia related kinase 1
7443	Disgenet Hepatitis C	VRK1	vaccinia related kinase 1
7448	Disgenet Chronic Hepatitis C	VTN	vitronectin
7448	Disgenet Hepatitis C	VTN	vitronectin
7448	Drodzov HCC	VTN	vitronectin
7450	Zheng CIR-NORM	VWF	von Willebrand factor
7450	Zheng DYS-CIR	VWF	von Willebrand factor
7461	Disgenet Hepatitis C	CLIP2	CAP-GLY domain containing linker protein 2
7461	Disgenet Chronic Hepatitis C	CLIP2	CAP-GLY domain containing linker protein 2
7480	Drodzov HCC	WNT10B	wingless-type MMTV integration site family, member 10B
7534	Drodzov HCC	YWHAZ	tyrosine 3-monooxygenase/tryptophan 5-monooxygenase activation protein, zeta
7538	Drodzov HCC	ZFP36	ZFP36 ring finger protein
7704	Zheng aHCC-eHCC	ZBTB16	zinc finger and BTB domain containing 16
7704	Zheng eHCC-DYS	ZBTB16	zinc finger and BTB domain containing 16
7716	Drodzov HCC	VEZF1	vascular endothelial zinc finger 1
7755	Drodzov HCC	ZNF205	zinc finger protein 205
7805	Drodzov HCC	LAPTM5	lysosomal protein transmembrane 5
7818	Drodzov HCC	DAP3	death associated protein 3
7827	Drodzov HCC	NPHS2	nephrosis 2, idiopathic, steroid-resistant (podocin)
7846	Drodzov HCC	TUBA1A	tubulin, alpha 1a
7850	Disgenet Hepatitis C	IL1R2	interleukin 1 receptor, type II
7850	Disgenet Chronic Hepatitis C	IL1R2	interleukin 1 receptor, type II
7852	Drodzov HCC	CXCR4	chemokine (C-X-C motif) receptor 4
7852	Zheng CIR-NORM	CXCR4	chemokine (C-X-C motif) receptor 4
7867	Disgenet Hepatitis C	MAPKAPK3	mitogen-activated protein kinase-activated protein kinase 3
7867	Disgenet Chronic Hepatitis C	MAPKAPK3	mitogen-activated protein kinase-activated protein kinase 3
7915	Drodzov HCC	ALDH5A1	aldehyde dehydrogenase 5 family, member A1
7965	Disgenet Hepatitis C	AIMP2	aminoacyl tRNA synthetase complex-interacting multifunctional protein 2
7965	Disgenet Chronic Hepatitis C	AIMP2	aminoacyl tRNA synthetase complex-interacting multifunctional protein 2
8021	Disgenet Chronic Hepatitis C	NUP214	nucleoporin 214kDa
8021	Disgenet Hepatitis C	NUP214	nucleoporin 214kDa
8074	Zheng eHCC-DYS	FGF23	fibroblast growth factor 23
8091	Zheng aHCC-eHCC	HMGA2	high mobility group AT-hook 2
8170	Disgenet Hepatitis C	SLC14A2	solute carrier family 14 (urea transporter), member 2
8170	Disgenet Chronic Hepatitis C	SLC14A2	solute carrier family 14 (urea transporter), member 2
8193	Drodzov HCC	DPF1	D4, zinc and double PHD fingers family 1
8284	Drodzov HCC	KDM5D	lysine (K)-specific demethylase 5D
8334	Drodzov HCC	HIST1H2AC	histone cluster 1, H2ac
8339	Drodzov HCC	HIST1H2BG	histone cluster 1, H2bg
8343	Drodzov HCC	HIST1H2BF	histone cluster 1, H2bf
8344	Drodzov HCC	HIST1H2BE	histone cluster 1, H2be
8345	Drodzov HCC	HIST1H2BH	histone cluster 1, H2bh
8346	Drodzov HCC	HIST1H2BI	histone cluster 1, H2bi
8347	Drodzov HCC	HIST1H2BC	histone cluster 1, H2bc
8379	Zheng eHCC-DYS	MAD1L1	MAD1 mitotic arrest deficient-like 1 (yeast)
8406	Drodzov HCC	SRPX	sushi-repeat containing protein, X-linked
8406	Zheng aHCC-eHCC	SRPX	sushi-repeat containing protein, X-linked
8440	Zheng DYS-CIR	NCK2	NCK adaptor protein 2
8449	Disgenet Chronic Hepatitis C	DHX16	DEAH (Asp-Glu-Ala-His) box polypeptide 16
8449	Disgenet Hepatitis C	DHX16	DEAH (Asp-Glu-Ala-His) box polypeptide 16
8477	Drodzov HCC	GPR65	G protein-coupled receptor 65
8519	Disgenet Hepatitis C	IFITM1	interferon induced transmembrane protein 1
8519	Disgenet Chronic Hepatitis C	IFITM1	interferon induced transmembrane protein 1
8529	Drodzov HCC	CYP4F2	cytochrome P450, family 4, subfamily F, polypeptide 2
8530	Drodzov HCC	CST7	cystatin F (leukocystatin)
8547	Drodzov HCC	FCN3	ficolin (collagen/fibrinogen domain containing) 3
8550	Disgenet Chronic Hepatitis C	MAPKAPK5	mitogen-activated protein kinase-activated protein kinase 5
8550	Disgenet Hepatitis C	MAPKAPK5	mitogen-activated protein kinase-activated protein kinase 5
8615	Disgenet Hepatitis C	USO1	USO1 vesicle transport factor
8615	Disgenet Chronic Hepatitis C	USO1	USO1 vesicle transport factor
8630	Drodzov HCC	HSD17B6	hydroxysteroid (17-beta) dehydrogenase 6
8647	Disgenet Chronic Hepatitis C	ABCB11	ATP-binding cassette, sub-family B (MDR/TAP), member 11
8647	Disgenet Hepatitis C	ABCB11	ATP-binding cassette, sub-family B (MDR/TAP), member 11
8651	Disgenet Chronic Hepatitis C	SOCS1	suppressor of cytokine signaling 1
8651	Disgenet Hepatitis C	SOCS1	suppressor of cytokine signaling 1
8653	Zheng CIR-NORM	DDX3Y	DEAD (Asp-Glu-Ala-Asp) box helicase 3, Y-linked
8653	Drodzov HCC	DDX3Y	DEAD (Asp-Glu-Ala-Asp) box helicase 3, Y-linked
8661	Disgenet Hepatitis C	EIF3A	eukaryotic translation initiation factor 3, subunit A
8661	Disgenet Chronic Hepatitis C	EIF3A	eukaryotic translation initiation factor 3, subunit A
8667	Drodzov HCC	EIF3H	eukaryotic translation initiation factor 3, subunit H
8694	Disgenet Chronic Hepatitis C	DGAT1	diacylglycerol O-acyltransferase 1
8694	Disgenet Hepatitis C	DGAT1	diacylglycerol O-acyltransferase 1
8718	Disgenet Chronic Hepatitis C	TNFRSF25	tumor necrosis factor receptor superfamily, member 25
8718	Disgenet Hepatitis C	TNFRSF25	tumor necrosis factor receptor superfamily, member 25
8731	Disgenet Chronic Hepatitis C	RNMT	RNA (guanine-7-) methyltransferase
8731	Disgenet Hepatitis C	RNMT	RNA (guanine-7-) methyltransferase
8743	Data Mining HCV and CIR	TNFSF10	tumor necrosis factor (ligand) superfamily, member 10
8743	Disgenet Hepatitis C	TNFSF10	tumor necrosis factor (ligand) superfamily, member 10
8743	Data Mining HCV and HCC	TNFSF10	tumor necrosis factor (ligand) superfamily, member 10
8743	Disgenet Chronic Hepatitis C	TNFSF10	tumor necrosis factor (ligand) superfamily, member 10
8763	Drodzov HCC	CD164	CD164 molecule, sialomucin
8795	Disgenet Hepatitis C	TNFRSF10B	tumor necrosis factor receptor superfamily, member 10b
8795	Disgenet Chronic Hepatitis C	TNFRSF10B	tumor necrosis factor receptor superfamily, member 10b
8797	Disgenet Chronic Hepatitis C	TNFRSF10A	tumor necrosis factor receptor superfamily, member 10a
8797	Disgenet Hepatitis C	TNFRSF10A	tumor necrosis factor receptor superfamily, member 10a
8801	Drodzov HCC	SUCLG2	succinate-CoA ligase, GDP-forming, beta subunit
8809	Disgenet Hepatitis C	IL18R1	interleukin 18 receptor 1
8809	Disgenet Chronic Hepatitis C	IL18R1	interleukin 18 receptor 1
8826	Drodzov HCC	IQGAP1	IQ motif containing GTPase activating protein 1
8851	Disgenet Hepatitis C	CDK5R1	cyclin-dependent kinase 5, regulatory subunit 1 (p35)
8851	Disgenet Chronic Hepatitis C	CDK5R1	cyclin-dependent kinase 5, regulatory subunit 1 (p35)
8856	Disgenet Hepatitis C	NR1I2	nuclear receptor subfamily 1, group I, member 2
8856	Disgenet Chronic Hepatitis C	NR1I2	nuclear receptor subfamily 1, group I, member 2
8856	Zheng aHCC-eHCC	NR1I2	nuclear receptor subfamily 1, group I, member 2
8863	Disgenet Chronic Hepatitis C	PER3	period circadian clock 3
8863	Disgenet Hepatitis C	PER3	period circadian clock 3
8864	Disgenet Hepatitis C	PER2	period circadian clock 2
8864	Disgenet Chronic Hepatitis C	PER2	period circadian clock 2
8988	Disgenet Chronic Hepatitis C	HSPB3	heat shock 27kDa protein 3
8988	Disgenet Hepatitis C	HSPB3	heat shock 27kDa protein 3
9021	Disgenet Chronic Hepatitis C	SOCS3	suppressor of cytokine signaling 3
9021	Disgenet Hepatitis C	SOCS3	suppressor of cytokine signaling 3
9027	Drodzov HCC	NAT8	N-acetyltransferase 8 (GCN5-related, putative)
9045	Drodzov HCC	RPL14	ribosomal protein L14
9055	Drodzov HCC	PRC1	protein regulator of cytokinesis 1
9055	Zheng aHCC-eHCC	PRC1	protein regulator of cytokinesis 1
9076	Disgenet Chronic Hepatitis C	CLDN1	claudin 1
9076	Data Mining HCV and HCC	CLDN1	claudin 1
9076	Disgenet Hepatitis C	CLDN1	claudin 1
9086	Drodzov HCC	EIF1AY	eukaryotic translation initiation factor 1A, Y-linked
9133	Drodzov HCC	CCNB2	cyclin B2
9133	Zheng aHCC-eHCC	CCNB2	cyclin B2
9173	Disgenet Chronic Hepatitis C	IL1RL1	interleukin 1 receptor-like 1
9173	Disgenet Hepatitis C	IL1RL1	interleukin 1 receptor-like 1
9210	Drodzov HCC	BMP15	bone morphogenetic protein 15
9212	Zheng aHCC-eHCC	AURKB	aurora kinase B
9212	Drodzov HCC	AURKB	aurora kinase B
9217	Disgenet Hepatitis C	VAPB	VAMP (vesicle-associated membrane protein)-associated protein B and C
9217	Disgenet Chronic Hepatitis C	VAPB	VAMP (vesicle-associated membrane protein)-associated protein B and C
9218	Disgenet Chronic Hepatitis C	VAPA	VAMP (vesicle-associated membrane protein)-associated protein A, 33kDa
9218	Disgenet Hepatitis C	VAPA	VAMP (vesicle-associated membrane protein)-associated protein A, 33kDa
9232	Zheng aHCC-eHCC	PTTG1	pituitary tumor-transforming 1
9232	Zheng eHCC-DYS	PTTG1	pituitary tumor-transforming 1
9232	Drodzov HCC	PTTG1	pituitary tumor-transforming 1
9319	Drodzov HCC	TRIP13	thyroid hormone receptor interactor 13
9332	Drodzov HCC	CD163	CD163 molecule
9332	Zheng eHCC-DYS	CD163	CD163 molecule
9356	Drodzov HCC	SLC22A6	solute carrier family 22 (organic anion transporter), member 6
9358	Drodzov HCC	ITGBL1	integrin, beta-like 1 (with EGF-like repeat domains)
9370	Data Mining HCV and CIR	ADIPOQ	adiponectin, C1Q and collagen domain containing
9380	Drodzov HCC	GRHPR	glyoxylate reductase/hydroxypyruvate reductase
9389	Drodzov HCC	SLC22A14	solute carrier family 22, member 14
9402	Disgenet Chronic Hepatitis C	GRAP2	GRB2-related adaptor protein 2
9402	Disgenet Hepatitis C	GRAP2	GRB2-related adaptor protein 2
9437	Disgenet Chronic Hepatitis C	NCR1	natural cytotoxicity triggering receptor 1
9437	Disgenet Hepatitis C	NCR1	natural cytotoxicity triggering receptor 1
9450	Drodzov HCC	LY86	lymphocyte antigen 86
9451	Disgenet Hepatitis C	EIF2AK3	eukaryotic translation initiation factor 2-alpha kinase 3
9451	Disgenet Chronic Hepatitis C	EIF2AK3	eukaryotic translation initiation factor 2-alpha kinase 3
9463	Drodzov HCC	PICK1	protein interacting with PRKCA 1
9473	Drodzov HCC	THEMIS2	thymocyte selection associated family member 2
9493	Drodzov HCC	KIF23	kinesin family member 23
9493	Zheng aHCC-eHCC	KIF23	kinesin family member 23
9510	Drodzov HCC	ADAMTS1	ADAM metallopeptidase with thrombospondin type 1 motif, 1
9518	Disgenet Hepatitis C	GDF15	growth differentiation factor 15
9518	Disgenet Chronic Hepatitis C	GDF15	growth differentiation factor 15
9547	Drodzov HCC	CXCL14	chemokine (C-X-C motif) ligand 14
9575	Disgenet Hepatitis C	CLOCK	clock circadian regulator
9575	Disgenet Chronic Hepatitis C	CLOCK	clock circadian regulator
9590	Zheng eHCC-DYS	AKAP12	A kinase (PRKA) anchor protein 12
9595	Drodzov HCC	CYTIP	cytohesin 1 interacting protein
9636	Disgenet Chronic Hepatitis C	ISG15	ISG15 ubiquitin-like modifier
9636	Disgenet Hepatitis C	ISG15	ISG15 ubiquitin-like modifier
9636	Drodzov HCC	ISG15	ISG15 ubiquitin-like modifier
9694	Drodzov HCC	EMC2	ER membrane protein complex subunit 2
9751	Drodzov HCC	SNPH	syntaphilin
9759	Zheng eHCC-DYS	HDAC4	histone deacetylase 4
9768	Drodzov HCC	KIAA0101	KIAA0101
9782	Drodzov HCC	MATR3	matrin 3
9787	Drodzov HCC	DLGAP5	discs, large (Drosophila) homolog-associated protein 5
9821	Drodzov HCC	RB1CC1	RB1-inducible coiled-coil 1
9833	Drodzov HCC	MELK	maternal embryonic leucine zipper kinase
9833	Zheng aHCC-eHCC	MELK	maternal embryonic leucine zipper kinase
9837	Drodzov HCC	GINS1	GINS complex subunit 1 (Psf1 homolog)
9857	Drodzov HCC	CEP350	centrosomal protein 350kDa
9879	Disgenet Chronic Hepatitis C	DDX46	DEAD (Asp-Glu-Ala-Asp) box polypeptide 46
9879	Disgenet Hepatitis C	DDX46	DEAD (Asp-Glu-Ala-Asp) box polypeptide 46
9928	Drodzov HCC	KIF14	kinesin family member 14
9938	Drodzov HCC	ARHGAP25	Rho GTPase activating protein 25
9961	Disgenet Chronic Hepatitis C	MVP	major vault protein
9961	Disgenet Hepatitis C	MVP	major vault protein
9975	Disgenet Hepatitis C	NR1D2	nuclear receptor subfamily 1, group D, member 2
9975	Disgenet Chronic Hepatitis C	NR1D2	nuclear receptor subfamily 1, group D, member 2
9975	Data Mining HCV and CIR	NR1D2	nuclear receptor subfamily 1, group D, member 2
9982	Drodzov HCC	FGFBP1	fibroblast growth factor binding protein 1
10051	Drodzov HCC	SMC4	structural maintenance of chromosomes 4
10054	Drodzov HCC	UBA2	ubiquitin-like modifier activating enzyme 2
10086	Drodzov HCC	HHLA1	HERV-H LTR-associating 1
10112	Drodzov HCC	KIF20A	kinesin family member 20A
10112	Zheng aHCC-eHCC	KIF20A	kinesin family member 20A
10117	Disgenet Chronic Hepatitis C	ENAM	enamelin
10117	Disgenet Hepatitis C	ENAM	enamelin
10125	Drodzov HCC	RASGRP1	RAS guanyl releasing protein 1 (calcium and DAG-regulated)
10133	Disgenet Chronic Hepatitis C	OPTN	optineurin
10133	Disgenet Hepatitis C	OPTN	optineurin
10135	Drodzov HCC	NAMPT	nicotinamide phosphoribosyltransferase
10146	Disgenet Hepatitis C	G3BP1	GTPase activating protein (SH3 domain) binding protein 1
10146	Disgenet Chronic Hepatitis C	G3BP1	GTPase activating protein (SH3 domain) binding protein 1
10186	Drodzov HCC	LHFP	lipoma HMGIC fusion partner
10197	Disgenet Chronic Hepatitis C	PSME3	proteasome (prosome, macropain) activator subunit 3 (PA28 gamma; Ki)
10197	Disgenet Hepatitis C	PSME3	proteasome (prosome, macropain) activator subunit 3 (PA28 gamma; Ki)
10202	Disgenet Hepatitis C	DHRS2	dehydrogenase/reductase (SDR family) member 2
10202	Disgenet Chronic Hepatitis C	DHRS2	dehydrogenase/reductase (SDR family) member 2
10226	Disgenet Hepatitis C	PLIN3	perilipin 3
10226	Disgenet Chronic Hepatitis C	PLIN3	perilipin 3
10249	Drodzov HCC	GLYAT	glycine-N-acyltransferase
10280	Disgenet Hepatitis C	SIGMAR1	sigma non-opioid intracellular receptor 1
10280	Disgenet Chronic Hepatitis C	SIGMAR1	sigma non-opioid intracellular receptor 1
10319	Drodzov HCC	LAMC3	laminin, gamma 3
10332	Disgenet Chronic Hepatitis C	CLEC4M	C-type lectin domain family 4, member M
10332	Drodzov HCC	CLEC4M	C-type lectin domain family 4, member M
10332	Disgenet Hepatitis C	CLEC4M	C-type lectin domain family 4, member M
10346	Disgenet Chronic Hepatitis C	TRIM22	tripartite motif containing 22
10346	Disgenet Hepatitis C	TRIM22	tripartite motif containing 22
10376	Drodzov HCC	TUBA1B	tubulin, alpha 1b
10379	Disgenet Hepatitis C	IRF9	interferon regulatory factor 9
10379	Disgenet Chronic Hepatitis C	IRF9	interferon regulatory factor 9
10379	Drodzov HCC	IRF9	interferon regulatory factor 9
10381	Drodzov HCC	TUBB3	tubulin, beta 3 class III
10383	Disgenet Hepatitis C	TUBB4B	tubulin, beta 4B class IVb
10383	Disgenet Chronic Hepatitis C	TUBB4B	tubulin, beta 4B class IVb
10383	Drodzov HCC	TUBB4B	tubulin, beta 4B class IVb
10384	Drodzov HCC	BTN3A3	butyrophilin, subfamily 3, member A3
10398	Drodzov HCC	MYL9	myosin, light chain 9, regulatory
10401	Disgenet Hepatitis C	PIAS3	protein inhibitor of activated STAT, 3
10401	Disgenet Chronic Hepatitis C	PIAS3	protein inhibitor of activated STAT, 3
10403	Drodzov HCC	NDC80	NDC80 kinetochore complex component
10403	Zheng aHCC-eHCC	NDC80	NDC80 kinetochore complex component
10403	Zheng eHCC-DYS	NDC80	NDC80 kinetochore complex component
10409	Drodzov HCC	BASP1	brain abundant, membrane attached signal protein 1
10410	Drodzov HCC	IFITM3	interferon induced transmembrane protein 3
10412	Drodzov HCC	NSA2	NSA2 ribosome biogenesis homolog (S. cerevisiae)
10434	Drodzov HCC	LYPLA1	lysophospholipase I
10452	Disgenet Hepatitis C	TOMM40	translocase of outer mitochondrial membrane 40 homolog (yeast)
10452	Disgenet Chronic Hepatitis C	TOMM40	translocase of outer mitochondrial membrane 40 homolog (yeast)
10456	Drodzov HCC	HAX1	HCLS1 associated protein X-1
10482	Disgenet Chronic Hepatitis C	NXF1	nuclear RNA export factor 1
10482	Disgenet Hepatitis C	NXF1	nuclear RNA export factor 1
10488	Disgenet Chronic Hepatitis C	CREB3	cAMP responsive element binding protein 3
10488	Disgenet Hepatitis C	CREB3	cAMP responsive element binding protein 3
10507	Zheng DYS-CIR	SEMA4D	sema domain, immunoglobulin domain (Ig), transmembrane domain (TM) and short cytoplasmic domain, (semaphorin) 4D
10507	Drodzov HCC	SEMA4D	sema domain, immunoglobulin domain (Ig), transmembrane domain (TM) and short cytoplasmic domain, (semaphorin) 4D
10516	Drodzov HCC	FBLN5	fibulin 5
10537	Zheng eHCC-DYS	UBD	ubiquitin D
10561	Disgenet Chronic Hepatitis C	IFI44	interferon-induced protein 44
10561	Drodzov HCC	IFI44	interferon-induced protein 44
10561	Disgenet Hepatitis C	IFI44	interferon-induced protein 44
10563	Zheng CIR-NORM	CXCL13	chemokine (C-X-C motif) ligand 13
10563	Zheng eHCC-DYS	CXCL13	chemokine (C-X-C motif) ligand 13
10574	Drodzov HCC	CCT7	chaperonin containing TCP1, subunit 7 (eta)
10575	Drodzov HCC	CCT4	chaperonin containing TCP1, subunit 4 (delta)
10576	Drodzov HCC	CCT2	chaperonin containing TCP1, subunit 2 (beta)
10581	Drodzov HCC	IFITM2	interferon induced transmembrane protein 2
10598	Disgenet Hepatitis C	AHSA1	AHA1, activator of heat shock 90kDa protein ATPase homolog 1 (yeast)
10598	Disgenet Chronic Hepatitis C	AHSA1	AHA1, activator of heat shock 90kDa protein ATPase homolog 1 (yeast)
10625	Disgenet Chronic Hepatitis C	IVNS1ABP	influenza virus NS1A binding protein
10625	Disgenet Hepatitis C	IVNS1ABP	influenza virus NS1A binding protein
10631	Drodzov HCC	POSTN	periostin, osteoblast specific factor
10635	Drodzov HCC	RAD51AP1	RAD51 associated protein 1
10638	Drodzov HCC	SPHAR	S-phase response (cyclin related)
10653	Drodzov HCC	SPINT2	serine peptidase inhibitor, Kunitz type, 2
10657	Drodzov HCC	KHDRBS1	KH domain containing, RNA binding, signal transduction associated 1
10659	Drodzov HCC	CELF2	CUGBP, Elav-like family member 2
10728	Disgenet Hepatitis C	PTGES3	prostaglandin E synthase 3 (cytosolic)
10728	Disgenet Chronic Hepatitis C	PTGES3	prostaglandin E synthase 3 (cytosolic)
10747	Disgenet Hepatitis C	MASP2	mannan-binding lectin serine peptidase 2
10747	Disgenet Chronic Hepatitis C	MASP2	mannan-binding lectin serine peptidase 2
10825	Drodzov HCC	NEU3	sialidase 3 (membrane sialidase)
10855	Disgenet Chronic Hepatitis C	HPSE	heparanase
10855	Disgenet Hepatitis C	HPSE	heparanase
10875	Drodzov HCC	FGL2	fibrinogen-like 2
10879	Drodzov HCC	SMR3B	submaxillary gland androgen regulated protein 3B
10891	Disgenet Hepatitis C	PPARGC1A	peroxisome proliferator-activated receptor gamma, coactivator 1 alpha
10891	Disgenet Chronic Hepatitis C	PPARGC1A	peroxisome proliferator-activated receptor gamma, coactivator 1 alpha
10891	Zheng aHCC-eHCC	PPARGC1A	peroxisome proliferator-activated receptor gamma, coactivator 1 alpha
10899	Drodzov HCC	JTB	jumping translocation breakpoint
10922	Drodzov HCC	FASTK	Fas-activated serine/threonine kinase
10950	Disgenet Chronic Hepatitis C	BTG3	BTG family, member 3
10950	Disgenet Hepatitis C	BTG3	BTG family, member 3
10951	Drodzov HCC	CBX1	chromobox homolog 1
10959	Disgenet Hepatitis C	TMED2	transmembrane emp24 domain trafficking protein 2
10959	Disgenet Chronic Hepatitis C	TMED2	transmembrane emp24 domain trafficking protein 2
10964	Drodzov HCC	IFI44L	interferon-induced protein 44-like
10972	Disgenet Hepatitis C	TMED10	transmembrane emp24-like trafficking protein 10 (yeast)
10972	Disgenet Chronic Hepatitis C	TMED10	transmembrane emp24-like trafficking protein 10 (yeast)
10987	Drodzov HCC	COPS5	COP9 signalosome subunit 5
10998	Drodzov HCC	SLC27A5	solute carrier family 27 (fatty acid transporter), member 5
11004	Zheng aHCC-eHCC	KIF2C	kinesin family member 2C
11004	Drodzov HCC	KIF2C	kinesin family member 2C
11009	Disgenet Chronic Hepatitis C	IL24	interleukin 24
11009	Disgenet Hepatitis C	IL24	interleukin 24
11031	Drodzov HCC	RAB31	RAB31, member RAS oncogene family
11036	Disgenet Hepatitis C	GTF2A1L	general transcription factor IIA, 1-like
11036	Disgenet Chronic Hepatitis C	GTF2A1L	general transcription factor IIA, 1-like
11037	Drodzov HCC	STON1	stonin 1
11065	Drodzov HCC	UBE2C	ubiquitin-conjugating enzyme E2C
11075	Zheng aHCC-eHCC	STMN2	stathmin 2
11075	Drodzov HCC	STMN2	stathmin 2
11076	Disgenet Chronic Hepatitis C	TPPP	tubulin polymerization promoting protein
11076	Disgenet Hepatitis C	TPPP	tubulin polymerization promoting protein
11093	Disgenet Chronic Hepatitis C	ADAMTS13	ADAM metallopeptidase with thrombospondin type 1 motif, 13
11093	Disgenet Hepatitis C	ADAMTS13	ADAM metallopeptidase with thrombospondin type 1 motif, 13
11117	Drodzov HCC	EMILIN1	elastin microfibril interfacer 1
11118	Drodzov HCC	BTN3A2	butyrophilin, subfamily 3, member A2
11119	Drodzov HCC	BTN3A1	butyrophilin, subfamily 3, member A1
11122	Drodzov HCC	PTPRT	protein tyrosine phosphatase, receptor type, T
11130	Zheng eHCC-DYS	ZWINT	ZW10 interacting kinetochore protein
11130	Zheng aHCC-eHCC	ZWINT	ZW10 interacting kinetochore protein
11130	Drodzov HCC	ZWINT	ZW10 interacting kinetochore protein
11151	Drodzov HCC	CORO1A	coronin, actin binding protein, 1A
11189	Drodzov HCC	CELF3	CUGBP, Elav-like family member 3
11261	Disgenet Chronic Hepatitis C	CHP1	calcineurin-like EF-hand protein 1
11261	Disgenet Hepatitis C	CHP1	calcineurin-like EF-hand protein 1
11267	Drodzov HCC	SNF8	SNF8, ESCRT-II complex subunit
11274	Disgenet Chronic Hepatitis C	USP18	ubiquitin specific peptidase 18
11274	Disgenet Hepatitis C	USP18	ubiquitin specific peptidase 18
11313	Drodzov HCC	LYPLA2	lysophospholipase II
11326	Drodzov HCC	VSIG4	V-set and immunoglobulin domain containing 4
11339	Drodzov HCC	OIP5	Opa interacting protein 5
22795	Zheng DYS-CIR	NID2	nidogen 2 (osteonidogen)
22800	Drodzov HCC	RRAS2	related RAS viral (r-ras) oncogene homolog 2
22827	Drodzov HCC	PUF60	poly-U binding splicing factor 60KDa
22914	Disgenet Chronic Hepatitis C	KLRK1	killer cell lectin-like receptor subfamily K, member 1
22914	Drodzov HCC	KLRK1	killer cell lectin-like receptor subfamily K, member 1
22914	Disgenet Hepatitis C	KLRK1	killer cell lectin-like receptor subfamily K, member 1
22974	Drodzov HCC	TPX2	TPX2, microtubule-associated
22974	Zheng aHCC-eHCC	TPX2	TPX2, microtubule-associated
23025	Drodzov HCC	UNC13A	unc-13 homolog A (C. elegans)
23036	Drodzov HCC	ZNF292	zinc finger protein 292
23085	Disgenet Hepatitis C	ERC1	ELKS/RAB6-interacting/CAST family member 1
23085	Disgenet Chronic Hepatitis C	ERC1	ELKS/RAB6-interacting/CAST family member 1
23114	Drodzov HCC	NFASC	neurofascin
23136	Drodzov HCC	EPB41L3	erythrocyte membrane protein band 4.1-like 3
23213	Drodzov HCC	SULF1	sulfatase 1
23215	Drodzov HCC	PRRC2C	proline-rich coiled-coil 2C
23394	Drodzov HCC	ADNP	activity-dependent neuroprotector homeobox
23406	Drodzov HCC	COTL1	coactosin-like F-actin binding protein 1
23414	Drodzov HCC	ZFPM2	zinc finger protein, FOG family member 2
23433	Drodzov HCC	RHOQ	ras homolog family member Q
23512	Drodzov HCC	SUZ12	SUZ12 polycomb repressive complex 2 subunit
23523	Disgenet Chronic Hepatitis C	CABIN1	calcineurin binding protein 1
23523	Disgenet Hepatitis C	CABIN1	calcineurin binding protein 1
23541	Disgenet Hepatitis C	SEC14L2	SEC14-like 2 (S. cerevisiae)
23541	Disgenet Chronic Hepatitis C	SEC14L2	SEC14-like 2 (S. cerevisiae)
23586	Disgenet Chronic Hepatitis C	DDX58	DEAD (Asp-Glu-Ala-Asp) box polypeptide 58
23586	Data Mining HCV and HCC	DDX58	DEAD (Asp-Glu-Ala-Asp) box polypeptide 58
23586	Disgenet Hepatitis C	DDX58	DEAD (Asp-Glu-Ala-Asp) box polypeptide 58
23616	Drodzov HCC	SH3BP1	SH3-domain binding protein 1
23643	Disgenet Chronic Hepatitis C	LY96	lymphocyte antigen 96
23643	Disgenet Hepatitis C	LY96	lymphocyte antigen 96
24137	Drodzov HCC	KIF4A	kinesin family member 4A
25782	Drodzov HCC	RAB3GAP2	RAB3 GTPase activating protein subunit 2 (non-catalytic)
25803	Disgenet Hepatitis C	SPDEF	SAM pointed domain containing ETS transcription factor
25803	Disgenet Chronic Hepatitis C	SPDEF	SAM pointed domain containing ETS transcription factor
25842	Disgenet Hepatitis C	ASF1A	anti-silencing function 1A histone chaperone
25842	Disgenet Chronic Hepatitis C	ASF1A	anti-silencing function 1A histone chaperone
25843	Drodzov HCC	MOB4	MOB family member 4, phocein
25897	Disgenet Hepatitis C	RNF19A	ring finger protein 19A, RBR E3 ubiquitin protein ligase
25897	Disgenet Chronic Hepatitis C	RNF19A	ring finger protein 19A, RBR E3 ubiquitin protein ligase
25953	Disgenet Hepatitis C	PNKD	paroxysmal nonkinesigenic dyskinesia
25953	Disgenet Chronic Hepatitis C	PNKD	paroxysmal nonkinesigenic dyskinesia
26002	Drodzov HCC	MOXD1	monooxygenase, DBH-like 1
26191	Disgenet Chronic Hepatitis C	PTPN22	protein tyrosine phosphatase, non-receptor type 22 (lymphoid)
26191	Disgenet Hepatitis C	PTPN22	protein tyrosine phosphatase, non-receptor type 22 (lymphoid)
26280	Disgenet Chronic Hepatitis C	IL1RAPL2	interleukin 1 receptor accessory protein-like 2
26280	Drodzov HCC	IL1RAPL2	interleukin 1 receptor accessory protein-like 2
26280	Disgenet Hepatitis C	IL1RAPL2	interleukin 1 receptor accessory protein-like 2
26503	Disgenet Chronic Hepatitis C	SLC17A5	solute carrier family 17 (acidic sugar transporter), member 5
26503	Disgenet Hepatitis C	SLC17A5	solute carrier family 17 (acidic sugar transporter), member 5
26509	Drodzov HCC	MYOF	myoferlin
26532	Drodzov HCC	OR10H3	olfactory receptor, family 10, subfamily H, member 3
26586	Drodzov HCC	CKAP2	cytoskeleton associated protein 2
26609	Drodzov HCC	VCX	variable charge, X-linked
26683	Disgenet Chronic Hepatitis C	OR4F3	olfactory receptor, family 4, subfamily F, member 3
26683	Disgenet Hepatitis C	OR4F3	olfactory receptor, family 4, subfamily F, member 3
26751	Drodzov HCC	SH3YL1	SH3 and SYLF domain containing 1
26762	Disgenet Hepatitis C	HAVCR1	hepatitis A virus cellular receptor 1
26762	Disgenet Chronic Hepatitis C	HAVCR1	hepatitis A virus cellular receptor 1
26784	Drodzov HCC	SNORA64	small nucleolar RNA, H/ACA box 64
26795	Drodzov HCC	SNORD54	small nucleolar RNA, C/D box 54
27035	Drodzov HCC	NOX1	NADPH oxidase 1
27074	Disgenet Chronic Hepatitis C	LAMP3	lysosomal-associated membrane protein 3
27074	Disgenet Hepatitis C	LAMP3	lysosomal-associated membrane protein 3
27113	Drodzov HCC	BBC3	BCL2 binding component 3
27161	Disgenet Chronic Hepatitis C	AGO2	argonaute RISC catalytic component 2
27161	Disgenet Hepatitis C	AGO2	argonaute RISC catalytic component 2
27242	Disgenet Chronic Hepatitis C	TNFRSF21	tumor necrosis factor receptor superfamily, member 21
27242	Disgenet Hepatitis C	TNFRSF21	tumor necrosis factor receptor superfamily, member 21
27306	Disgenet Hepatitis C	HPGDS	hematopoietic prostaglandin D synthase
27306	Disgenet Chronic Hepatitis C	HPGDS	hematopoietic prostaglandin D synthase
28227	Disgenet Chronic Hepatitis C	PPP2R3B	protein phosphatase 2, regulatory subunit B'', beta
28227	Disgenet Hepatitis C	PPP2R3B	protein phosphatase 2, regulatory subunit B'', beta
28959	Drodzov HCC	TMEM176B	transmembrane protein 176B
28998	Drodzov HCC	MRPL13	mitochondrial ribosomal protein L13
29097	Drodzov HCC	CNIH4	cornichon family AMPA receptor auxiliary protein 4
29110	Disgenet Hepatitis C	TBK1	TANK-binding kinase 1
29110	Disgenet Chronic Hepatitis C	TBK1	TANK-binding kinase 1
29113	Drodzov HCC	C6orf15	chromosome 6 open reading frame 15
29126	Disgenet Hepatitis C	CD274	CD274 molecule
29126	Disgenet Chronic Hepatitis C	CD274	CD274 molecule
29127	Zheng aHCC-eHCC	RACGAP1	Rac GTPase activating protein 1
29127	Drodzov HCC	RACGAP1	Rac GTPase activating protein 1
29760	Disgenet Chronic Hepatitis C	BLNK	B-cell linker
29760	Disgenet Hepatitis C	BLNK	B-cell linker
29899	Drodzov HCC	GPSM2	G-protein signaling modulator 2
29924	Drodzov HCC	EPN1	epsin 1
29949	Disgenet Hepatitis C	IL19	interleukin 19
29949	Disgenet Chronic Hepatitis C	IL19	interleukin 19
30008	Drodzov HCC	EFEMP2	EGF containing fibulin-like extracellular matrix protein 2
30014	Drodzov HCC	SPANXA1	sperm protein associated with the nucleus, X-linked, family member A1
30811	Disgenet Hepatitis C	HUNK	hormonally up-regulated Neu-associated kinase
30811	Disgenet Chronic Hepatitis C	HUNK	hormonally up-regulated Neu-associated kinase
30816	Disgenet Hepatitis C	ERVW-1	endogenous retrovirus group W, member 1
30816	Disgenet Chronic Hepatitis C	ERVW-1	endogenous retrovirus group W, member 1
30835	Disgenet Hepatitis C	CD209	CD209 molecule
30835	Disgenet Chronic Hepatitis C	CD209	CD209 molecule
50507	Disgenet Hepatitis C	NOX4	NADPH oxidase 4
50507	Disgenet Chronic Hepatitis C	NOX4	NADPH oxidase 4
50604	Disgenet Hepatitis C	IL20	interleukin 20
50604	Disgenet Chronic Hepatitis C	IL20	interleukin 20
50616	Disgenet Chronic Hepatitis C	IL22	interleukin 22
50616	Disgenet Hepatitis C	IL22	interleukin 22
50852	Zheng CIR-NORM	TRAT1	T cell receptor associated transmembrane adaptor 1
50852	Drodzov HCC	TRAT1	T cell receptor associated transmembrane adaptor 1
50852	Zheng DYS-CIR	TRAT1	T cell receptor associated transmembrane adaptor 1
50943	Disgenet Hepatitis C	FOXP3	forkhead box P3
50943	Disgenet Chronic Hepatitis C	FOXP3	forkhead box P3
51181	Drodzov HCC	DCXR	dicarbonyl/L-xylulose reductase
51191	Zheng aHCC-eHCC	HERC5	HECT and RLD domain containing E3 ubiquitin protein ligase 5
51203	Drodzov HCC	NUSAP1	nucleolar and spindle associated protein 1
51206	Disgenet Chronic Hepatitis C	GP6	glycoprotein VI (platelet)
51206	Disgenet Hepatitis C	GP6	glycoprotein VI (platelet)
51232	Disgenet Chronic Hepatitis C	CRIM1	cysteine rich transmembrane BMP regulator 1 (chordin-like)
51232	Disgenet Hepatitis C	CRIM1	cysteine rich transmembrane BMP regulator 1 (chordin-like)
51237	Drodzov HCC	MZB1	marginal zone B and B1 cell-specific protein
51266	Drodzov HCC	CLEC1B	C-type lectin domain family 1, member B
51284	Disgenet Chronic Hepatitis C	TLR7	toll-like receptor 7
51284	Disgenet Hepatitis C	TLR7	toll-like receptor 7
51293	Data Mining HCV and HCC	CD320	CD320 molecule
51311	Disgenet Chronic Hepatitis C	TLR8	toll-like receptor 8
51311	Disgenet Hepatitis C	TLR8	toll-like receptor 8
51338	Drodzov HCC	MS4A4A	membrane-spanning 4-domains, subfamily A, member 4A
51471	Drodzov HCC	NAT8B	N-acetyltransferase 8B (GCN5-related, putative, gene/pseudogene)
51506	Drodzov HCC	UFC1	ubiquitin-fold modifier conjugating enzyme 1
51510	Drodzov HCC	CHMP5	charged multivesicular body protein 5
51514	Drodzov HCC	DTL	denticleless E3 ubiquitin protein ligase homolog (Drosophila)
51550	Disgenet Hepatitis C	CINP	cyclin-dependent kinase 2 interacting protein
51550	Disgenet Chronic Hepatitis C	CINP	cyclin-dependent kinase 2 interacting protein
51582	Disgenet Chronic Hepatitis C	AZIN1	antizyme inhibitor 1
51582	Disgenet Hepatitis C	AZIN1	antizyme inhibitor 1
51645	Disgenet Hepatitis C	PPIL1	peptidylprolyl isomerase (cyclophilin)-like 1
51645	Disgenet Chronic Hepatitis C	PPIL1	peptidylprolyl isomerase (cyclophilin)-like 1
51742	Disgenet Chronic Hepatitis C	ARID4B	AT rich interactive domain 4B (RBP1-like)
51742	Disgenet Hepatitis C	ARID4B	AT rich interactive domain 4B (RBP1-like)
51744	Disgenet Hepatitis C	CD244	CD244 molecule, natural killer cell receptor 2B4
51744	Disgenet Chronic Hepatitis C	CD244	CD244 molecule, natural killer cell receptor 2B4
51750	Disgenet Chronic Hepatitis C	RTEL1	regulator of telomere elongation helicase 1
51750	Disgenet Hepatitis C	RTEL1	regulator of telomere elongation helicase 1
53342	Disgenet Chronic Hepatitis C	IL17D	interleukin 17D
53342	Disgenet Hepatitis C	IL17D	interleukin 17D
53947	Drodzov HCC	A4GALT	alpha 1,4-galactosyltransferase
54474	Disgenet Chronic Hepatitis C	KRT20	keratin 20
54474	Disgenet Hepatitis C	KRT20	keratin 20
54512	Drodzov HCC	EXOSC4	exosome component 4
54549	Drodzov HCC	SDK2	sidekick cell adhesion molecule 2
54577	Disgenet Hepatitis C	UGT1A7	UDP glucuronosyltransferase 1 family, polypeptide A7
54577	Disgenet Chronic Hepatitis C	UGT1A7	UDP glucuronosyltransferase 1 family, polypeptide A7
54606	Disgenet Hepatitis C	DDX56	DEAD (Asp-Glu-Ala-Asp) box helicase 56
54606	Disgenet Chronic Hepatitis C	DDX56	DEAD (Asp-Glu-Ala-Asp) box helicase 56
54827	Drodzov HCC	NXPE4	neurexophilin and PC-esterase domain family, member 4
54829	Drodzov HCC	ASPN	asporin
54908	Drodzov HCC	SPDL1	spindle apparatus coiled-coil protein 1
54923	Drodzov HCC	LIME1	Lck interacting transmembrane adaptor 1
54959	Drodzov HCC	ODAM	odontogenic, ameloblast asssociated
55008	Drodzov HCC	HERC6	HECT and RLD domain containing E3 ubiquitin protein ligase family member 6
55023	Drodzov HCC	PHIP	pleckstrin homology domain interacting protein
55165	Zheng aHCC-eHCC	CEP55	centrosomal protein 55kDa
55165	Drodzov HCC	CEP55	centrosomal protein 55kDa
55303	Drodzov HCC	GIMAP4	GTPase, IMAP family member 4
55355	Zheng aHCC-eHCC	HJURP	Holliday junction recognition protein
55355	Drodzov HCC	HJURP	Holliday junction recognition protein
55365	Drodzov HCC	TMEM176A	transmembrane protein 176A
55503	Drodzov HCC	TRPV6	transient receptor potential cation channel, subfamily V, member 6
55717	Disgenet Chronic Hepatitis C	WDR11	WD repeat domain 11
55717	Disgenet Hepatitis C	WDR11	WD repeat domain 11
55740	Disgenet Chronic Hepatitis C	ENAH	enabled homolog (Drosophila)
55740	Disgenet Hepatitis C	ENAH	enabled homolog (Drosophila)
55746	Drodzov HCC	NUP133	nucleoporin 133kDa
55843	Drodzov HCC	ARHGAP15	Rho GTPase activating protein 15
55872	Zheng eHCC-DYS	PBK	PDZ binding kinase
55872	Drodzov HCC	PBK	PDZ binding kinase
56246	Disgenet Chronic Hepatitis C	MRAP	melanocortin 2 receptor accessory protein
56246	Disgenet Hepatitis C	MRAP	melanocortin 2 receptor accessory protein
56656	Drodzov HCC	OR2S2	olfactory receptor, family 2, subfamily S, member 2
56893	Zheng eHCC-DYS	UBQLN4	ubiquilin 4
56925	Drodzov HCC	LXN	latexin
56938	Disgenet Chronic Hepatitis C	ARNTL2	aryl hydrocarbon receptor nuclear translocator-like 2
56938	Disgenet Hepatitis C	ARNTL2	aryl hydrocarbon receptor nuclear translocator-like 2
56975	Disgenet Chronic Hepatitis C	FAM20C	family with sequence similarity 20, member C
56975	Disgenet Hepatitis C	FAM20C	family with sequence similarity 20, member C
56996	Disgenet Chronic Hepatitis C	SLC12A9	solute carrier family 12, member 9
56996	Disgenet Hepatitis C	SLC12A9	solute carrier family 12, member 9
57030	Drodzov HCC	SLC17A7	solute carrier family 17 (vesicular glutamate transporter), member 7
57134	Zheng eHCC-DYS	MAN1C1	mannosidase, alpha, class 1C, member 1
57162	Disgenet Chronic Hepatitis C	PELI1	pellino E3 ubiquitin protein ligase 1
57162	Disgenet Hepatitis C	PELI1	pellino E3 ubiquitin protein ligase 1
57190	Disgenet Hepatitis C	SEPN1	selenoprotein N, 1
57190	Disgenet Chronic Hepatitis C	SEPN1	selenoprotein N, 1
57379	Disgenet Hepatitis C	AICDA	activation-induced cytidine deaminase
57379	Disgenet Chronic Hepatitis C	AICDA	activation-induced cytidine deaminase
57405	Drodzov HCC	SPC25	SPC25, NDC80 kinetochore complex component
57405	Zheng aHCC-eHCC	SPC25	SPC25, NDC80 kinetochore complex component
57506	Disgenet Chronic Hepatitis C	MAVS	mitochondrial antiviral signaling protein
57506	Disgenet Hepatitis C	MAVS	mitochondrial antiviral signaling protein
57515	Drodzov HCC	SERINC1	serine incorporator 1
57716	Drodzov HCC	PRX	periaxin
57817	Data Mining HCV and CIR	HAMP	hepcidin antimicrobial peptide
57817	Disgenet Chronic Hepatitis C	HAMP	hepcidin antimicrobial peptide
57817	Disgenet Hepatitis C	HAMP	hepcidin antimicrobial peptide
57863	Drodzov HCC	CADM3	cell adhesion molecule 3
58155	Disgenet Hepatitis C	PTBP2	polypyrimidine tract binding protein 2
58155	Disgenet Chronic Hepatitis C	PTBP2	polypyrimidine tract binding protein 2
58158	Drodzov HCC	NEUROD4	neuronal differentiation 4
59271	Disgenet Chronic Hepatitis C	EVA1C	eva-1 homolog C (C. elegans)
59271	Disgenet Hepatitis C	EVA1C	eva-1 homolog C (C. elegans)
59286	Disgenet Hepatitis C	UBL5	ubiquitin-like 5
59286	Disgenet Chronic Hepatitis C	UBL5	ubiquitin-like 5
59342	Disgenet Hepatitis C	SCPEP1	serine carboxypeptidase 1
59342	Disgenet Chronic Hepatitis C	SCPEP1	serine carboxypeptidase 1
60482	Drodzov HCC	SLC5A7	solute carrier family 5 (sodium/choline cotransporter), member 7
60495	Drodzov HCC	HPSE2	heparanase 2 (inactive)
63974	Drodzov HCC	NEUROD6	neuronal differentiation 6
64078	Disgenet Chronic Hepatitis C	SLC28A3	solute carrier family 28 (concentrative nucleoside transporter), member 3
64078	Disgenet Hepatitis C	SLC28A3	solute carrier family 28 (concentrative nucleoside transporter), member 3
64083	Disgenet Hepatitis C	GOLPH3	golgi phosphoprotein 3 (coat-protein)
64083	Disgenet Chronic Hepatitis C	GOLPH3	golgi phosphoprotein 3 (coat-protein)
64092	Drodzov HCC	SAMSN1	SAM domain, SH3 domain and nuclear localization signals 1
64151	Drodzov HCC	NCAPG	non-SMC condensin I complex, subunit G
64221	Disgenet Chronic Hepatitis C	ROBO3	roundabout, axon guidance receptor, homolog 3 (Drosophila)
64221	Disgenet Hepatitis C	ROBO3	roundabout, axon guidance receptor, homolog 3 (Drosophila)
64231	Drodzov HCC	MS4A6A	membrane-spanning 4-domains, subfamily A, member 6A
64581	Drodzov HCC	CLEC7A	C-type lectin domain family 7, member A
64816	Drodzov HCC	CYP3A43	cytochrome P450, family 3, subfamily A, polypeptide 43
64919	Drodzov HCC	BCL11B	B-cell CLL/lymphoma 11B (zinc finger protein)
64946	Zheng aHCC-eHCC	CENPH	centromere protein H
65057	Disgenet Hepatitis C	ACD	adrenocortical dysplasia homolog (mouse)
65057	Disgenet Chronic Hepatitis C	ACD	adrenocortical dysplasia homolog (mouse)
78989	Drodzov HCC	COLEC11	collectin sub-family member 11
79084	Disgenet Chronic Hepatitis C	WDR77	WD repeat domain 77
79084	Disgenet Hepatitis C	WDR77	WD repeat domain 77
79733	Drodzov HCC	E2F8	E2F transcription factor 8
79801	Drodzov HCC	SHCBP1	SHC SH2-domain binding protein 1
79811	Disgenet Hepatitis C	SLTM	SAFB-like, transcription modulator
79811	Disgenet Chronic Hepatitis C	SLTM	SAFB-like, transcription modulator
80097	Drodzov HCC	MZT2B	mitotic spindle organizing protein 2B
80303	Zheng CIR-NORM	EFHD1	EF-hand domain family, member D1
80339	Disgenet Hepatitis C	PNPLA3	patatin-like phospholipase domain containing 3
80339	Disgenet Chronic Hepatitis C	PNPLA3	patatin-like phospholipase domain containing 3
80342	Drodzov HCC	TRAF3IP3	TRAF3 interacting protein 3
80739	Disgenet Chronic Hepatitis C	C6orf25	chromosome 6 open reading frame 25
80739	Disgenet Hepatitis C	C6orf25	chromosome 6 open reading frame 25
81399	Disgenet Chronic Hepatitis C	OR4F16	olfactory receptor, family 4, subfamily F, member 16
81399	Disgenet Hepatitis C	OR4F16	olfactory receptor, family 4, subfamily F, member 16
81502	Disgenet Hepatitis C	HM13	histocompatibility (minor) 13
81502	Disgenet Chronic Hepatitis C	HM13	histocompatibility (minor) 13
81606	Drodzov HCC	LBH	limb bud and heart development
81844	Disgenet Hepatitis C	TRIM56	tripartite motif containing 56
81844	Disgenet Chronic Hepatitis C	TRIM56	tripartite motif containing 56
81856	Drodzov HCC	ZNF611	zinc finger protein 611
81930	Drodzov HCC	KIF18A	kinesin family member 18A
83475	Drodzov HCC	DOHH	deoxyhypusine hydroxylase/monooxygenase
83540	Zheng aHCC-eHCC	NUF2	NUF2, NDC80 kinetochore complex component
83716	Drodzov HCC	CRISPLD2	cysteine-rich secretory protein LCCL domain containing 2
84260	Disgenet Chronic Hepatitis C	TCHP	trichoplein, keratin filament binding
84260	Disgenet Hepatitis C	TCHP	trichoplein, keratin filament binding
84271	Disgenet Hepatitis C	POLDIP3	polymerase (DNA-directed), delta interacting protein 3
84271	Disgenet Chronic Hepatitis C	POLDIP3	polymerase (DNA-directed), delta interacting protein 3
84299	Disgenet Chronic Hepatitis C	MIEN1	migration and invasion enhancer 1
84299	Disgenet Hepatitis C	MIEN1	migration and invasion enhancer 1
84618	Disgenet Hepatitis C	NT5C1A	5'-nucleotidase, cytosolic IA
84618	Disgenet Chronic Hepatitis C	NT5C1A	5'-nucleotidase, cytosolic IA
[truncated: 98 more rows]
