# Supplementary material for: Diffusion of Information throughout the Host Interactome Reveals Gene Expression Variations in Network Proximity to Target Proteins of Hepatitis C Virus
Source: PLoS One. 2014 Dec 2;9(12):e113660. doi: 10.1371/journal.pone.0113660 (PMC4251971; doi:10.1371/journal.pone.0113660)
Supplement: Table S3 — Reactome pathway analysis of the CIR-NORM summary subnetwork. List of the statistically enriched pathways in the CIR-NORM subnetwork resulting from Reactome over-representation analysis. (XLS) [file pone.0113660.s005.xls]

## Sheet: Table S3
Pathway identifier	Pathway name	# Entities found	# Entities total	Entities ratio	Entities pValue	Entities FDR	# Reactions found	# Reactions total	Reactions ratio	Species identifier	Species name	Submitted entities found	Mapped entities	Found reaction identifiers
REACT_6900	Immune System	45	1519	0.164536	2.22045e-16	2.32037e-13	378	923	0.128677	48887	Homo sapiens	7097;7097;3558;7099;5290;340061;29110;3458;3456;1499;340061;3688;1026;808;8651;7186;811;1026;3688;1499;29110;5295;5290;4615;3429;2033;7448;8772;1508;5747;6714;60;3932;3932;4599;3439;207;3661;1956;3725;3725;4599;7099;3429;2534;3439;6772;3661;3055;5747;808;6774;4615;7448;1508;6776;207;8772;1387;7186;2932;2033;6714;57506;6776;3458;3716;3456;3558;57506;3055;2534;1956;6772;6774;60;1387;1445;8651;1445;…	Q9UHD2;Q99836;P42224;P06239;P01562;P40305;P27797;P41240;P60709;O00206;Q92793;P35222;P42229;O15524;P62158;P27986;O60674;P20591;Q13158;P42224-2;P08631;P42224-1;P06241;P38936;Q86WV6;P01579;P23458;P05556;Q09472;P49841;P01574;P07858;Q12933;Q7Z434;Q14653;P60568;P05412;Q05397;P12931-1;P42336;P04004;O60603;P00533;P40763;P31749	REACT_111166;REACT_24953;REACT_111208;REACT_111224;REACT_27317;REACT_118783;REACT_111053;REACT_25002;REACT_120767;REACT_118685;REACT_12597;REACT_163929;REACT_12572;REACT_150447;REACT_25262;REACT_25368;REACT_25364;REACT_19312;REACT_25051;REACT_147703;REACT_23999;REACT_22435;REACT_25170;REACT_22379;REACT_25185;REACT_115890;REACT_6864;REACT_22125;REACT_23911;REACT_163990;REACT_163650;REACT_12584;REA…
REACT_6802	Innate Immune System	31	806	0.087305	1.25566e-13	6.55456e-11	188	529	0.0737488	48887	Homo sapiens	7097;7097;7099;5290;340061;29110;3456;1499;340061;1026;808;7186;8651;1026;1499;29110;5295;5290;4615;2033;7448;8772;1508;5747;60;6714;3932;3932;207;3439;1956;3661;3725;3725;7099;2534;3439;808;3661;5747;3055;7448;4615;1508;207;8772;1387;7186;2932;2033;57506;6714;57506;3456;3055;2534;1956;60;1387;8651;5295	Q9UHD2;Q99836;P06239;P01562;O00206;P60709;Q92793;P35222;O15524;P62158;P27986;Q13158;P08631;P06241;P38936;Q86WV6;Q09472;P49841;P01574;P07858;Q12933;Q7Z434;Q14653;P05412;Q05397;P12931-1;P42336;P04004;O60603;P00533;P31749	REACT_24953;REACT_160118;REACT_147778;REACT_118783;REACT_6797;REACT_25002;REACT_15320;REACT_15427;REACT_15339;REACT_118685;REACT_12597;REACT_163929;REACT_12572;REACT_150447;REACT_25262;REACT_118824;REACT_25368;REACT_25364;REACT_25051;REACT_147703;REACT_160164;REACT_25170;REACT_6864;REACT_163990;REACT_163650;REACT_12584;REACT_150418;REACT_25184;REACT_25398;REACT_6795;REACT_163759;REACT_24948;REACT…
REACT_75790	Cytokine Signaling in Immune system	21	384	0.0415945	5.4623e-12	1.55603e-09	145	224	0.0312282	48887	Homo sapiens	3661;3558;5290;3458;4599;3456;3429;3439;2534;8651;6772;3055;3661;6774;4615;6776;6776;5295;3458;3716;3558;3456;5290;4615;3055;3429;2534;6772;6774;3932;8651;4599;3932;5295;3717;3717;3716;3439	P01579;Q99836;P06239;P23458;P42224;P40305;P01562;P01574;P42229;O15524;Q14653;P60568;P27986;O60674;P20591;P42336;P42224-2;P08631;P06241;P42224-1;P40763	REACT_111166;REACT_23861;REACT_111208;REACT_111224;REACT_27317;REACT_111053;REACT_23999;REACT_115907;REACT_22435;REACT_22379;REACT_25185;REACT_115890;REACT_22125;REACT_23911;REACT_22162;REACT_23992;REACT_23875;REACT_25289;REACT_115934;REACT_23874;REACT_27185;REACT_27273;REACT_23845;REACT_23869;REACT_27145;REACT_27220;REACT_111226;REACT_27303;REACT_22120;REACT_25118;REACT_23782;REACT_25256;REACT_1…
REACT_111040	Signaling by SCF-KIT	15	160	0.017331	5.96179e-12	1.55603e-09	41	80	0.0111529	48887	Homo sapiens	1956;6714;6776;5290;5295;5290;2534;1026;6772;1956;6774;2534;6772;8651;6714;3932;6774;8651;3932;6776;5295;207;1026;3717;3717;2932;207	P42224;P06239;P49841;P42229;O15524;P27986;O60674;P12931-1;P42336;P06241;P42224-1;P38936;P00533;P31749;P40763	REACT_111042;REACT_111100;REACT_12567;REACT_12537;REACT_111036;REACT_111070;REACT_12597;REACT_12572;REACT_12558;REACT_111072;REACT_12532;REACT_111199;REACT_12461;REACT_111069;REACT_12403;REACT_12420;REACT_111179;REACT_12614;REACT_12565;REACT_111237;REACT_12395;REACT_111152;REACT_111049;REACT_111146;REACT_111081;REACT_12584;REACT_111205;REACT_147711;REACT_111112;REACT_111186;REACT_111242;REACT_111…
REACT_24938	TRAF6 mediated IRF7 activation	9	34	0.00368284	1.80806e-11	3.77886e-09	10	11	0.00153353	48887	Homo sapiens	57506;3661;29110;57506;3456;3456;4615;2033;3439;7186;1387;3661;4615;1387;29110;7186;2033;3439	Q99836;Q9UHD2;P01562;Q09472;P01574;Q92793;Q12933;Q14653;Q7Z434	REACT_25262;REACT_24920;REACT_25209;REACT_25308;REACT_25196;REACT_24986;REACT_25099;REACT_25327;REACT_24975;REACT_25079
REACT_604	Hemostasis	23	538	0.0582756	5.96478e-11	1.03787e-08	60	291	0.0405688	48887	Homo sapiens	3661;5290;3456;2335;3688;7450;7450;808;3439;2534;5747;808;3661;2335;7422;9564;207;3688;1387;2033;6714;5295;7422;3456;5290;1017;2534;2033;5747;88;60;1387;60;1445;6714;3932;1445;3932;5295;3717;9564;3717;1017;88;3439;207	P02751;P06239;Q09472;P05556;P01562;P01574;P41240;P60709;Q92793;P24941;P35609;Q14653;P62158;P27986;P56945;O60674;Q05397;P12931-1;P42336;P04275;P06241;P15692;P31749	REACT_12043;REACT_22439;REACT_2221;REACT_23821;REACT_12475;REACT_1088;REACT_15500;REACT_23808;REACT_25338;REACT_23803;REACT_1990;REACT_15348;REACT_15405;REACT_23764;REACT_23899;REACT_15397;REACT_15368;REACT_15375;REACT_23952;REACT_20608;REACT_23775;REACT_12040;REACT_191;REACT_24010;REACT_23960;REACT_21347;REACT_15349;REACT_15403;REACT_23931;REACT_15545;REACT_15464;REACT_23900;REACT_15323;REACT_23…
REACT_17025	Downstream signal transduction	14	182	0.019714	4.19078e-10	6.24427e-08	33	78	0.0108741	48887	Homo sapiens	1956;5290;1026;808;2534;6772;808;6774;6776;9564;1026;207;2932;6714;6776;5295;5290;2534;1956;6772;6774;6714;3932;3932;5295;9564;207	P06239;P42224;P49841;P42229;P62158;P27986;P56945;P12931-1;P42336;P06241;P38936;P00533;P40763;P31749	REACT_17048;REACT_15332;REACT_12567;REACT_12537;REACT_15320;REACT_15427;REACT_15339;REACT_12597;REACT_12558;REACT_12572;REACT_12532;REACT_12461;REACT_16951;REACT_12403;REACT_12420;REACT_12614;REACT_17052;REACT_12565;REACT_12395;REACT_16991;REACT_16982;REACT_12584;REACT_147711;REACT_12602;REACT_15450;REACT_12391;REACT_12549;REACT_16877;REACT_147781;REACT_15422;REACT_12383;REACT_12485;REACT_147886
REACT_22232	Signaling by Interleukins	12	124	0.0134315	6.58587e-10	8.56162e-08	74	135	0.0188206	48887	Homo sapiens	3558;6776;5290;5295;3716;3558;5290;4615;3055;2534;6772;6774;2534;6772;3055;6774;3932;4615;6776;3932;5295;3717;3717;3716	P60568;Q99836;P27986;P06239;P23458;O60674;P42336;P42224-1;P06241;P08631;P40763;P42229	REACT_27227;REACT_23861;REACT_27225;REACT_27317;REACT_23912;REACT_27274;REACT_27233;REACT_23962;REACT_23999;REACT_22435;REACT_22379;REACT_24014;REACT_23928;REACT_27222;REACT_22125;REACT_23911;REACT_27311;REACT_22162;REACT_27309;REACT_23870;REACT_23992;REACT_23875;REACT_115695;REACT_23874;REACT_27185;REACT_27273;REACT_23845;REACT_27288;REACT_115823;REACT_116023;REACT_23869;REACT_27145;REACT_24024;…
REACT_12529	Signaling by VEGF	12	135	0.0146231	1.69743e-09	1.96902e-07	59	101	0.0140806	48887	Homo sapiens	6714;5290;5295;7422;5290;1499;2534;808;2534;5747;60;6714;60;5747;808;7422;207;9564;5295;9564;1499;207	P35222-1;P56945;P27986;Q05397;P12931-1;P15692-4;P42336;P60709;P06241;P15692;P31749;P62158	REACT_228061;REACT_228120;REACT_228312;REACT_228234;REACT_228117;REACT_228204;REACT_228078;REACT_228291;REACT_228104;REACT_228074;REACT_228021;REACT_228146;REACT_228152;REACT_12584;REACT_228135;REACT_12602;REACT_12415;REACT_12620;REACT_12391;REACT_12556;REACT_228090;REACT_12440;REACT_228116;REACT_228151;REACT_228215;REACT_228133;REACT_228059;REACT_228088;REACT_228058;REACT_228011;REACT_228155;REA…
REACT_25359	RIG-I/MDA5 mediated induction of IFN-alpha/beta pathways	10	84	0.00909879	2.7856e-09	2.89703e-07	37	46	0.00641294	48887	Homo sapiens	57506;3661;29110;57506;3456;3456;4615;2033;8772;3439;7186;3661;1387;4615;8772;1387;29110;2033;7186;3439	Q99836;Q9UHD2;P01562;Q09472;Q13158;P01574;Q92793;Q12933;Q14653;Q7Z434	REACT_24974;REACT_24967;REACT_24932;REACT_25262;REACT_25368;REACT_25364;REACT_25147;REACT_25051;REACT_25134;REACT_24982;REACT_25308;REACT_24986;REACT_25099;REACT_25055;REACT_25179;REACT_25077;REACT_25170;REACT_25003;REACT_6906;REACT_24935;REACT_24920;REACT_24999;REACT_25398;REACT_24983;REACT_25196;REACT_24946;REACT_25223;REACT_25275;REACT_25327;REACT_25352;REACT_25167;REACT_24975;REACT_25079;REAC…
REACT_16888	Signaling by PDGF	14	213	0.0230719	3.09231e-09	2.9377e-07	33	87	0.0121288	48887	Homo sapiens	1956;5290;1026;808;2534;6772;808;6774;6776;9564;1026;207;2932;6714;6776;5295;5290;2534;1956;6772;6774;6714;3932;3932;5295;9564;207	P06239;P42224;P49841;P42229;P62158;P27986;P56945;P12931-1;P42336;P06241;P38936;P00533;P40763;P31749	REACT_17048;REACT_15332;REACT_12567;REACT_12537;REACT_15320;REACT_15427;REACT_15339;REACT_12597;REACT_12558;REACT_12572;REACT_12532;REACT_12461;REACT_16951;REACT_12403;REACT_12420;REACT_12614;REACT_17052;REACT_12565;REACT_12395;REACT_16991;REACT_16982;REACT_12584;REACT_147711;REACT_12602;REACT_15450;REACT_12391;REACT_12549;REACT_16877;REACT_147781;REACT_15422;REACT_12383;REACT_12485;REACT_147886
REACT_25026	TRAF3-dependent IRF activation pathway	6	16	0.0017331	6.25451e-09	5.44143e-07	9	9	0.00125471	48887	Homo sapiens	3661;57506;1387;3661;29110;3456;57506;3456;2033;1387;29110;2033	Q9UHD2;Q09472;P01574;Q92793;Q7Z434;Q14653	REACT_25400;REACT_25368;REACT_25153;REACT_25364;REACT_25051;REACT_24983;REACT_25275;REACT_25352;REACT_25170
REACT_798	Platelet activation, signaling and aggregation	14	232	0.02513	9.02763e-09	7.22211e-07	44	109	0.0151959	48887	Homo sapiens	5290;2335;7450;7450;808;2534;808;5747;2335;7422;9564;207;6714;5295;7422;5290;2534;88;5747;1445;6714;3932;1445;3932;5295;9564;88;207	P02751;P06239;P41240;P35609;P62158;P56945;P27986;Q05397;P12931-1;P42336;P04275;P06241;P15692;P31749	REACT_21347;REACT_22439;REACT_15349;REACT_2221;REACT_15403;REACT_15545;REACT_23931;REACT_23900;REACT_15464;REACT_23821;REACT_15323;REACT_23800;REACT_20600;REACT_15500;REACT_23808;REACT_23781;REACT_20552;REACT_24004;REACT_23803;REACT_23958;REACT_12388;REACT_23801;REACT_23834;REACT_21351;REACT_15405;REACT_15348;REACT_23764;REACT_23899;REACT_15397;REACT_15368;REACT_23952;REACT_15375;REACT_20608;REAC…
REACT_228166	VEGFA-VEGFR2 Pathway	11	126	0.0136482	1.02686e-08	7.59878e-07	56	95	0.0132441	48887	Homo sapiens	6714;5290;5295;7422;5290;1499;2534;808;2534;5747;60;6714;60;5747;808;7422;207;9564;5295;9564;1499;207	P35222-1;P56945;P27986;Q05397;P12931-1;P15692-4;P42336;P60709;P06241;P31749;P62158	REACT_228061;REACT_228120;REACT_228312;REACT_228234;REACT_228117;REACT_228204;REACT_228078;REACT_228291;REACT_228104;REACT_228074;REACT_228021;REACT_228146;REACT_228152;REACT_12584;REACT_228135;REACT_12602;REACT_12415;REACT_12620;REACT_12391;REACT_228090;REACT_228116;REACT_228151;REACT_228215;REACT_228133;REACT_228059;REACT_228088;REACT_228058;REACT_228011;REACT_228155;REACT_228131;REACT_228225;R…
REACT_23837	Interleukin-3, 5 and GM-CSF signaling	8	55	0.00595754	2.56792e-08	1.77187e-06	29	39	0.00543706	48887	Homo sapiens	6776;3558;5290;5295;3716;3558;5290;3055;2534;2534;3055;6776;5295;3717;3717;3716	P60568;P27986;P23458;O60674;P42336;P06241;P08631;P42229	REACT_23827;REACT_23861;REACT_23782;REACT_23912;REACT_23828;REACT_23896;REACT_23856;REACT_23962;REACT_23774;REACT_23999;REACT_23928;REACT_24014;REACT_23772;REACT_23911;REACT_23816;REACT_23971;REACT_23884;REACT_23992;REACT_23870;REACT_23875;REACT_23857;REACT_23874;REACT_23953;REACT_23845;REACT_23935;REACT_23869;REACT_23842;REACT_24024;REACT_23799
REACT_120736	Signaling by FGFR in disease	13	216	0.0233969	3.34819e-08	1.98417e-06	46	181	0.0252335	48887	Homo sapiens	6714;1956;6776;5290;5295;5290;2534;1026;6772;1956;808;6774;2534;6772;6714;808;3932;6774;3932;6776;5295;207;1026;2932;207	P27986;P06239;P42224;P49841;P12931-1;P42336;P06241;P38936;P00533;P31749;P40763;P42229;P62158	REACT_121049;REACT_15332;REACT_12567;REACT_12537;REACT_15320;REACT_120860;REACT_15427;REACT_15339;REACT_121187;REACT_12597;REACT_121382;REACT_12558;REACT_12572;REACT_121102;REACT_12532;REACT_12461;REACT_111096;REACT_12403;REACT_12420;REACT_111043;REACT_12614;REACT_121216;REACT_120762;REACT_12565;REACT_111233;REACT_12395;REACT_21411;REACT_111171;REACT_111163;REACT_12584;REACT_147711;REACT_12602;RE…
REACT_15523	Integrin alphaIIb beta3 signaling	7	37	0.0040078	3.42098e-08	1.98417e-06	20	24	0.00334588	48887	Homo sapiens	6714;5747;6714;1445;5747;2335;1445;2335;207;9564;9564;7450;7450;207	P02751;P56945;Q05397;P12931-1;P04275;P41240;P31749	REACT_22439;REACT_15349;REACT_15397;REACT_15403;REACT_23931;REACT_15545;REACT_15368;REACT_15464;REACT_23821;REACT_15375;REACT_15323;REACT_23775;REACT_15500;REACT_24004;REACT_15490;REACT_15535;REACT_23801;REACT_15371;REACT_15348;REACT_15405
REACT_12578	GAB1 signalosome	10	122	0.0132149	9.01079e-08	4.68561e-06	31	38	0.00529764	48887	Homo sapiens	1956;6714;5290;5295;5290;2534;1026;1956;2534;1445;6714;3932;1445;3932;1026;207;5295;2932;207	P27986;P06239;P49841;P12931-1;P42336;P41240;P06241;P38936;P00533;P31749	REACT_12567;REACT_12537;REACT_12597;REACT_12558;REACT_12572;REACT_12532;REACT_12461;REACT_12403;REACT_12420;REACT_12614;REACT_12565;REACT_12395;REACT_12423;REACT_12425;REACT_12636;REACT_12584;REACT_147711;REACT_12466;REACT_12501;REACT_12390;REACT_12391;REACT_12549;REACT_12605;REACT_12601;REACT_12629;REACT_147781;REACT_12383;REACT_12616;REACT_12485;REACT_12490;REACT_147886
REACT_27283	Interleukin-2 signaling	7	46	0.00498267	1.47828e-07	7.24356e-06	22	44	0.00613411	48887	Homo sapiens	6776;3558;5290;5295;3716;3932;3558;6776;5290;3932;5295;3717;3717;3716	P60568;P27986;P06239;P23458;O60674;P42336;P42229	REACT_27150;REACT_23928;REACT_23827;REACT_23911;REACT_27313;REACT_27278;REACT_27154;REACT_27317;REACT_27183;REACT_23782;REACT_27175;REACT_23874;REACT_27273;REACT_27274;REACT_23828;REACT_23856;REACT_27233;REACT_23774;REACT_27145;REACT_24024;REACT_27314;REACT_27196
REACT_25216	Regulation of IFNA signaling	6	28	0.00303293	1.65813e-07	7.79323e-06	4	5	0.000697058	48887	Homo sapiens	6772;8651;3716;3456;8651;3456;6772;3439;3439;3716	P23458;P01562;P01574;P42224-2;P42224-1;O15524	REACT_25065;REACT_24939;REACT_25329;REACT_25289
REACT_278	Platelet Aggregation (Plug Formation)	7	49	0.00530763	2.25456e-07	1.01455e-05	20	27	0.00376412	48887	Homo sapiens	6714;5747;6714;1445;5747;2335;1445;2335;207;9564;9564;7450;7450;207	P02751;P56945;Q05397;P12931-1;P04275;P41240;P31749	REACT_22439;REACT_15349;REACT_15397;REACT_15403;REACT_23931;REACT_15545;REACT_15368;REACT_15464;REACT_23821;REACT_15375;REACT_15323;REACT_23775;REACT_15500;REACT_24004;REACT_15490;REACT_15535;REACT_23801;REACT_15371;REACT_15348;REACT_15405
REACT_24980	Regulation of IFNG signaling	5	16	0.0017331	2.97084e-07	1.27746e-05	4	4	0.000557647	48887	Homo sapiens	6772;8651;3458;3716;3458;8651;3717;3717;6772;3716	P01579;P23458;O60674;P42224-1;O15524	REACT_25331;REACT_25185;REACT_25158;REACT_25190
REACT_111155	Cell-Cell communication	10	143	0.0154896	3.82948e-07	1.57009e-05	18	62	0.00864352	48887	Homo sapiens	6714;5290;5295;5290;1499;3688;2534;2534;88;5747;60;6714;60;5747;5295;3688;1499;3691;88;3691	P35222-1;P27986;P05556;Q05397;P12931-1;P42336;P16144;P60709;P06241;P35609	REACT_23984;REACT_20528;REACT_24013;REACT_20656;REACT_20615;REACT_19163;REACT_23807;REACT_20589;REACT_23929;REACT_20660;REACT_20561;REACT_20513;REACT_23820;REACT_23852;REACT_19131;REACT_23844;REACT_20665;REACT_23920
REACT_111045	Developmental Biology	18	552	0.059792	6.25416e-07	2.50166e-05	111	341	0.0475394	48887	Homo sapiens	1956;7124;1499;3688;4088;2534;7124;5747;6774;7422;207;3688;1499;1387;4088;2033;2932;6714;6383;79784;7422;2534;2033;1956;6256;6774;5747;60;1387;79784;60;6714;6383;6256;207	P19793;P05556;Q09472;P49841;P60709;P01375;Q92793;P84022;P35222;Q7Z406;Q05397;P12931-1;P15692-4;P06241;P00533;P34741;P40763;P31749	REACT_228297;REACT_228218;REACT_228062;REACT_228195;REACT_228120;REACT_228119;REACT_228174;REACT_228274;REACT_12430;REACT_27194;REACT_27173;REACT_27159;REACT_27244;REACT_27226;REACT_19139;REACT_22244;REACT_27312;REACT_228177;REACT_228263;REACT_228220;REACT_228053;REACT_228036;REACT_228030;REACT_228318;REACT_228167;REACT_228249;REACT_228286;REACT_228150;REACT_228200;REACT_228070;REACT_228129;REACT…
REACT_163743	LRR FLII-interacting protein 1 (LRRFIP1) activates type I IFN production	4	8	0.000866551	7.64121e-07	2.90366e-05	4	5	0.000697058	48887	Homo sapiens	3661;1387;3661;1499;1499;2033;1387;2033	Q09472;Q92793;P35222;Q14653	REACT_163840;REACT_163821;REACT_163902;REACT_163774
REACT_19183	CD28 co-stimulation	6	38	0.00411612	9.69142e-07	3.58583e-05	14	19	0.00264882	48887	Homo sapiens	6714;5290;6714;5295;3932;5290;3932;207;5295;2534;207;2534	P27986;P06239;P12931-1;P42336;P06241;P31749	REACT_19243;REACT_12391;REACT_19286;REACT_19254;REACT_19264;REACT_19232;REACT_12584;REACT_19212;REACT_147711;REACT_19159;REACT_19244;REACT_147886;REACT_19274;REACT_19316
REACT_9417	Signaling by EGFR	11	201	0.0217721	1.05721e-06	3.59452e-05	66	109	0.0151959	48887	Homo sapiens	1956;6714;5290;5295;5290;2534;1026;1956;808;2534;6714;808;1445;3932;1445;3932;1026;207;5295;2932;207	P27986;P06239;P49841;P12931-1;P42336;P41240;P06241;P38936;P00533;P31749;P62158	REACT_12381;REACT_15332;REACT_12537;REACT_12567;REACT_12632;REACT_15320;REACT_15427;REACT_15339;REACT_12597;REACT_12572;REACT_12532;REACT_12461;REACT_12626;REACT_12420;REACT_12403;REACT_12565;REACT_12491;REACT_12395;REACT_9481;REACT_12392;REACT_12423;REACT_12425;REACT_12386;REACT_12636;REACT_12514;REACT_12584;REACT_12451;REACT_9401;REACT_12424;REACT_12527;REACT_12602;REACT_12466;REACT_12402;REACT…
REACT_15381	p130Cas linkage to MAPK signaling for integrins	5	22	0.00238302	1.40364e-06	4.49164e-05	3	3	0.000418235	48887	Homo sapiens	6714;5747;5747;6714;2335;2335;9564;9564;7450;7450	P02751;P56945;Q05397;P12931-1;P04275	REACT_15397;REACT_15375;REACT_15348
REACT_115596	Signaling by ERBB4	10	172	0.0186308	1.9963e-06	6.11821e-05	41	89	0.0124076	48887	Homo sapiens	1956;6776;5290;5295;5290;2534;1026;1956;2534;3932;3932;6776;1026;207;5295;3717;3717;2932;207	P27986;P06239;O60674;P49841;P42336;P06241;P38936;P00533;P31749;P42229	REACT_12567;REACT_12537;REACT_115570;REACT_115782;REACT_115719;REACT_12597;REACT_12558;REACT_12572;REACT_116088;REACT_115712;REACT_115793;REACT_116102;REACT_115942;REACT_12532;REACT_12461;REACT_12403;REACT_12420;REACT_115790;REACT_12614;REACT_12565;REACT_116156;REACT_115907;REACT_115844;REACT_12395;REACT_115800;REACT_116135;REACT_12584;REACT_147711;REACT_116060;REACT_115938;REACT_115881;REACT_123…
REACT_25229	Interferon Signaling	12	262	0.0283795	2.07628e-06	6.11821e-05	37	50	0.00697058	48887	Homo sapiens	3661;3458;3716;3456;3458;4599;3429;3456;3429;6772;3439;6772;8651;3661;4599;8651;3717;3717;3716;3439	P01579;P42224;P23458;O60674;P01562;P40305;P20591;P01574;P42224-2;P42224-1;O15524;Q14653	REACT_25118;REACT_25190;REACT_25256;REACT_25082;REACT_25331;REACT_25100;REACT_24932;REACT_25169;REACT_25021;REACT_25206;REACT_25379;REACT_24939;REACT_25284;REACT_25139;REACT_25017;REACT_25329;REACT_24928;REACT_25105;REACT_25238;REACT_115684;REACT_25185;REACT_115890;REACT_25158;REACT_25347;REACT_25383;REACT_25192;REACT_24944;REACT_24933;REACT_25401;REACT_24942;REACT_25369;REACT_24993;REACT_25289;R…
REACT_115871	Signaling by EGFR in Cancer	11	216	0.0233969	2.10973e-06	6.11821e-05	93	137	0.0190994	48887	Homo sapiens	1956;6714;5290;5295;5290;2534;1026;1956;808;2534;6714;808;1445;3932;1445;3932;1026;207;5295;2932;207	P27986;P06239;P49841;P12931-1;P42336;P41240;P06241;P38936;P00533;P31749;P62158	REACT_12381;REACT_15332;REACT_115887;REACT_12632;REACT_12537;REACT_12567;REACT_15320;REACT_15427;REACT_115768;REACT_15339;REACT_12597;REACT_12572;REACT_12532;REACT_12626;REACT_12461;REACT_12420;REACT_12403;REACT_12565;REACT_12491;REACT_12395;REACT_116004;REACT_115884;REACT_9481;REACT_12392;REACT_12423;REACT_115604;REACT_12425;REACT_12386;REACT_12636;REACT_12514;REACT_12451;REACT_12584;REACT_9401;…
REACT_25162	Interferon alpha/beta signaling	9	135	0.0146231	2.24491e-06	6.51024e-05	18	19	0.00264882	48887	Homo sapiens	3661;3716;3456;4599;3429;3456;3429;6772;3439;6772;8651;3661;8651;4599;3716;3439	P23458;P01562;P40305;P20591;P01574;P42224-2;P42224-1;O15524;Q14653	REACT_25383;REACT_25192;REACT_25401;REACT_24942;REACT_25289;REACT_25256;REACT_25291;REACT_25100;REACT_25169;REACT_25021;REACT_25065;REACT_25206;REACT_24939;REACT_25284;REACT_25017;REACT_25329;REACT_25105;REACT_25238
REACT_11061	Signalling by NGF	13	316	0.0342288	2.42162e-06	6.78054e-05	37	170	0.0237	48887	Homo sapiens	6714;1956;5290;5295;5290;4615;2534;1026;1956;808;7531;6774;2534;7531;6714;808;3932;6774;4615;3932;5295;1026;207;2932;207	Q99836;P06239;P49841;P62158;P27986;P62258;P12931-1;P42336;P06241;P38936;P00533;P40763;P31749	REACT_15332;REACT_12567;REACT_12537;REACT_15320;REACT_15427;REACT_15339;REACT_12597;REACT_12030;REACT_13439;REACT_12572;REACT_12558;REACT_13657;REACT_12016;REACT_12532;REACT_13584;REACT_12461;REACT_12403;REACT_12420;REACT_12614;REACT_12565;REACT_13503;REACT_12395;REACT_12624;REACT_12584;REACT_147711;REACT_12602;REACT_12057;REACT_13775;REACT_15450;REACT_12391;REACT_12549;REACT_147781;REACT_15422;R…
REACT_19358	CD28 dependent PI3K/Akt signaling	5	25	0.00270797	2.60781e-06	7.04109e-05	7	9	0.00125471	48887	Homo sapiens	5290;5295;3932;5290;3932;207;5295;2534;207;2534	P27986;P06239;P42336;P06241;P31749	REACT_12391;REACT_19232;REACT_12584;REACT_19212;REACT_147711;REACT_147886;REACT_19274
REACT_121141	Signaling by FGFR1 fusion mutants	5	27	0.00292461	3.78169e-06	9.09523e-05	8	17	0.00237	48887	Homo sapiens	6776;6772;5290;5295;6774;6776;5290;5295;6772;6774	P27986;P42224;P42336;P40763;P42229	REACT_121049;REACT_121343;REACT_121216;REACT_121048;REACT_121233;REACT_120762;REACT_121331;REACT_121382
REACT_115755	Signaling by ERBB2	10	185	0.020039	3.78968e-06	9.09523e-05	51	99	0.0138018	48887	Homo sapiens	1956;6714;5290;5295;5290;2534;1026;1956;808;2534;808;6714;3932;3932;1026;207;5295;2932;207	P27986;P06239;P12931;P49841;P42336;P06241;P38936;P00533;P31749;P62158	REACT_15332;REACT_115771;REACT_12537;REACT_12567;REACT_15320;REACT_115797;REACT_15427;REACT_15339;REACT_116087;REACT_12597;REACT_12572;REACT_115532;REACT_115761;REACT_115734;REACT_12532;REACT_12461;REACT_12420;REACT_12403;REACT_115673;REACT_12565;REACT_12395;REACT_12584;REACT_12602;REACT_115850;REACT_115880;REACT_12549;REACT_12391;REACT_116057;REACT_147781;REACT_12383;REACT_115622;REACT_12558;REA…
REACT_9470	Signaling by FGFR	10	185	0.020039	3.78968e-06	9.09523e-05	35	119	0.01659	48887	Homo sapiens	1956;6714;5290;5295;5290;2534;1026;1956;808;2534;808;6714;3932;3932;1026;207;5295;2932;207	P27986;P06239;P49841;P12931-1;P42336;P06241;P38936;P00533;P31749;P62158	REACT_15332;REACT_12567;REACT_12537;REACT_15320;REACT_15427;REACT_15339;REACT_12597;REACT_12558;REACT_12572;REACT_12532;REACT_12461;REACT_111096;REACT_12403;REACT_12420;REACT_111043;REACT_12614;REACT_12565;REACT_111233;REACT_12395;REACT_21411;REACT_111171;REACT_111163;REACT_12584;REACT_147711;REACT_12602;REACT_15450;REACT_12391;REACT_12549;REACT_111124;REACT_147781;REACT_15422;REACT_12383;REACT_1…
REACT_12056	NGF signalling via TRKA from the plasma membrane	11	230	0.0249133	3.83146e-06	9.1955e-05	32	116	0.0161718	48887	Homo sapiens	1956;6714;5290;5295;5290;2534;1026;1956;808;2534;6774;6714;808;6774;3932;3932;1026;207;5295;2932;207	P27986;P06239;P49841;P12931-1;P42336;P06241;P38936;P00533;P31749;P40763;P62158	REACT_15332;REACT_12567;REACT_12537;REACT_15320;REACT_15427;REACT_15339;REACT_12597;REACT_12558;REACT_12572;REACT_12030;REACT_12532;REACT_12016;REACT_12461;REACT_12403;REACT_12420;REACT_12614;REACT_12565;REACT_12395;REACT_12624;REACT_12584;REACT_147711;REACT_12602;REACT_12057;REACT_15450;REACT_12391;REACT_12549;REACT_147781;REACT_15422;REACT_12383;REACT_12485;REACT_147886;REACT_12384
REACT_111133	Growth hormone receptor signaling	5	29	0.00314125	5.33519e-06	0.000116294	23	28	0.00390353	48887	Homo sapiens	6776;6772;8651;6774;6776;8651;3717;3717;6772;6774	O60674;P42224-1;P40763;O15524;P42229	REACT_23827;REACT_111166;REACT_111190;REACT_111208;REACT_111224;REACT_111052;REACT_111053;REACT_111235;REACT_111128;REACT_111139;REACT_111207;REACT_111218;REACT_111212;REACT_111198;REACT_111076;REACT_111048;REACT_111220;REACT_23774;REACT_111147;REACT_111219;REACT_111061;REACT_111047;REACT_111226
REACT_163942	Syndecan interactions	5	29	0.00314125	5.33519e-06	0.000116294	7	15	0.00209118	48887	Homo sapiens	6383;2335;7448;2335;3688;3688;6383;3691;7448;3691	P02751;P05556;P16144;P04004;P34741	REACT_163638;REACT_163693;REACT_163782;REACT_163690;REACT_163776;REACT_163691;REACT_163811
REACT_147727	Constitutive PI3K/AKT Signaling in Cancer	8	115	0.0124567	6.25925e-06	0.000116294	20	21	0.00292765	48887	Homo sapiens	1956;5290;5295;5290;1026;2534;1956;2534;3932;3932;1026;5295;207;2932;207	P27986;P06239;P49841;P42336;P06241;P38936;P00533;P31749	REACT_147827;REACT_147831;REACT_147740;REACT_147823;REACT_147870;REACT_147791;REACT_147774;REACT_147858;REACT_147790;REACT_147846;REACT_147854;REACT_147721;REACT_147862;REACT_147895;REACT_147737;REACT_147833;REACT_147764;REACT_147896;REACT_147868;REACT_147775
REACT_6966	Toll-Like Receptors Cascades	9	157	0.0170061	7.5301e-06	0.000116294	74	151	0.0210512	48887	Homo sapiens	7097;7097;3661;7099;3725;29110;3725;7099;4615;8772;1508;8651;3661;1508;4615;8651;8772;29110	Q99836;Q9UHD2;P05412;Q13158;P07858;O00206;O60603;O15524;Q14653	REACT_24953;REACT_121070;REACT_25002;REACT_6797;REACT_25097;REACT_150447;REACT_118824;REACT_228142;REACT_120882;REACT_120733;REACT_121383;REACT_121298;REACT_6864;REACT_150418;REACT_25184;REACT_6795;REACT_24952;REACT_24948;REACT_6794;REACT_25081;REACT_6862;REACT_25261;REACT_6808;REACT_25001;REACT_121112;REACT_25288;REACT_25150;REACT_6799;REACT_24966;REACT_25318;REACT_25090;REACT_150381;REACT_25221…
REACT_116008	PI3K events in ERBB2 signaling	8	118	0.0127816	7.53717e-06	0.000116294	30	35	0.00487941	48887	Homo sapiens	1956;5290;5295;5290;1026;2534;1956;2534;3932;3932;1026;5295;207;2932;207	P27986;P06239;P49841;P42336;P06241;P38936;P00533;P31749	REACT_12567;REACT_12537;REACT_116087;REACT_12597;REACT_12558;REACT_12572;REACT_115532;REACT_115734;REACT_12532;REACT_12461;REACT_12403;REACT_12420;REACT_115673;REACT_12614;REACT_12565;REACT_12395;REACT_116116;REACT_116108;REACT_115895;REACT_12584;REACT_147711;REACT_115880;REACT_12391;REACT_12549;REACT_116057;REACT_147781;REACT_12383;REACT_12485;REACT_147886;REACT_115622
REACT_21270	PI-3K cascade	8	118	0.0127816	7.53717e-06	0.000116294	27	32	0.00446117	48887	Homo sapiens	1956;5290;5295;5290;1026;2534;1956;2534;3932;3932;1026;5295;207;2932;207	P27986;P06239;P49841;P42336;P06241;P38936;P00533;P31749	REACT_12567;REACT_12537;REACT_12597;REACT_12558;REACT_12572;REACT_12532;REACT_12461;REACT_12403;REACT_12420;REACT_111043;REACT_12614;REACT_12565;REACT_111233;REACT_12395;REACT_21411;REACT_111171;REACT_111163;REACT_12584;REACT_147711;REACT_12391;REACT_12549;REACT_111124;REACT_147781;REACT_12383;REACT_12616;REACT_12485;REACT_147886
REACT_115961	PI3K events in ERBB4 signaling	8	118	0.0127816	7.53717e-06	0.000116294	23	28	0.00390353	48887	Homo sapiens	1956;5290;5295;5290;1026;2534;1956;2534;3932;3932;1026;5295;207;2932;207	P27986;P06239;P49841;P42336;P06241;P38936;P00533;P31749	REACT_12584;REACT_12537;REACT_12567;REACT_115570;REACT_147711;REACT_12597;REACT_12572;REACT_12558;REACT_115712;REACT_12532;REACT_12461;REACT_12549;REACT_12391;REACT_12420;REACT_12403;REACT_12614;REACT_12565;REACT_147781;REACT_115722;REACT_12383;REACT_12395;REACT_12485;REACT_147886
REACT_75829	PIP3 activates AKT signaling	8	118	0.0127816	7.53717e-06	0.000116294	20	25	0.00348529	48887	Homo sapiens	1956;5290;5295;5290;1026;2534;1956;2534;3932;3932;1026;5295;207;2932;207	P27986;P06239;P49841;P42336;P06241;P38936;P00533;P31749	REACT_12584;REACT_12537;REACT_12567;REACT_147711;REACT_12597;REACT_12572;REACT_12558;REACT_12532;REACT_12461;REACT_12549;REACT_12391;REACT_12420;REACT_12403;REACT_12614;REACT_12565;REACT_147781;REACT_12383;REACT_12395;REACT_12485;REACT_147886
REACT_118823	Cytosolic sensors of pathogen-associated DNA	7	84	0.00909879	7.75296e-06	0.000116294	25	45	0.00627353	48887	Homo sapiens	3661;340061;29110;4615;1499;340061;2033;1387;3661;4615;1499;1387;29110;2033	Q99836;Q9UHD2;Q09472;Q92793;Q86WV6;P35222;Q14653	REACT_163902;REACT_118783;REACT_163991;REACT_118685;REACT_163821;REACT_163955;REACT_118567;REACT_147703;REACT_147821;REACT_163774;REACT_163856;REACT_147901;REACT_163840;REACT_6906;REACT_24920;REACT_163707;REACT_147769;REACT_163667;REACT_147763;REACT_163868;REACT_118613;REACT_163630;REACT_163683;REACT_163749;REACT_163797
REACT_23891	Interleukin receptor SHC signaling	5	32	0.0034662	8.55758e-06	0.000128364	7	7	0.000975882	48887	Homo sapiens	3558;5290;5295;3716;3558;5290;5295;3717;3717;3716	P60568;P27986;P23458;O60674;P42336	REACT_23928;REACT_23911;REACT_23828;REACT_23856;REACT_24024;REACT_23782;REACT_23874
REACT_12464	PI3K/AKT activation	8	121	0.0131066	9.02917e-06	0.000135438	22	30	0.00418235	48887	Homo sapiens	1956;5290;5295;5290;1026;2534;1956;2534;3932;3932;1026;5295;207;2932;207	P27986;P06239;P49841;P42336;P06241;P38936;P00533;P31749	REACT_12624;REACT_12584;REACT_12537;REACT_12567;REACT_147711;REACT_12597;REACT_12572;REACT_12558;REACT_12532;REACT_12461;REACT_12549;REACT_12391;REACT_12420;REACT_12403;REACT_12614;REACT_12565;REACT_147781;REACT_12383;REACT_12395;REACT_12485;REACT_147886;REACT_12384
REACT_6890	Activated TLR4 signalling	8	123	0.0133232	1.01566e-05	0.000142192	42	87	0.0121288	48887	Homo sapiens	7097;7097;3661;7099;3725;3725;29110;7099;4615;8772;8651;3661;4615;8651;8772;29110	Q99836;Q9UHD2;P05412;Q13158;O00206;O60603;O15524;Q14653	REACT_150381;REACT_25221;REACT_121070;REACT_25183;REACT_6797;REACT_6728;REACT_21404;REACT_25097;REACT_6716;REACT_150447;REACT_6917;REACT_6833;REACT_228142;REACT_25213;REACT_120882;REACT_120733;REACT_6793;REACT_121383;REACT_121298;REACT_228161;REACT_120820;REACT_6884;REACT_6906;REACT_6864;REACT_150365;REACT_150418;REACT_6713;REACT_24952;REACT_6794;REACT_6862;REACT_6839;REACT_25081;REACT_25261;REAC…
REACT_27307	Interleukin-6 signaling	4	16	0.0017331	1.16159e-05	0.000162622	16	19	0.00264882	48887	Homo sapiens	6772;6774;3716;3717;3717;6772;6774;3716	P23458;O60674;P42224-1;P40763	REACT_27227;REACT_27222;REACT_27303;REACT_27260;REACT_27225;REACT_27311;REACT_27309;REACT_27189;REACT_27185;REACT_27241;REACT_27288;REACT_27203;REACT_27182;REACT_27262;REACT_27152;REACT_27220
REACT_21272	Downstream signaling of activated FGFR	9	171	0.0185225	1.47781e-05	0.000206893	34	84	0.0117106	48887	Homo sapiens	1956;5290;5295;5290;1026;2534;1956;808;2534;808;3932;3932;1026;207;5295;2932;207	P27986;P06239;P49841;P42336;P06241;P38936;P00533;P31749;P62158	REACT_15332;REACT_12567;REACT_12537;REACT_15320;REACT_15427;REACT_15339;REACT_12597;REACT_12558;REACT_12572;REACT_12532;REACT_12461;REACT_12403;REACT_12420;REACT_111043;REACT_12614;REACT_12565;REACT_111233;REACT_12395;REACT_21411;REACT_111171;REACT_111163;REACT_12584;REACT_147711;REACT_12602;REACT_15450;REACT_12391;REACT_12549;REACT_111124;REACT_147781;REACT_15422;REACT_12383;REACT_12616;REACT_12…
REACT_147723	PI3K/AKT Signaling in Cancer	8	131	0.0141898	1.59311e-05	0.000221526	40	46	0.00641294	48887	Homo sapiens	1956;5290;5295;5290;1026;2534;1956;2534;3932;3932;1026;5295;207;2932;207	P27986;P06239;P49841;P42336;P06241;P38936;P00533;P31749	REACT_147827;REACT_147831;REACT_147870;REACT_147791;REACT_12537;REACT_12567;REACT_147774;REACT_147858;REACT_147790;REACT_147846;REACT_12597;REACT_147721;REACT_147862;REACT_12572;REACT_12558;REACT_12532;REACT_147737;REACT_12461;REACT_12420;REACT_12403;REACT_147833;REACT_147764;REACT_12614;REACT_147868;REACT_12565;REACT_12395;REACT_147740;REACT_147823;REACT_12584;REACT_147711;REACT_147854;REACT_147…
REACT_19344	Costimulation by the CD28 family	7	95	0.0102903	1.70405e-05	0.000221526	21	33	0.00460059	48887	Homo sapiens	6714;5290;5295;5290;2534;2534;1445;6714;3932;1445;3932;207;5295;207	P27986;P06239;P12931-1;P42336;P41240;P06241;P31749	REACT_19209;REACT_19254;REACT_19232;REACT_12584;REACT_19198;REACT_19146;REACT_19212;REACT_19380;REACT_147711;REACT_19159;REACT_19243;REACT_19286;REACT_12391;REACT_19264;REACT_19171;REACT_19312;REACT_19203;REACT_19244;REACT_147886;REACT_19274;REACT_19316
REACT_111225	Regulation of KIT signaling	4	18	0.00194974	1.837e-05	0.00023881	4	8	0.00111529	48887	Homo sapiens	6714;8651;6714;3932;8651;3932;2534;2534	P06239;P12931-1;P06241;O15524	REACT_111199;REACT_111100;REACT_111179;REACT_111112
REACT_6894	Toll Like Receptor 4 (TLR4) Cascade	8	135	0.0146231	1.97255e-05	0.000256432	45	96	0.0133835	48887	Homo sapiens	7097;7097;3661;7099;3725;3725;29110;7099;4615;8772;8651;3661;4615;8651;8772;29110	Q99836;Q9UHD2;P05412;Q13158;O00206;O60603;O15524;Q14653	REACT_150381;REACT_25221;REACT_121070;REACT_25183;REACT_6797;REACT_6728;REACT_21404;REACT_25097;REACT_6716;REACT_150447;REACT_6917;REACT_6833;REACT_228142;REACT_25213;REACT_120882;REACT_120733;REACT_6793;REACT_121383;REACT_121298;REACT_228161;REACT_120820;REACT_6884;REACT_6906;REACT_6864;REACT_150365;REACT_150418;REACT_6713;REACT_6795;REACT_24952;REACT_6794;REACT_6862;REACT_6839;REACT_25081;REACT…
REACT_228063	EPHA-mediated growth cone collapse	5	39	0.00422444	2.19768e-05	0.000285698	5	5	0.000697058	48887	Homo sapiens	6714;5747;79784;79784;5747;6714;7422;7422;2534;2534	Q7Z406;Q05397;P12931-1;P15692-4;P06241	REACT_228120;REACT_228119;REACT_228174;REACT_228080;REACT_228070
REACT_111102	Signal Transduction	36	2251	0.243826	2.31361e-05	0.00030077	383	1321	0.184163	48887	Homo sapiens	5290;1499;1026;7531;808;8651;7422;1026;1499;5295;5290;4615;2033;5747;6714;60;3932;3932;9564;6383;207;1956;3725;8312;3725;2335;4088;7450;7450;6667;7531;2534;6772;808;5747;6774;2335;4615;6776;207;9564;4088;1387;2033;2932;6714;6383;6776;8312;7422;2534;1956;6772;6774;60;1445;1387;1445;8651;5295;6667;3717;3717	P02751;Q99836;P42224;P06239;P12931;O15169;P41240;P60709;Q92793;P84022;P35222;P42229;O15524;P62158;P35222-1;P27986;P56945;O60674;P15692-4;P42224-1;P06241;P38936;P34741;Q09472;P49841;P05412;P62258;Q05397;P12931-1;P42336;P04275;P15692;P08047;P00533;P40763;P31749	REACT_12381;REACT_12632;REACT_163913;REACT_115570;REACT_121097;REACT_12597;REACT_12572;REACT_13439;REACT_115712;REACT_228312;REACT_12626;REACT_13584;REACT_228117;REACT_111096;REACT_111043;REACT_228078;REACT_111233;REACT_228291;REACT_228104;REACT_12491;REACT_13503;REACT_200843;REACT_228074;REACT_228146;REACT_15348;REACT_111171;REACT_12624;REACT_15397;REACT_111163;REACT_12451;REACT_12584;REACT_1537…
REACT_228170	EPH-Ephrin signaling	7	102	0.0110485	2.67423e-05	0.000327582	36	57	0.00794647	48887	Homo sapiens	6714;5747;6383;79784;60;79784;5747;60;6714;7422;7422;6383;2534;2534	Q7Z406;Q05397;P12931-1;P15692-4;P06241;P60709;P34741	REACT_228297;REACT_228177;REACT_228218;REACT_228062;REACT_228263;REACT_228220;REACT_228053;REACT_228195;REACT_228120;REACT_228119;REACT_228036;REACT_228174;REACT_228030;REACT_228274;REACT_228318;REACT_228167;REACT_228249;REACT_228286;REACT_228150;REACT_228200;REACT_228070;REACT_228129;REACT_228315;REACT_228320;REACT_228213;REACT_228322;REACT_228080;REACT_228026;REACT_228252;REACT_228124;REACT_228…
REACT_147814	DAP12 signaling	9	185	0.020039	2.72985e-05	0.000327582	37	79	0.0110135	48887	Homo sapiens	1956;5290;5295;5290;1026;2534;1956;808;2534;808;3932;3932;1026;207;5295;2932;207	P27986;P06239;P49841;P42336;P06241;P38936;P00533;P31749;P62158	REACT_15332;REACT_147778;REACT_12567;REACT_12537;REACT_15320;REACT_15427;REACT_15339;REACT_12597;REACT_147713;REACT_12558;REACT_12572;REACT_12532;REACT_12461;REACT_12403;REACT_12420;REACT_12614;REACT_147879;REACT_12565;REACT_147856;REACT_147708;REACT_12395;REACT_147801;REACT_147834;REACT_147736;REACT_12584;REACT_147711;REACT_12602;REACT_15450;REACT_12391;REACT_12549;REACT_147796;REACT_147781;REAC…
REACT_15443	GRB2:SOS provides linkage to MAPK signaling for Integrins	4	20	0.00216638	2.76432e-05	0.000331718	2	2	0.000278823	48887	Homo sapiens	6714;5747;5747;6714;2335;2335;7450;7450	P02751;Q05397;P12931-1;P04275	REACT_15323;REACT_15405
REACT_1695	GPVI-mediated activation cascade	5	41	0.00444107	2.78522e-05	0.000334227	10	21	0.00292765	48887	Homo sapiens	5290;5295;3932;5290;3932;207;5295;2534;207;2534	P27986;P06239;P42336;P06241;P31749	REACT_23764;REACT_2221;REACT_20675;REACT_23803;REACT_191;REACT_23800;REACT_12388;REACT_20608;REACT_20600;REACT_20552
REACT_12051	Cell surface interactions at the vascular wall	7	108	0.0116984	3.83235e-05	0.000459882	6	53	0.00738882	48887	Homo sapiens	6714;5290;6714;5295;3932;2335;3932;5290;2335;5295;3688;3688;2534;2534	P02751;P27986;P06239;P05556;P12931-1;P42336;P06241	REACT_12043;REACT_12040;REACT_13430;REACT_12475;REACT_1088;REACT_12408
REACT_24970	Factors involved in megakaryocyte development and platelet production	8	150	0.0162478	4.14149e-05	0.000496978	4	42	0.00585529	48887	Homo sapiens	3661;3456;3456;1017;2033;3439;60;60;1387;3661;3717;3717;1017;1387;2033;3439	O60674;P01562;Q09472;P01574;P60709;Q92793;P24941;Q14653	REACT_25338;REACT_25135;REACT_25209;REACT_25027
REACT_120999	Signaling by FGFR1 mutants	5	47	0.00509099	5.30075e-05	0.000590584	8	24	0.00334588	48887	Homo sapiens	6776;6772;5290;5295;6774;6776;5290;5295;6772;6774	P27986;P42224;P42336;P40763;P42229	REACT_121049;REACT_121343;REACT_121216;REACT_121048;REACT_121233;REACT_120762;REACT_121331;REACT_121382
REACT_147694	DAP12 interactions	9	202	0.0218804	5.36895e-05	0.000590584	37	95	0.0132441	48887	Homo sapiens	1956;5290;5295;5290;1026;2534;1956;808;2534;808;3932;3932;1026;207;5295;2932;207	P27986;P06239;P49841;P42336;P06241;P38936;P00533;P31749;P62158	REACT_15332;REACT_147778;REACT_12567;REACT_12537;REACT_15320;REACT_15427;REACT_15339;REACT_12597;REACT_147713;REACT_12558;REACT_12572;REACT_12532;REACT_12461;REACT_12403;REACT_12420;REACT_12614;REACT_147879;REACT_12565;REACT_147856;REACT_147708;REACT_12395;REACT_147801;REACT_147834;REACT_147736;REACT_12584;REACT_147711;REACT_12602;REACT_15450;REACT_12391;REACT_12549;REACT_147796;REACT_147781;REAC…
REACT_23787	Regulation of signaling by CBL	4	24	0.00259965	5.58751e-05	0.000614626	3	7	0.000975882	48887	Homo sapiens	5290;3055;5295;5290;3055;5295;2534;2534	P27986;P42336;P06241;P08631	REACT_23845;REACT_23869;REACT_23799
REACT_228085	EPHB-mediated forward signaling	5	49	0.00530763	6.44367e-05	0.000708803	14	26	0.0036247	48887	Homo sapiens	6714;5747;6383;60;5747;60;6714;6383;2534;2534	Q05397;P12931-1;P06241;P60709;P34741	REACT_228252;REACT_228263;REACT_228318;REACT_228091;REACT_228220;REACT_228213;REACT_228195;REACT_228167;REACT_228053;REACT_228249;REACT_228262;REACT_228036;REACT_228322;REACT_228192
REACT_23832	Nephrin interactions	4	25	0.00270797	6.53673e-05	0.00071904	7	12	0.00167294	48887	Homo sapiens	88;5290;5295;5290;5295;2534;88;2534	P27986;P42336;P06241;P35609	REACT_23807;REACT_23984;REACT_23929;REACT_24013;REACT_23820;REACT_23852;REACT_23844
REACT_118811	IRF3 mediated activation of type 1 IFN	3	9	0.00097487	6.67278e-05	0.000734006	5	5	0.000697058	48887	Homo sapiens	3661;3661;340061;29110;340061;29110	Q9UHD2;Q86WV6;Q14653	REACT_118613;REACT_118567;REACT_118783;REACT_147821;REACT_118685
REACT_11068	Nef and signal transduction	3	9	0.00097487	6.67278e-05	0.000734006	3	5	0.000697058	48887	Homo sapiens	3055;3932;3932;3055;2534;2534	P06239;P06241;P08631	REACT_11224;REACT_11075;REACT_11220
REACT_19405	CTLA4 inhibitory signaling	4	26	0.00281629	7.5984e-05	0.000835824	3	5	0.000697058	48887	Homo sapiens	6714;6714;3932;3932;207;2534;207;2534	P06239;P12931-1;P06241;P31749	REACT_19209;REACT_19203;REACT_19380
REACT_120956	Cellular responses to stress	11	320	0.034662	7.90154e-05	0.000869169	25	154	0.0214694	48887	Homo sapiens	3725;3725;3456;7422;3456;1017;1026;2033;7531;6667;7531;6774;1387;6774;7422;1026;6667;1017;1387;2932;2033	P05412;Q09472;P49841;P62258;P01574;Q92793;P38936;P15692;P24941;P08047;P40763	REACT_200642;REACT_169204;REACT_169212;REACT_21404;REACT_6716;REACT_334;REACT_121133;REACT_200651;REACT_169240;REACT_121365;REACT_169126;REACT_169272;REACT_200840;REACT_169143;REACT_169326;REACT_172586;REACT_9005;REACT_169434;REACT_121196;REACT_172678;REACT_172677;REACT_121407;REACT_169401;REACT_169221;REACT_200622
REACT_23847	GP1b-IX-V activation signalling	3	10	0.00108319	9.09791e-05	0.000909791	6	7	0.000975882	48887	Homo sapiens	6714;6714;5295;5295;7450;7450	P27986;P12931-1;P04275	REACT_23993;REACT_23970;REACT_23952;REACT_24010;REACT_23834;REACT_23808
REACT_121092	Regulation of gene expression by Hypoxia-inducible Factor	3	10	0.00108319	9.09791e-05	0.000909791	4	6	0.00083647	48887	Homo sapiens	1387;7422;7422;2033;1387;2033	Q09472;P15692;Q92793	REACT_121133;REACT_121365;REACT_121407;REACT_121196
REACT_578	Apoptosis	8	170	0.0184142	9.85027e-05	0.000985027	24	136	0.01896	48887	Homo sapiens	7124;7431;1499;7531;8772;7531;7431;5747;7186;7124;5747;207;8772;1499;7186;207	P35222-1;Q05397;P62258;P08670;Q13158;P01375;Q12933;P31749	REACT_1856;REACT_163981;REACT_13519;REACT_13489;REACT_163912;REACT_1543;REACT_12021;REACT_163794;REACT_1663;REACT_163688;REACT_13428;REACT_1721;REACT_1143;REACT_163958;REACT_2191;REACT_12022;REACT_1139;REACT_2096;REACT_163753;REACT_12565;REACT_2175;REACT_961;REACT_1159;REACT_663
REACT_22384	Netrin mediated repulsion signals	3	12	0.00129983	0.000155314	0.00155314	2	4	0.000557647	48887	Homo sapiens	6714;5747;5747;6714;2534;2534	Q05397;P12931-1;P06241	REACT_22174;REACT_22338
REACT_118764	ZBP1(DAI) mediated induction of type I IFNs	4	32	0.0034662	0.000167806	0.00167806	6	10	0.00139412	48887	Homo sapiens	3661;3661;340061;29110;4615;4615;340061;29110	Q99836;Q9UHD2;Q86WV6;Q14653	REACT_118613;REACT_6906;REACT_118567;REACT_118783;REACT_147821;REACT_118685
REACT_163874	Non-integrin membrane-ECM interactions	5	61	0.00660745	0.000178098	0.00178098	8	22	0.00306706	48887	Homo sapiens	6383;2335;7448;2335;3688;3688;6383;3691;7448;3691	P02751;P05556;P16144;P04004;P34741	REACT_163978;REACT_163638;REACT_163693;REACT_163782;REACT_163690;REACT_163776;REACT_163691;REACT_163811
REACT_115529	Interleukin-7 signaling	3	13	0.00140815	0.000196274	0.00196274	6	8	0.00111529	48887	Homo sapiens	6776;5295;3716;6776;5295;3716	P27986;P23458;P42229	REACT_115826;REACT_116023;REACT_115823;REACT_115749;REACT_115766;REACT_115695
REACT_118638	Downstream signaling events of B Cell Receptor (BCR)	8	193	0.0209055	0.000232796	0.00224365	20	37	0.00515823	48887	Homo sapiens	1956;5290;5295;5290;1026;2534;1956;2534;3932;3932;1026;5295;207;2932;207	P27986;P06239;P49841;P42336;P06241;P38936;P00533;P31749	REACT_12584;REACT_12537;REACT_12567;REACT_147711;REACT_12597;REACT_12572;REACT_12558;REACT_12532;REACT_12461;REACT_12549;REACT_12391;REACT_12420;REACT_12403;REACT_12614;REACT_12565;REACT_147781;REACT_12383;REACT_12395;REACT_12485;REACT_147886
REACT_12519	PECAM1 interactions	3	14	0.00151646	0.000243659	0.00224365	1	7	0.000975882	48887	Homo sapiens	6714;6714;3932;3932;2534;2534	P06239;P12931-1;P06241	REACT_12408
REACT_6809	MyD88-independent cascade	6	103	0.0111568	0.000249294	0.00224365	26	62	0.00864352	48887	Homo sapiens	3661;3725;7099;3661;3725;29110;4615;7099;4615;8772;29110;8772	Q99836;Q9UHD2;P05412;Q13158;O00206;Q14653	REACT_228161;REACT_150381;REACT_120820;REACT_6884;REACT_6906;REACT_6864;REACT_150365;REACT_121070;REACT_25183;REACT_6713;REACT_24952;REACT_6728;REACT_21404;REACT_6716;REACT_6839;REACT_25081;REACT_150447;REACT_6917;REACT_25261;REACT_25373;REACT_25288;REACT_228142;REACT_6799;REACT_6793;REACT_150310;REACT_25318
REACT_6783	Toll Like Receptor 3 (TLR3) Cascade	6	103	0.0111568	0.000249294	0.00224365	26	63	0.00878294	48887	Homo sapiens	3661;3725;7099;3661;3725;29110;4615;7099;4615;8772;29110;8772	Q99836;Q9UHD2;P05412;Q13158;O00206;Q14653	REACT_228161;REACT_150381;REACT_120820;REACT_6884;REACT_6906;REACT_6864;REACT_150365;REACT_121070;REACT_25183;REACT_6713;REACT_24952;REACT_6728;REACT_21404;REACT_6716;REACT_6839;REACT_25081;REACT_150447;REACT_6917;REACT_25261;REACT_25373;REACT_25288;REACT_228142;REACT_6799;REACT_6793;REACT_150310;REACT_25318
REACT_25281	TRIF-mediated TLR3/TLR4 signaling	6	103	0.0111568	0.000249294	0.00224365	24	59	0.00822529	48887	Homo sapiens	3661;3725;7099;3661;3725;29110;4615;7099;4615;8772;29110;8772	Q99836;Q9UHD2;P05412;Q13158;O00206;Q14653	REACT_228161;REACT_150381;REACT_120820;REACT_6884;REACT_6906;REACT_6864;REACT_150365;REACT_121070;REACT_25183;REACT_6713;REACT_24952;REACT_6728;REACT_21404;REACT_6716;REACT_6839;REACT_25081;REACT_150447;REACT_6917;REACT_25261;REACT_25373;REACT_25288;REACT_228142;REACT_6793;REACT_25318
REACT_12564	AKT phosphorylates targets in the cytosol	3	15	0.00162478	0.000297878	0.00238302	8	8	0.00111529	48887	Homo sapiens	207;1026;1026;2932;207	P49841;P38936;P31749	REACT_12532;REACT_12461;REACT_12549;REACT_12420;REACT_12537;REACT_12565;REACT_12383;REACT_12395
REACT_121398	Signaling by FGFR mutants	5	71	0.00769064	0.000356357	0.00285085	11	62	0.00864352	48887	Homo sapiens	6776;6772;5290;5295;6774;6776;5290;5295;6772;6774	P27986;P42224;P42336;P40763;P42229	REACT_121049;REACT_121343;REACT_121216;REACT_121048;REACT_121233;REACT_120762;REACT_120860;REACT_121187;REACT_121331;REACT_121382;REACT_121102
REACT_1230	Platelet Adhesion to exposed collagen	3	16	0.0017331	0.000359329	0.00287463	5	6	0.00083647	48887	Homo sapiens	3688;3688;7450;2534;7450;2534	P05556;P06241;P04275	REACT_20629;REACT_1523;REACT_436;REACT_1088;REACT_1990
REACT_1619	Death Receptor Signalling	3	16	0.0017331	0.000359329	0.00287463	9	15	0.00209118	48887	Homo sapiens	7124;7186;7124;8772;8772;7186	Q13158;P01375;Q12933	REACT_1721;REACT_1856;REACT_1143;REACT_2191;REACT_2096;REACT_1543;REACT_2175;REACT_163794;REACT_163688
REACT_160131	Fibronectin matrix formation	2	4	0.000433276	0.00055152	0.00413616	3	3	0.000418235	48887	Homo sapiens	2335;2335;3688;3688	P02751;P05556	REACT_12043;REACT_160128;REACT_160174
REACT_11065	Beta-catenin phosphorylation cascade	3	19	0.00205806	0.00059088	0.00413616	4	4	0.000557647	48887	Homo sapiens	8312;8312;1499;1499;2932	P35222-1;P49841;O15169	REACT_9978;REACT_9987;REACT_9955;REACT_9959
REACT_22351	DCC mediated attractive signaling	3	19	0.00205806	0.00059088	0.00413616	10	12	0.00167294	48887	Homo sapiens	6714;5747;5747;6714;2534;2534	Q05397;P12931-1;P06241	REACT_22309;REACT_22278;REACT_22183;REACT_22200;REACT_22164;REACT_22213;REACT_22281;REACT_22398;REACT_22441;REACT_22199
REACT_116125	Disease	26	1636	0.17721	0.000660744	0.00462521	296	1309	0.18249	48887	Homo sapiens	1956;5290;9446;8312;1499;4088;1026;6667;808;2534;6772;808;3055;6774;6776;811;5743;1026;207;1499;1387;4088;2932;2033;6714;6776;6383;5295;8312;5290;3055;2534;2033;1956;6772;6774;1387;1445;6714;3932;9446;1445;3932;5295;811;6667;6383;5743;207	P06239;P42224;O15169;P78417;P27797;P41240;Q92793;P84022;P35222;P42229;P62158;P35222-1;P27986;P06241;P08631;P38936;P34741;Q09472;P49841;P35354;P12931-1;P42336;P08047;P00533;P40763;P31749	REACT_12381;REACT_12632;REACT_120961;REACT_163913;REACT_120860;REACT_121097;REACT_121187;REACT_12597;REACT_12572;REACT_121102;REACT_12626;REACT_111096;REACT_121335;REACT_111043;REACT_111233;REACT_12491;REACT_200843;REACT_116004;REACT_115884;REACT_111171;REACT_115604;REACT_111163;REACT_12584;REACT_12451;REACT_12527;REACT_200733;REACT_12495;REACT_121142;REACT_228244;REACT_228171;REACT_11095;REACT_2…
REACT_163993	IRF3-mediated induction of type I IFN	3	20	0.00216638	0.000685014	0.00472923	5	5	0.000697058	48887	Homo sapiens	3661;3661;340061;29110;340061;29110	Q9UHD2;Q86WV6;Q14653	REACT_147901;REACT_147769;REACT_118567;REACT_147821;REACT_147703
REACT_1059	Extrinsic Pathway for Apoptosis	3	20	0.00216638	0.000685014	0.00472923	16	24	0.00334588	48887	Homo sapiens	7124;7186;7124;8772;8772;7186	Q13158;P01375;Q12933	REACT_1856;REACT_163981;REACT_163912;REACT_1543;REACT_163794;REACT_163688;REACT_1721;REACT_1143;REACT_163958;REACT_2191;REACT_2096;REACT_163753;REACT_2175;REACT_961;REACT_1159;REACT_663
REACT_18266	Axon guidance	10	350	0.0379116	0.000730281	0.00472923	81	239	0.0333194	48887	Homo sapiens	6714;1956;6383;79784;7422;3688;2534;1956;2534;5747;60;60;5747;79784;6714;7422;3688;6383;2932	P05556;P49841;Q05397;Q7Z406;P12931-1;P15692-4;P60709;P06241;P00533;P34741	REACT_228297;REACT_19191;REACT_228218;REACT_228062;REACT_228195;REACT_228120;REACT_228119;REACT_228174;REACT_228274;REACT_19221;REACT_19128;REACT_19160;REACT_19197;REACT_19139;REACT_18389;REACT_19321;REACT_22244;REACT_18343;REACT_19161;REACT_19393;REACT_18333;REACT_18385;REACT_18353;REACT_19285;REACT_228177;REACT_22278;REACT_22174;REACT_22200;REACT_228263;REACT_228220;REACT_22338;REACT_228053;REA…
REACT_25148	Activation of IRF3/IRF7 mediated by TBK1/IKK epsilon	3	21	0.0022747	0.000788204	0.00472923	9	9	0.00125471	48887	Homo sapiens	3661;7099;3661;29110;7099;29110	Q9UHD2;O00206;Q14653	REACT_228161;REACT_6917;REACT_120820;REACT_6864;REACT_228142;REACT_121070;REACT_6793;REACT_6728;REACT_25081
REACT_163936	Fc epsilon receptor (FCERI) signaling	10	357	0.0386698	0.00084903	0.00509418	29	105	0.0146382	48887	Homo sapiens	1956;3725;5290;5295;3725;5290;2534;1026;1956;808;2534;808;3932;3932;1026;207;5295;2932;207	P27986;P05412;P06239;P49841;P42336;P06241;P38936;P00533;P31749;P62158	REACT_12567;REACT_12537;REACT_12597;REACT_12558;REACT_12572;REACT_21404;REACT_163929;REACT_6716;REACT_12532;REACT_12461;REACT_12403;REACT_12420;REACT_12614;REACT_12565;REACT_12395;REACT_163990;REACT_163650;REACT_12584;REACT_147711;REACT_12602;REACT_163756;REACT_12391;REACT_12549;REACT_163737;REACT_163882;REACT_147781;REACT_12383;REACT_12485;REACT_147886
REACT_163734	STAT6-mediated induction of chemokines	2	5	0.000541594	0.000857047	0.00514228	3	6	0.00083647	48887	Homo sapiens	340061;29110;340061;29110	Q9UHD2;Q86WV6	REACT_163955;REACT_163707;REACT_163667
REACT_163977	Regulation of innate immune responses to cytosolic DNA	3	22	0.00238302	0.000900786	0.00540471	4	7	0.000975882	48887	Homo sapiens	3661;3661;340061;29110;340061;29110	Q9UHD2;Q86WV6;Q14653	REACT_163856;REACT_163683;REACT_163797;REACT_163749
REACT_318	Platelet degranulation	5	88	0.00953206	0.000932777	0.00559666	2	11	0.00153353	48887	Homo sapiens	88;808;2335;7422;7422;2335;7450;88;7450;808	P02751;P04275;P15692;P35609;P62158	REACT_21347;REACT_21351
REACT_169118	Signaling by Leptin	3	24	0.00259965	0.00115541	0.00693244	19	38	0.00529764	48887	Homo sapiens	6776;6774;6776;3717;3717;6774	O60674;P40763;P42229	REACT_169200;REACT_169166;REACT_23827;REACT_169138;REACT_169382;REACT_169433;REACT_169285;REACT_169162;REACT_169125;REACT_169213;REACT_169232;REACT_169448;REACT_23774;REACT_169117;REACT_169413;REACT_169389;REACT_169144;REACT_169173;REACT_169268
REACT_147841	STING mediated induction of host immune responses	3	25	0.00270797	0.00129806	0.00778839	11	18	0.00250941	48887	Homo sapiens	3661;3661;340061;29110;340061;29110	Q9UHD2;Q86WV6;Q14653	REACT_147901;REACT_163955;REACT_163707;REACT_147769;REACT_118567;REACT_163667;REACT_147821;REACT_147703;REACT_163630;REACT_147763;REACT_163868
REACT_1280	Response to elevated platelet cytosolic Ca2+	5	95	0.0102903	0.00130663	0.0078398	2	14	0.00195176	48887	Homo sapiens	88;808;2335;7422;7422;2335;7450;88;7450;808	P02751;P04275;P15692;P35609;P62158	REACT_21347;REACT_21351
REACT_1432	TNF signaling	2	7	0.000758232	0.00166154	0.00996924	5	5	0.000697058	48887	Homo sapiens	7124;7186;7124;7186	P01375;Q12933	REACT_1856;REACT_2096;REACT_2175;REACT_163794;REACT_163688
REACT_25078	Interferon gamma signaling	6	151	0.0163562	0.00179995	0.0107997	15	15	0.00209118	48887	Homo sapiens	3661;6772;8651;3661;3458;3716;3458;8651;3717;3717;6772;3716	P01579;P23458;O60674;P42224-1;O15524;Q14653	REACT_25185;REACT_25158;REACT_25347;REACT_24944;REACT_25118;REACT_24933;REACT_25369;REACT_24993;REACT_25190;REACT_25082;REACT_25056;REACT_25331;REACT_25379;REACT_25139;REACT_24928
REACT_8006	Toll Like Receptor TLR6:TLR2 Cascade	5	103	0.0111568	0.00185816	0.0111489	21	66	0.00920117	48887	Homo sapiens	7097;7097;3725;8651;7099;3725;4615;8651;7099;4615	Q99836;P05412;O00206;O60603;O15524	REACT_6906;REACT_25221;REACT_7984;REACT_150418;REACT_6797;REACT_21404;REACT_6794;REACT_6716;REACT_25097;REACT_6839;REACT_6862;REACT_6833;REACT_6975;REACT_25213;REACT_120882;REACT_120733;REACT_121383;REACT_121298;REACT_6929;REACT_6736;REACT_6856
REACT_6788	MyD88:Mal cascade initiated on plasma membrane	5	103	0.0111568	0.00185816	0.0111489	20	64	0.00892235	48887	Homo sapiens	7097;7097;3725;8651;7099;3725;4615;8651;7099;4615	Q99836;P05412;O00206;O60603;O15524	REACT_6906;REACT_25221;REACT_150418;REACT_6797;REACT_21404;REACT_6794;REACT_6716;REACT_25097;REACT_6839;REACT_6862;REACT_6833;REACT_6975;REACT_25213;REACT_120882;REACT_120733;REACT_121383;REACT_121298;REACT_6929;REACT_6736;REACT_6856
REACT_24969	TRAF6 mediated NF-kB activation	3	29	0.00314125	0.00197779	0.0118667	3	4	0.000557647	48887	Homo sapiens	57506;7186;4615;57506;4615;7186	Q99836;Q12933;Q7Z434	REACT_25003;REACT_24935;REACT_6906
REACT_6835	The role of Nef in HIV-1 replication and disease pathogenesis	3	29	0.00314125	0.00197779	0.0118667	4	20	0.00278823	48887	Homo sapiens	3055;3932;3932;3055;2534;2534	P06239;P06241;P08631	REACT_11224;REACT_11148;REACT_11075;REACT_11220
REACT_7980	Toll Like Receptor 2 (TLR2) Cascade	5	106	0.0114818	0.0021035	0.012621	22	68	0.00947999	48887	Homo sapiens	7097;7097;3725;8651;7099;3725;4615;8651;7099;4615	Q99836;P05412;O00206;O60603;O15524	REACT_6906;REACT_25221;REACT_7951;REACT_7984;REACT_150418;REACT_6797;REACT_21404;REACT_6794;REACT_6716;REACT_25097;REACT_6839;REACT_6862;REACT_6833;REACT_6975;REACT_25213;REACT_120882;REACT_120733;REACT_121383;REACT_121298;REACT_6929;REACT_6736;REACT_6856
REACT_8005	Toll Like Receptor TLR1:TLR2 Cascade	5	106	0.0114818	0.0021035	0.012621	21	66	0.00920117	48887	Homo sapiens	7097;7097;3725;8651;7099;3725;4615;8651;7099;4615	Q99836;P05412;O00206;O60603;O15524	REACT_6906;REACT_25221;REACT_7951;REACT_150418;REACT_6797;REACT_21404;REACT_6794;REACT_6716;REACT_25097;REACT_6839;REACT_6862;REACT_6833;REACT_6975;REACT_25213;REACT_120882;REACT_120733;REACT_121383;REACT_121298;REACT_6929;REACT_6736;REACT_6856
REACT_118789	REV-ERBA represses gene expression	3	30	0.00324957	0.00217635	0.0130581	2	4	0.000557647	48887	Homo sapiens	1387;2033;1387;6256;6256;2033	P19793;Q09472;Q92793	REACT_116112;REACT_25233
REACT_120815	Regulation of Hypoxia-inducible Factor (HIF) by oxygen	3	30	0.00324957	0.00217635	0.0130581	4	19	0.00264882	48887	Homo sapiens	1387;7422;7422;2033;1387;2033	Q09472;P15692;Q92793	REACT_121133;REACT_121365;REACT_121407;REACT_121196
REACT_121311	Cellular response to hypoxia	3	30	0.00324957	0.00217635	0.0130581	4	19	0.00264882	48887	Homo sapiens	1387;7422;7422;2033;1387;2033	Q09472;P15692;Q92793	REACT_121133;REACT_121365;REACT_121407;REACT_121196
REACT_118659	RORA activates circadian gene expression	3	31	0.00335789	0.00238688	0.014224	5	5	0.000697058	48887	Homo sapiens	1387;2033;1387;6256;6256;2033	P19793;Q09472;Q92793	REACT_115644;REACT_116112;REACT_118734;REACT_25233;REACT_25225
REACT_163769	Role of LAT2/NTAL/LAB on calcium mobilization	8	282	0.0305459	0.00265573	0.014224	23	32	0.00446117	48887	Homo sapiens	1956;5290;5295;5290;1026;2534;1956;2534;3932;3932;1026;5295;207;2932;207	P27986;P06239;P49841;P42336;P06241;P38936;P00533;P31749	REACT_163990;REACT_12584;REACT_12537;REACT_12567;REACT_147711;REACT_12597;REACT_163929;REACT_12572;REACT_12558;REACT_12532;REACT_12461;REACT_12549;REACT_12391;REACT_12420;REACT_12403;REACT_12614;REACT_163882;REACT_12565;REACT_147781;REACT_12383;REACT_12395;REACT_12485;REACT_147886
REACT_832	Dimerization of procaspase-8	2	9	0.00097487	0.00271679	0.014224	2	3	0.000418235	48887	Homo sapiens	7186;8772;8772;7186	Q13158;Q12933	REACT_961;REACT_663
REACT_200610	disassembly of the destruction complex and recruitment of AXIN to the membrane	3	33	0.00357452	0.0028448	0.014224	7	7	0.000975882	48887	Homo sapiens	8312;8312;1499;1499;2932	P49841;O15169;P35222	REACT_200628;REACT_228144;REACT_200662;REACT_200843;REACT_200838;REACT_200900;REACT_200677
REACT_118773	Signaling by the B Cell Receptor (BCR)	9	353	0.0382366	0.00294189	0.0147094	25	54	0.00752823	48887	Homo sapiens	1956;5290;5295;5290;1026;2534;1956;808;2534;808;3932;3932;1026;207;5295;2932;207	P27986;P06239;P49841;P42336;P06241;P38936;P00533;P31749;P62158	REACT_118828;REACT_12584;REACT_12567;REACT_12537;REACT_147711;REACT_118566;REACT_12602;REACT_118601;REACT_12597;REACT_12558;REACT_12572;REACT_118716;REACT_12532;REACT_12461;REACT_12391;REACT_12549;REACT_12420;REACT_12403;REACT_12614;REACT_12565;REACT_147781;REACT_12383;REACT_12395;REACT_12485;REACT_147886
REACT_25271	Negative regulators of RIG-I/MDA5 signaling	3	34	0.00368284	0.00309264	0.0154632	9	13	0.00181235	48887	Homo sapiens	3661;57506;3661;29110;57506;29110	Q9UHD2;Q7Z434;Q14653	REACT_24967;REACT_24932;REACT_24974;REACT_25398;REACT_24982;REACT_25223;REACT_25055;REACT_25179;REACT_25077
REACT_164011	Regulation by c-FLIP	2	10	0.00108319	0.00333581	0.0166791	4	5	0.000697058	48887	Homo sapiens	7186;8772;8772;7186	Q13158;Q12933	REACT_163958;REACT_163981;REACT_163753;REACT_163912
REACT_228024	VEGFR2 mediated cell proliferation	3	35	0.00379116	0.00335337	0.0167668	4	31	0.00432176	48887	Homo sapiens	6714;6714;808;7422;7422;808	P12931-1;P15692-4;P62158	REACT_228020;REACT_228152;REACT_228061;REACT_12602
REACT_19271	Semaphorin interactions	4	73	0.00790728	0.00350316	0.0175158	16	40	0.00557647	48887	Homo sapiens	79784;79784;3688;3688;2534;2932;2534	P05556;P49841;Q7Z406;P06241	REACT_19191;REACT_19221;REACT_19337;REACT_19269;REACT_19368;REACT_19173;REACT_19420;REACT_19117;REACT_19128;REACT_19160;REACT_19197;REACT_19139;REACT_19321;REACT_19161;REACT_19393;REACT_19285
REACT_228331	Signaling by WNT in cancer	7	232	0.02513	0.00352494	0.0176247	61	115	0.0160323	48887	Homo sapiens	1387;8312;8312;207;1499;1499;2033;1387;2033;2932;207	P35222-1;Q09472;P49841;O15169;Q92793;P35222;P31749	REACT_9978;REACT_200889;REACT_200754;REACT_200838;REACT_9987;REACT_200843;REACT_200845;REACT_200873;REACT_10111;REACT_228099;REACT_9955;REACT_10127;REACT_9959;REACT_200631;REACT_200871;REACT_200703;REACT_200733;REACT_200820;REACT_228180;REACT_200800;REACT_228244;REACT_228144;REACT_228171;REACT_228089;REACT_200891;REACT_228086;REACT_228202;REACT_9983;REACT_200858;REACT_10134;REACT_200829;REACT_200…
REACT_150361	TRIF-mediated programmed cell death	2	11	0.00119151	0.00401438	0.0200719	3	3	0.000418235	48887	Homo sapiens	7099;7099;8772;8772	Q13158;O00206	REACT_150447;REACT_150381;REACT_150365
REACT_200819	Cellular response to heat stress	4	76	0.00823224	0.00403822	0.0201911	4	24	0.00334588	48887	Homo sapiens	1387;2033;1387;2033;2932;7531;7531	Q09472;P62258;P49841;Q92793	REACT_200642;REACT_200651;REACT_200840;REACT_200622
REACT_115852	Signaling by constitutively active EGFR	3	38	0.00411612	0.00421489	0.0210744	27	28	0.00390353	48887	Homo sapiens	1956;5290;5295;5290;5295;1956	P27986;P42336;P00533	REACT_116141;REACT_116154;REACT_115614;REACT_115741;REACT_115887;REACT_116063;REACT_115768;REACT_116004;REACT_115884;REACT_115604;REACT_115549;REACT_116096;REACT_115610;REACT_115903;REACT_115772;REACT_115745;REACT_115562;REACT_115796;REACT_115627;REACT_115744;REACT_115809;REACT_115609;REACT_115732;REACT_115980;REACT_115841;REACT_115623;REACT_115811
REACT_150331	Molecules associated with elastic fibres	3	38	0.00411612	0.00421489	0.0210744	4	10	0.00139412	48887	Homo sapiens	2335;7448;2335;3688;3688;7448	P02751;P05556;P04004	REACT_150434;REACT_150335;REACT_150469;REACT_150337
REACT_107	Apoptotic cleavage of cellular proteins	3	38	0.00411612	0.00421489	0.0210744	5	36	0.00501882	48887	Homo sapiens	5747;7431;5747;7431;1499;1499	P35222-1;Q05397;P08670	REACT_13428;REACT_12022;REACT_13519;REACT_13489;REACT_12021
REACT_169274	Cellular Senescence	6	183	0.0198224	0.00461547	0.0230773	17	82	0.0114318	48887	Homo sapiens	3725;3725;6774;3456;3456;1026;6667;1026;1017;1017;6667;6774	P05412;P01574;P38936;P24941;P08047;P40763	REACT_169272;REACT_169204;REACT_169212;REACT_169326;REACT_169143;REACT_172586;REACT_9005;REACT_169434;REACT_21404;REACT_6716;REACT_334;REACT_172678;REACT_169240;REACT_172677;REACT_169401;REACT_169221;REACT_169126
REACT_1503	Caspase-8 activation by cleavage	2	12	0.00129983	0.00475148	0.0237574	7	9	0.00125471	48887	Homo sapiens	7186;8772;8772;7186	Q13158;Q12933	REACT_163958;REACT_163981;REACT_163753;REACT_163912;REACT_961;REACT_1159;REACT_663
REACT_147867	Translocation of GLUT4 to the plasma membrane	4	81	0.00877383	0.00504853	0.0252427	6	14	0.00195176	48887	Homo sapiens	60;60;808;207;808;7531;207;7531	P62258;P60709;P31749;P62158	REACT_147884;REACT_147698;REACT_147776;REACT_147700;REACT_147770;REACT_147829
REACT_115831	ISG15 antiviral mechanism	4	81	0.00877383	0.00504853	0.0252427	4	16	0.00223059	48887	Homo sapiens	3661;6772;3661;3716;4599;4599;6772;3716	P23458;P42224;P20591;Q14653	REACT_24932;REACT_115890;REACT_115934;REACT_115684
REACT_115676	Antiviral mechanism by IFN-stimulated genes	4	81	0.00877383	0.00504853	0.0252427	4	16	0.00223059	48887	Homo sapiens	3661;6772;3661;3716;4599;4599;6772;3716	P23458;P42224;P20591;Q14653	REACT_24932;REACT_115890;REACT_115934;REACT_115684
REACT_11045	Signaling by Wnt	8	316	0.0342288	0.00525287	0.0262644	61	149	0.0207723	48887	Homo sapiens	1387;808;8312;8312;207;1499;1499;2033;1387;2932;2033;808;207	P35222-1;Q09472;P49841;O15169;Q92793;P35222;P31749;P62158	REACT_9978;REACT_200889;REACT_200754;REACT_200838;REACT_9987;REACT_200845;REACT_200843;REACT_10111;REACT_200873;REACT_9955;REACT_228099;REACT_10127;REACT_172591;REACT_9959;REACT_200631;REACT_200871;REACT_172588;REACT_200703;REACT_172589;REACT_200733;REACT_163756;REACT_200820;REACT_200800;REACT_228144;REACT_200891;REACT_228202;REACT_9983;REACT_10134;REACT_200858;REACT_200829;REACT_200897;REACT_200…
REACT_25039	NF-kB activation through FADD/RIP-1 pathway mediated by caspase-8 and -10	2	13	0.00140815	0.0055461	0.0269183	5	5	0.000697058	48887	Homo sapiens	57506;57506;8772;8772	Q13158;Q7Z434	REACT_25147;REACT_24999;REACT_25134;REACT_24946;REACT_25167
REACT_228016	VEGFR2 mediated vascular permeability	3	42	0.00454939	0.00555571	0.0269183	11	15	0.00209118	48887	Homo sapiens	808;207;1499;1499;808;207	P35222-1;P31749;P62158	REACT_12415;REACT_12426;REACT_12620;REACT_12459;REACT_12391;REACT_228327;REACT_12584;REACT_12382;REACT_147711;REACT_111175;REACT_12443
REACT_160123	Fcgamma receptor (FCGR) dependent phagocytosis	7	255	0.0276213	0.00585925	0.0269183	10	42	0.00585529	48887	Homo sapiens	6714;5290;5295;5290;3055;2534;2534;5747;60;6714;3055;5747;60;5295	P27986;Q05397;P12931-1;P42336;P60709;P06241;P08631	REACT_160238;REACT_160257;REACT_160090;REACT_160265;REACT_160118;REACT_160304;REACT_160291;REACT_160316;REACT_160164;REACT_160206
REACT_169168	Senescence-Associated Secretory Phenotype (SASP)	4	85	0.00920711	0.00596958	0.0269183	7	22	0.00306706	48887	Homo sapiens	3725;3725;6774;1026;1026;1017;1017;6774	P05412;P38936;P24941;P40763	REACT_169272;REACT_172678;REACT_169204;REACT_169212;REACT_172677;REACT_169143;REACT_169126
REACT_13552	Integrin cell surface interactions	4	86	0.00931542	0.00621619	0.0269183	36	55	0.00766764	48887	Homo sapiens	2335;7448;2335;3688;3688;7450;7450;7448	P02751;P05556;P04275;P04004	REACT_13810;REACT_169303;REACT_13697;REACT_13603;REACT_13576;REACT_169294;REACT_169174;REACT_169226;REACT_169319;REACT_169383;REACT_169234;REACT_169153;REACT_169394;REACT_169248;REACT_1990;REACT_169131;REACT_13733;REACT_13634;REACT_169278;REACT_13780;REACT_13633;REACT_13818;REACT_11161;REACT_13568;REACT_169340;REACT_169147;REACT_12040;REACT_13663;REACT_13430;REACT_13784;REACT_13656;REACT_169360;R…
REACT_111118	BMAL1:CLOCK,NPAS2 activates circadian gene expression	3	44	0.00476603	0.00631152	0.0269183	2	14	0.00195176	48887	Homo sapiens	1387;2033;1387;6256;6256;2033	P19793;Q09472;Q92793	REACT_25084;REACT_25225
REACT_27161	Transcriptional regulation of white adipocyte differentiation	4	87	0.00942374	0.00646949	0.0269183	13	19	0.00264882	48887	Homo sapiens	7124;7124;1387;2033;1387;6256;6256;2033	P19793;Q09472;P01375;Q92793	REACT_27159;REACT_27264;REACT_27277;REACT_27257;REACT_27275;REACT_27226;REACT_27280;REACT_27244;REACT_27194;REACT_27168;REACT_27173;REACT_27292;REACT_27312
REACT_228229	phosphorylation site mutants of CTNNB1 are not targeted to the proteasome by the destruction complex	4	88	0.00953206	0.00672957	0.0269183	18	24	0.00334588	48887	Homo sapiens	8312;8312;1499;1499;2932	P35222-1;P49841;O15169;P35222	REACT_10134;REACT_9978;REACT_9955;REACT_228118;REACT_10127;REACT_9959;REACT_200889;REACT_228126;REACT_9987;REACT_228244;REACT_228295;REACT_228171;REACT_228089;REACT_228240;REACT_228128;REACT_228202;REACT_10111;REACT_9983
REACT_228196	APC truncation mutants have impaired AXIN binding	4	88	0.00953206	0.00672957	0.0269183	15	21	0.00292765	48887	Homo sapiens	8312;8312;1499;1499;2932	P35222-1;P49841;O15169;P35222	REACT_10134;REACT_9978;REACT_9955;REACT_228118;REACT_10127;REACT_9959;REACT_200889;REACT_228126;REACT_9987;REACT_228180;REACT_228295;REACT_228128;REACT_228202;REACT_10111;REACT_9983
REACT_228285	AXIN missense mutants destabilize the destruction complex	4	88	0.00953206	0.00672957	0.0269183	15	21	0.00292765	48887	Homo sapiens	8312;8312;1499;1499;2932	P35222-1;P49841;O15169;P35222	REACT_10134;REACT_9978;REACT_9955;REACT_228118;REACT_10127;REACT_9959;REACT_200889;REACT_228075;REACT_228126;REACT_9987;REACT_228295;REACT_228128;REACT_228202;REACT_10111;REACT_9983
REACT_228060	truncations of AMER1 destabilize the destruction complex	4	88	0.00953206	0.00672957	0.0269183	15	21	0.00292765	48887	Homo sapiens	8312;8312;1499;1499;2932	P35222-1;P49841;O15169;P35222	REACT_10134;REACT_9978;REACT_9955;REACT_228118;REACT_10127;REACT_9959;REACT_200889;REACT_228126;REACT_9987;REACT_228295;REACT_228086;REACT_228128;REACT_228202;REACT_10111;REACT_9983
REACT_228159	S33 mutants of beta-catenin aren't phosphorylated	4	88	0.00953206	0.00672957	0.0269183	15	21	0.00292765	48887	Homo sapiens	8312;8312;1499;1499;2932	P35222-1;P49841;O15169;P35222	REACT_10134;REACT_9978;REACT_9955;REACT_228118;REACT_10127;REACT_9959;REACT_200889;REACT_228126;REACT_9987;REACT_228295;REACT_228089;REACT_228128;REACT_228202;REACT_10111;REACT_9983
REACT_228261	T41 mutants of beta-catenin aren't phosphorylated	4	88	0.00953206	0.00672957	0.0269183	15	21	0.00292765	48887	Homo sapiens	8312;8312;1499;1499;2932	P35222-1;P49841;O15169;P35222	REACT_10134;REACT_9978;REACT_9955;REACT_228118;REACT_10127;REACT_9959;REACT_200889;REACT_228126;REACT_9987;REACT_228244;REACT_228295;REACT_228128;REACT_228202;REACT_10111;REACT_9983
REACT_228251	S37 mutants of beta-catenin aren't phosphorylated	4	88	0.00953206	0.00672957	0.0269183	15	21	0.00292765	48887	Homo sapiens	8312;8312;1499;1499;2932	P35222-1;P49841;O15169;P35222	REACT_10134;REACT_9978;REACT_9955;REACT_228118;REACT_10127;REACT_9959;REACT_200889;REACT_228126;REACT_9987;REACT_228295;REACT_228171;REACT_228128;REACT_228202;REACT_10111;REACT_9983
REACT_228314	misspliced GSK3beta mutants stabilize beta-catenin	4	88	0.00953206	0.00672957	0.0269183	15	21	0.00292765	48887	Homo sapiens	8312;8312;1499;1499;2932	P35222-1;P49841;O15169;P35222	REACT_10134;REACT_9978;REACT_9955;REACT_228118;REACT_10127;REACT_9959;REACT_200889;REACT_228126;REACT_9987;REACT_228295;REACT_228268;REACT_228128;REACT_228202;REACT_10111;REACT_9983
REACT_228137	S45 mutants of beta-catenin aren't phosphorylated	4	88	0.00953206	0.00672957	0.0269183	15	21	0.00292765	48887	Homo sapiens	8312;8312;1499;1499;2932	P35222-1;P49841;O15169;P35222	REACT_10134;REACT_9978;REACT_9955;REACT_228118;REACT_10127;REACT_9959;REACT_200889;REACT_228126;REACT_9987;REACT_228295;REACT_228240;REACT_228128;REACT_228202;REACT_10111;REACT_9983
REACT_11063	Degradation of beta-catenin by the destruction complex	4	88	0.00953206	0.00672957	0.0269183	14	20	0.00278823	48887	Homo sapiens	8312;8312;1499;1499;2932	P35222-1;P49841;O15169;P35222	REACT_10134;REACT_9978;REACT_9955;REACT_228118;REACT_10127;REACT_9959;REACT_200889;REACT_228126;REACT_9987;REACT_228295;REACT_228128;REACT_228202;REACT_10111;REACT_9983
REACT_228098	AXIN mutants destabilize the destruction complex, activating WNT signaling	4	88	0.00953206	0.00672957	0.0269183	15	22	0.00306706	48887	Homo sapiens	8312;8312;1499;1499;2932	P35222-1;P49841;O15169;P35222	REACT_10134;REACT_9978;REACT_9955;REACT_228118;REACT_10127;REACT_9959;REACT_200889;REACT_228075;REACT_228126;REACT_9987;REACT_228295;REACT_228128;REACT_228202;REACT_10111;REACT_9983
REACT_228243	AMER1 mutants destabilize the destruction complex	4	88	0.00953206	0.00672957	0.0269183	15	22	0.00306706	48887	Homo sapiens	8312;8312;1499;1499;2932	P35222-1;P49841;O15169;P35222	REACT_10134;REACT_9978;REACT_9955;REACT_228118;REACT_10127;REACT_9959;REACT_200889;REACT_228126;REACT_9987;REACT_228295;REACT_228086;REACT_228128;REACT_228202;REACT_10111;REACT_9983
REACT_228216	truncated APC mutants destabilize the destruction complex	4	88	0.00953206	0.00672957	0.0269183	15	22	0.00306706	48887	Homo sapiens	8312;8312;1499;1499;2932	P35222-1;P49841;O15169;P35222	REACT_10134;REACT_9978;REACT_9955;REACT_228118;REACT_10127;REACT_9959;REACT_200889;REACT_228126;REACT_9987;REACT_228180;REACT_228295;REACT_228128;REACT_228202;REACT_10111;REACT_9983
REACT_228143	APC truncation mutants are not K63 polyubiquitinated	4	88	0.00953206	0.00672957	0.0269183	14	21	0.00292765	48887	Homo sapiens	8312;8312;1499;1499;2932	P35222-1;P49841;O15169;P35222	REACT_10134;REACT_9978;REACT_9955;REACT_228118;REACT_10127;REACT_9959;REACT_200889;REACT_228126;REACT_9987;REACT_228295;REACT_228128;REACT_228202;REACT_10111;REACT_9983
REACT_228048	deletions in the AMER1 gene destabilize the destruction complex	4	88	0.00953206	0.00672957	0.0269183	14	21	0.00292765	48887	Homo sapiens	8312;8312;1499;1499;2932	P35222-1;P49841;O15169;P35222	REACT_10134;REACT_9978;REACT_9955;REACT_228118;REACT_10127;REACT_9959;REACT_200889;REACT_228126;REACT_9987;REACT_228295;REACT_228128;REACT_228202;REACT_10111;REACT_9983
REACT_228223	TCF7L2 mutants don't bind CTBP	4	88	0.00953206	0.00672957	0.0269183	14	21	0.00292765	48887	Homo sapiens	8312;8312;1499;1499;2932	P35222-1;P49841;O15169;P35222	REACT_10134;REACT_9978;REACT_9955;REACT_228118;REACT_10127;REACT_9959;REACT_200889;REACT_228126;REACT_9987;REACT_228295;REACT_228128;REACT_228202;REACT_10111;REACT_9983
REACT_228112	deletions in the AXIN genes in hepatocellular carcinoma result in elevated WNT signaling	4	88	0.00953206	0.00672957	0.0269183	14	21	0.00292765	48887	Homo sapiens	8312;8312;1499;1499;2932	P35222-1;P49841;O15169;P35222	REACT_10134;REACT_9978;REACT_9955;REACT_228118;REACT_10127;REACT_9959;REACT_200889;REACT_228126;REACT_9987;REACT_228295;REACT_228128;REACT_228202;REACT_10111;REACT_9983
REACT_150366	Elastic fibre formation	3	46	0.00498267	0.00712586	0.0285034	5	17	0.00237	48887	Homo sapiens	2335;7448;2335;3688;3688;7448	P02751;P05556;P04004	REACT_150434;REACT_150335;REACT_150469;REACT_150256;REACT_150337
REACT_200777	TCF dependent signaling in response to WNT	6	203	0.0219887	0.00753689	0.0301476	39	69	0.00961941	48887	Homo sapiens	1387;8312;8312;207;1499;1499;2033;1387;2033;2932;207	Q09472;P49841;O15169;Q92793;P35222;P31749	REACT_200858;REACT_200829;REACT_200897;REACT_200754;REACT_200838;REACT_200848;REACT_200710;REACT_200677;REACT_200605;REACT_200656;REACT_200843;REACT_200784;REACT_200845;REACT_200723;REACT_200873;REACT_200696;REACT_200769;REACT_200614;REACT_228099;REACT_200860;REACT_200662;REACT_200631;REACT_200871;REACT_200703;REACT_200733;REACT_200648;REACT_200830;REACT_200820;REACT_200740;REACT_200800;REACT_200…
REACT_228096	misspliced LRP5 mutants have enhanced beta-catenin-dependent signaling	6	203	0.0219887	0.00753689	0.0301476	39	70	0.00975882	48887	Homo sapiens	1387;8312;8312;207;1499;1499;2033;1387;2033;2932;207	Q09472;P49841;O15169;Q92793;P35222;P31749	REACT_200858;REACT_200829;REACT_200897;REACT_200754;REACT_200838;REACT_200848;REACT_200710;REACT_200677;REACT_200605;REACT_200656;REACT_200843;REACT_200784;REACT_200845;REACT_200723;REACT_200873;REACT_200696;REACT_200769;REACT_200614;REACT_228099;REACT_200860;REACT_200662;REACT_200631;REACT_200871;REACT_200703;REACT_200733;REACT_200648;REACT_200830;REACT_200820;REACT_200740;REACT_200800;REACT_200…
REACT_228188	RNF mutants show enhanced WNT signaling and proliferation	6	203	0.0219887	0.00753689	0.0301476	39	70	0.00975882	48887	Homo sapiens	1387;8312;8312;207;1499;1499;2033;1387;2033;2932;207	Q09472;P49841;O15169;Q92793;P35222;P31749	REACT_200858;REACT_200829;REACT_200897;REACT_200754;REACT_200838;REACT_200848;REACT_200710;REACT_200677;REACT_200605;REACT_200656;REACT_200843;REACT_200784;REACT_200845;REACT_200723;REACT_200873;REACT_200696;REACT_200769;REACT_200614;REACT_228099;REACT_200860;REACT_200662;REACT_200631;REACT_200871;REACT_200703;REACT_200733;REACT_200648;REACT_200830;REACT_200820;REACT_200740;REACT_200800;REACT_200…
REACT_20676	Cell junction organization	4	91	0.00985702	0.0075512	0.0302048	10	34	0.00474	48887	Homo sapiens	60;60;1499;3688;3688;1499;3691;3691	P35222-1;P05556;P16144;P60709	REACT_20589;REACT_20528;REACT_20513;REACT_20561;REACT_20660;REACT_19131;REACT_20656;REACT_20665;REACT_20615;REACT_19163
REACT_228279	XAV939 inhibits tankyrase, stabilizing AXIN	6	204	0.0220971	0.00771144	0.0308458	39	70	0.00975882	48887	Homo sapiens	1387;8312;8312;207;1499;1499;2033;1387;2033;2932;207	Q09472;P49841;O15169;Q92793;P35222;P31749	REACT_200858;REACT_200829;REACT_200897;REACT_200754;REACT_200838;REACT_200848;REACT_200710;REACT_200677;REACT_200605;REACT_200656;REACT_200843;REACT_200784;REACT_200845;REACT_200723;REACT_200873;REACT_200696;REACT_200769;REACT_200614;REACT_228099;REACT_200860;REACT_200662;REACT_200631;REACT_200871;REACT_200703;REACT_200733;REACT_200648;REACT_200830;REACT_200820;REACT_200740;REACT_200800;REACT_200…
REACT_12526	TCR signaling	4	93	0.0100737	0.0081342	0.0325368	14	46	0.00641294	48887	Homo sapiens	5290;1445;5295;3932;1445;5290;3932;5295	P27986;P06239;P42336;P41240	REACT_12446;REACT_12561;REACT_12603;REACT_12467;REACT_12615;REACT_12642;REACT_12498;REACT_12633;REACT_12566;REACT_12538;REACT_12421;REACT_12394;REACT_12486;REACT_12640
REACT_118568	Pre-NOTCH Transcription and Translation	3	49	0.00530763	0.00845942	0.0338377	3	20	0.00278823	48887	Homo sapiens	3725;1387;3725;2033;1387;2033	P05412;Q09472;Q92793	REACT_118639;REACT_118626;REACT_169128
REACT_22237	Netrin-1 signaling	3	50	0.00541594	0.00893429	0.0357372	12	31	0.00432176	48887	Homo sapiens	6714;5747;5747;6714;2534;2534	Q05397;P12931-1;P06241	REACT_22309;REACT_22278;REACT_22174;REACT_22183;REACT_22200;REACT_22164;REACT_22338;REACT_22213;REACT_22281;REACT_22398;REACT_22441;REACT_22199
REACT_19238	CD28 dependent Vav1 pathway	2	17	0.00184142	0.0092801	0.0371204	5	6	0.00083647	48887	Homo sapiens	3932;3932;2534;2534	P06239;P06241	REACT_19243;REACT_19286;REACT_19254;REACT_19244;REACT_19316
REACT_75774	Adaptive Immune System	15	924	0.100087	0.00989322	0.0379111	67	223	0.0310888	48887	Homo sapiens	1956;5290;3688;1026;808;2534;8651;808;1508;811;207;1026;3688;2932;6714;5295;5290;2534;1956;1508;1445;6714;3932;1445;8651;3932;5295;811;207	P06239;P05556;P49841;P07858;P27797;P41240;O15524;P62158;P27986;P12931-1;P42336;P06241;P38936;P00533;P31749	REACT_75916;REACT_12561;REACT_12537;REACT_12567;REACT_19212;REACT_19380;REACT_120767;REACT_12597;REACT_75856;REACT_12572;REACT_75847;REACT_12642;REACT_12532;REACT_12461;REACT_75928;REACT_12420;REACT_12403;REACT_19312;REACT_111153;REACT_12565;REACT_121107;REACT_12395;REACT_75901;REACT_75922;REACT_19274;REACT_12486;REACT_12446;REACT_19254;REACT_12584;REACT_118601;REACT_12602;REACT_11161;REACT_19159…
REACT_115697	Prolactin receptor signaling	2	18	0.00194974	0.0103477	0.0379111	14	14	0.00195176	48887	Homo sapiens	6776;6776;3717;3717	O60674;P42229	REACT_115800;REACT_115782;REACT_115719;REACT_116060;REACT_115938;REACT_116102;REACT_115881;REACT_116161;REACT_111076;REACT_115790;REACT_116156;REACT_115907;REACT_115844;REACT_115792
REACT_19199	CRMPs in Sema3A signaling	2	18	0.00194974	0.0103477	0.0379111	5	5	0.000697058	48887	Homo sapiens	2534;2932;2534	P49841;P06241	REACT_19321;REACT_19368;REACT_19161;REACT_19393;REACT_19285
REACT_23916	Signal regulatory protein (SIRP) family interactions	2	18	0.00194974	0.0103477	0.0379111	1	10	0.00139412	48887	Homo sapiens	6714;5747;5747;6714	Q05397;P12931-1	REACT_23920
REACT_228189	EPH-ephrin mediated repulsion of cells	3	54	0.00584922	0.0109884	0.0379111	6	9	0.00125471	48887	Homo sapiens	6714;60;60;6714;2534;2534	P12931-1;P06241;P60709	REACT_228320;REACT_228062;REACT_228124;REACT_228150;REACT_228200;REACT_228274
REACT_549	Activation of BAD and translocation to mitochondria	2	19	0.00205806	0.0114669	0.0379111	3	5	0.000697058	48887	Homo sapiens	207;7531;207;7531	P62258;P31749	REACT_1139;REACT_12565;REACT_1663
REACT_20649	Cell-extracellular matrix interactions	2	19	0.00205806	0.0114669	0.0379111	2	10	0.00139412	48887	Homo sapiens	60;60;3688;3688	P05556;P60709	REACT_20513;REACT_20656
REACT_17044	Muscle contraction	3	55	0.00595754	0.011541	0.0379111	7	11	0.00153353	48887	Homo sapiens	7431;88;808;7431;88;808	P08670;P35609;P62158	REACT_20597;REACT_20521;REACT_17057;REACT_12602;REACT_16902;REACT_16995;REACT_16935
REACT_995	Apoptotic execution phase	3	55	0.00595754	0.011541	0.0379111	5	54	0.00752823	48887	Homo sapiens	5747;7431;5747;7431;1499;1499	P35222-1;Q05397;P08670	REACT_13428;REACT_12022;REACT_13519;REACT_13489;REACT_12021
REACT_118779	Extracellular matrix organization	7	291	0.0315208	0.0116184	0.0379111	74	272	0.03792	48887	Homo sapiens	6383;2335;3688;7450;7450;7448;1508;2335;7448;1508;6383;3688;3691;3691	P02751;P05556;P07858;P16144;P04004;P04275;P34741	REACT_163755;REACT_12043;REACT_150434;REACT_169123;REACT_169161;REACT_169139;REACT_169174;REACT_169267;REACT_169319;REACT_163844;REACT_163800;REACT_160128;REACT_13693;REACT_169153;REACT_169394;REACT_1990;REACT_163648;REACT_163638;REACT_169131;REACT_11161;REACT_169414;REACT_150217;REACT_150256;REACT_169340;REACT_160174;REACT_169147;REACT_12040;REACT_150219;REACT_169360;REACT_13452;REACT_150386;REA…
REACT_150134	Synthesis of (16-20)-hydroxyeicosatetraenoic acids (HETE)	2	20	0.00216638	0.012637	0.0379111	2	3	0.000418235	48887	Homo sapiens	8529;8529;1557;1557	P78329;P33261	REACT_150406;REACT_150441
REACT_20642	CREB phosphorylation through the activation of CaMKII	2	20	0.00216638	0.012637	0.0379111	2	4	0.000557647	48887	Homo sapiens	88;808;88;808	P35609;P62158	REACT_20566;REACT_20634
REACT_20546	Ras activation uopn Ca2+ infux through NMDA receptor	2	22	0.00238302	0.0151261	0.0453782	2	2	0.000278823	48887	Homo sapiens	88;808;88;808	P35609;P62158	REACT_20612;REACT_20670
REACT_12621	Tie2 Signaling	2	22	0.00238302	0.0151261	0.0453782	1	14	0.00195176	48887	Homo sapiens	5290;5295;5290;5295	P27986;P42336	REACT_12475
REACT_228226	Ephrin signaling	2	23	0.00249133	0.0164432	0.0493295	10	11	0.00153353	48887	Homo sapiens	6714;6714;2534;2534	P12931-1;P06241	REACT_228026;REACT_228297;REACT_228129;REACT_228177;REACT_228218;REACT_228315;REACT_228122;REACT_228286;REACT_228147;REACT_228065
REACT_1006	Polo-like kinase mediated events	2	23	0.00249133	0.0164432	0.0493295	8	15	0.00209118	48887	Homo sapiens	5347;5347;2033;2033	P53350;Q09472	REACT_169261;REACT_169222;REACT_414;REACT_1944;REACT_169236;REACT_2119;REACT_169353;REACT_169216
REACT_24941	Circadian Clock	3	63	0.00682409	0.0165361	0.0496083	7	35	0.00487941	48887	Homo sapiens	1387;2033;1387;6256;6256;2033	P19793;Q09472;Q92793	REACT_115644;REACT_25084;REACT_116112;REACT_118734;REACT_25233;REACT_25225;REACT_118616
REACT_22205	L1CAM interactions	4	115	0.0124567	0.0165653	0.0496959	9	53	0.00738882	48887	Homo sapiens	1956;6714;60;60;6714;3688;3688;1956	P05556;P12931-1;P60709;P00533	REACT_22109;REACT_22369;REACT_22152;REACT_22408;REACT_22244;REACT_22196;REACT_22148;REACT_22364;REACT_22168
REACT_1016	Mitotic Metaphase/Anaphase Transition	1	2	0.000216638	0.0167576	0.0502727	1	1	0.000139412	48887	Homo sapiens	5347;5347	P53350	REACT_496
REACT_200753	formation of the beta-catenin:TCF transactivating complex	3	64	0.00693241	0.0172331	0.0516992	13	13	0.00181235	48887	Homo sapiens	1387;1499;1499;2033;1387;2033	Q09472;Q92793;P35222	REACT_200614;REACT_200860;REACT_200829;REACT_200871;REACT_200830;REACT_200848;REACT_200710;REACT_200800;REACT_200657;REACT_200605;REACT_200656;REACT_200723;REACT_200613
REACT_147904	Activation of gene expression by SREBF (SREBP)	3	65	0.00704073	0.0179463	0.0538389	20	40	0.00557647	48887	Homo sapiens	1387;6667;1387;6256;6256;6667	P19793;Q92793;P08047	REACT_147715;REACT_147899;REACT_147803;REACT_147902;REACT_147783;REACT_115784;REACT_147804;REACT_147861;REACT_147880;REACT_147835;REACT_115739;REACT_147842;REACT_115945;REACT_147743;REACT_115997;REACT_147864;REACT_147771;REACT_147786;REACT_147815;REACT_147826
REACT_22272	Signal transduction by L1	2	25	0.00270797	0.0192182	0.0576547	2	11	0.00153353	48887	Homo sapiens	1956;3688;3688;1956	P05556;P00533	REACT_22152;REACT_22196
REACT_1857	Cyclin A/B1 associated events during G2/M transition	2	26	0.00281629	0.0206745	0.0620234	2	24	0.00334588	48887	Homo sapiens	5347;5347;1017;1017	P53350;P24941	REACT_169321;REACT_6353
REACT_12477	eNOS activation	2	27	0.00292461	0.0221754	0.0665261	8	15	0.00209118	48887	Homo sapiens	808;207;808;207	P31749;P62158	REACT_12415;REACT_12426;REACT_12620;REACT_111249;REACT_12459;REACT_12382;REACT_111175;REACT_12443
REACT_200608	Transcriptional activation of mitochondrial biogenesis	3	71	0.00769064	0.0225686	0.0677058	2	28	0.00390353	48887	Homo sapiens	1387;808;1387;6256;6256;808	P19793;Q92793;P62158	REACT_15427;REACT_115949
REACT_12555	Downstream TCR signaling	3	72	0.00779896	0.0233963	0.0701888	3	21	0.00292765	48887	Homo sapiens	5290;5295;3932;5290;3932;5295	P27986;P06239;P42336	REACT_12561;REACT_12566;REACT_12486
REACT_116145	PPARA activates gene expression	4	129	0.0139731	0.0240306	0.0720918	42	42	0.00585529	48887	Homo sapiens	1387;6667;2033;1387;6256;6256;2033;6667	P19793;Q09472;Q92793;P08047	REACT_115593;REACT_115542;REACT_115875;REACT_115533;REACT_115927;REACT_115879;REACT_27168;REACT_115729;REACT_116136;REACT_115631;REACT_115807;REACT_116079;REACT_115994;REACT_116163;REACT_115815;REACT_115997;REACT_27173;REACT_116112;REACT_115625;REACT_116133;REACT_115878;REACT_115978;REACT_115949;REACT_25084;REACT_115739;REACT_115945;REACT_115644;REACT_115979;REACT_115721;REACT_115770;REACT_115624…
REACT_118744	Pre-NOTCH Expression and Processing	3	73	0.00790728	0.0242403	0.0727209	3	30	0.00418235	48887	Homo sapiens	3725;1387;3725;2033;1387;2033	P05412;Q09472;Q92793	REACT_118639;REACT_118626;REACT_169128
REACT_23809	Transport of glycerol from adipocytes to the liver by Aquaporins	1	3	0.000324957	0.0250321	0.0750963	1	2	0.000278823	48887	Homo sapiens	366;366	O43315	REACT_23966
REACT_346	Transcriptional activation of cell cycle inhibitor p21	1	3	0.000324957	0.0250321	0.0750963	1	2	0.000278823	48887	Homo sapiens	1026;1026	P38936	REACT_9064
REACT_202	Transcriptional activation of p53 responsive genes	1	3	0.000324957	0.0250321	0.0750963	1	2	0.000278823	48887	Homo sapiens	1026;1026	P38936	REACT_9064
REACT_18334	NCAM signaling for neurite out-growth	3	74	0.0080156	0.0251007	0.075302	8	42	0.00585529	48887	Homo sapiens	6714;5747;5747;6714;2534;2534	Q05397;P12931-1;P06241	REACT_18389;REACT_18375;REACT_18343;REACT_18333;REACT_18366;REACT_18259;REACT_18385;REACT_18353
REACT_19241	Regulation of lipid metabolism by Peroxisome proliferator-activated receptor alpha (PPARalpha)	4	132	0.0142981	0.0258568	0.0775705	45	45	0.00627353	48887	Homo sapiens	1387;6667;2033;1387;6256;6256;2033;6667	P19793;Q09472;Q92793;P08047	REACT_115593;REACT_115542;REACT_115875;REACT_115533;REACT_115927;REACT_115879;REACT_27168;REACT_115729;REACT_116136;REACT_115631;REACT_115807;REACT_116079;REACT_115994;REACT_116163;REACT_115815;REACT_115997;REACT_19283;REACT_27173;REACT_116112;REACT_115625;REACT_116133;REACT_115878;REACT_115978;REACT_115949;REACT_25084;REACT_19370;REACT_115739;REACT_19175;REACT_115945;REACT_115644;REACT_115979;RE…
REACT_2203	G2/M Transition	4	133	0.0144064	0.0264837	0.0794511	24	62	0.00864352	48887	Homo sapiens	5347;5347;1017;2033;1017;2033;7531;7531	P53350;Q09472;P62258;P24941	REACT_15401;REACT_160293;REACT_160188;REACT_169254;REACT_169343;REACT_414;REACT_15386;REACT_169141;REACT_169321;REACT_169236;REACT_2119;REACT_169353;REACT_169216;REACT_15470;REACT_15467;REACT_169337;REACT_169261;REACT_169222;REACT_160137;REACT_15440;REACT_1944;REACT_169300;REACT_6353;REACT_15313
REACT_118713	YAP1- and WWTR1 (TAZ)-stimulated gene expression	2	30	0.00324957	0.0269378	0.0808133	1	6	0.00083647	48887	Homo sapiens	1387;1387;6256;6256	P19793;Q92793	REACT_116163
REACT_21391	Mitotic G2-G2/M phases	4	135	0.0146231	0.0277648	0.0832944	26	64	0.00892235	48887	Homo sapiens	5347;5347;1017;2033;1017;2033;7531;7531	P53350;Q09472;P62258;P24941	REACT_15401;REACT_414;REACT_9023;REACT_169236;REACT_169321;REACT_15470;REACT_169216;REACT_9021;REACT_169222;REACT_15440;REACT_6353;REACT_15313;REACT_160188;REACT_160293;REACT_169343;REACT_169254;REACT_169141;REACT_15386;REACT_2119;REACT_169353;REACT_15467;REACT_169337;REACT_169261;REACT_160137;REACT_1944;REACT_169300
REACT_169262	Laminin interactions	2	31	0.00335789	0.0286091	0.0858272	5	15	0.00209118	48887	Homo sapiens	3688;3688;3691;3691	P05556;P16144	REACT_13716;REACT_13693;REACT_169139;REACT_13405;REACT_13569
REACT_697	Activation of BH3-only proteins	2	31	0.00335789	0.0286091	0.0858272	3	19	0.00264882	48887	Homo sapiens	207;7531;207;7531	P62258;P31749	REACT_1139;REACT_12565;REACT_1663
REACT_163906	ECM proteoglycans	3	78	0.00844887	0.0287057	0.0861172	7	22	0.00306706	48887	Homo sapiens	2335;7448;2335;3688;3688;7448	P02751;P05556;P04004	REACT_163755;REACT_163648;REACT_163844;REACT_163800;REACT_164009;REACT_169267;REACT_163893
REACT_147797	Regulation of cholesterol biosynthesis by SREBP (SREBF)	3	81	0.00877383	0.0315807	0.094742	20	50	0.00697058	48887	Homo sapiens	1387;6667;1387;6256;6256;6667	P19793;Q92793;P08047	REACT_147715;REACT_147899;REACT_147803;REACT_147902;REACT_147783;REACT_115784;REACT_147804;REACT_147861;REACT_147880;REACT_147835;REACT_115739;REACT_147842;REACT_115945;REACT_147743;REACT_115997;REACT_147864;REACT_147771;REACT_147786;REACT_147815;REACT_147826
REACT_200788	Mitochondrial biogenesis	3	81	0.00877383	0.0315807	0.094742	2	30	0.00418235	48887	Homo sapiens	1387;808;1387;6256;6256;808	P19793;Q92793;P62158	REACT_15427;REACT_115949
REACT_200751	Organelle biogenesis and maintenance	3	81	0.00877383	0.0315807	0.094742	2	30	0.00418235	48887	Homo sapiens	1387;808;1387;6256;6256;808	P19793;Q92793;P62158	REACT_15427;REACT_115949
REACT_20617	Localization of the PINCH-ILK-PARVIN complex to focal adhesions	1	4	0.000433276	0.0332379	0.0997137	1	2	0.000278823	48887	Homo sapiens	3688;3688	P05556	REACT_20656
REACT_20568	CREB phosphorylation through the activation of Ras	2	34	0.00368284	0.0338635	0.101591	2	7	0.000975882	48887	Homo sapiens	88;808;88;808	P35609;P62158	REACT_20612;REACT_20670
REACT_19195	Adherens junctions interactions	2	34	0.00368284	0.0338635	0.101591	2	15	0.00209118	48887	Homo sapiens	60;60;1499;1499	P35222-1;P60709	REACT_19131;REACT_19163
REACT_11123	Membrane Trafficking	5	214	0.0231802	0.0351222	0.105367	13	70	0.00975882	48887	Homo sapiens	6714;60;60;6714;808;207;808;7531;207;7531	P62258;P12931-2;P60709;P31749;P62158	REACT_147884;REACT_147698;REACT_147776;REACT_10083;REACT_147700;REACT_147770;REACT_9951;REACT_10125;REACT_9971;REACT_9997;REACT_9975;REACT_9969;REACT_147829
REACT_200731	deactivation of the beta-catenin transactivating complex	2	35	0.00379116	0.0356926	0.107078	9	12	0.00167294	48887	Homo sapiens	207;1499;1499;207	P35222;P31749	REACT_200858;REACT_228099;REACT_200897;REACT_200754;REACT_200733;REACT_200784;REACT_200696;REACT_200769;REACT_200715
REACT_120734	SMAD2/SMAD3:SMAD4 heterotrimer regulates transcription	2	36	0.00389948	0.0375592	0.112678	13	16	0.00223059	48887	Homo sapiens	6667;4088;4088;6667	P84022;P08047	REACT_121295;REACT_120994;REACT_121015;REACT_120757;REACT_6760;REACT_6726;REACT_121336;REACT_121097;REACT_121368;REACT_120967;REACT_121406;REACT_120838;REACT_120803
REACT_16969	Striated Muscle Contraction	2	37	0.0040078	0.0394626	0.118388	4	4	0.000557647	48887	Homo sapiens	7431;88;7431;88	P08670;P35609	REACT_17057;REACT_16902;REACT_16995;REACT_16935
REACT_111176	Tetrahydrobiopterin (BH4) synthesis, recycling, salvage and regulation	2	37	0.0040078	0.0394626	0.118388	1	14	0.00195176	48887	Homo sapiens	808;207;808;207	P31749;P62158	REACT_111106
REACT_20652	Activation of CaMK IV	1	5	0.000541594	0.0413755	0.124126	3	3	0.000418235	48887	Homo sapiens	808;808	P62158	REACT_15332;REACT_15320;REACT_15339
REACT_12049	Signalling to STAT3	1	5	0.000541594	0.0413755	0.124126	1	1	0.000139412	48887	Homo sapiens	6774;6774	P40763	REACT_12057
REACT_11043	c-src mediated regulation of Cx43 function and closure of gap junctions	1	5	0.000541594	0.0413755	0.124126	3	4	0.000557647	48887	Homo sapiens	6714;6714	P12931-2	REACT_10125;REACT_9997;REACT_9975
REACT_11034	Regulation of gap junction activity	1	5	0.000541594	0.0413755	0.124126	3	4	0.000557647	48887	Homo sapiens	6714;6714	P12931-2	REACT_10125;REACT_9997;REACT_9975
REACT_308	Phosphorylation of proteins involved in G1/S transition by active Cyclin E:Cdk2 complexes	1	6	0.000649913	0.0494454	0.125249	1	1	0.000139412	48887	Homo sapiens	1017;1017	P24941	REACT_8993
REACT_402	TRAIL signaling	1	6	0.000649913	0.0494454	0.125249	3	5	0.000697058	48887	Homo sapiens	8772;8772	Q13158	REACT_1721;REACT_1143;REACT_1543
REACT_13655	AKT-mediated inactivation of FOXO1A	1	6	0.000649913	0.0494454	0.125249	1	2	0.000278823	48887	Homo sapiens	207;207	P31749	REACT_12430
REACT_13526	NADE modulates death signalling	1	6	0.000649913	0.0494454	0.125249	1	3	0.000418235	48887	Homo sapiens	7531;7531	P62258	REACT_13657
REACT_900	FasL/ CD95L signaling	1	6	0.000649913	0.0494454	0.125249	1	5	0.000697058	48887	Homo sapiens	8772;8772	Q13158	REACT_2191
REACT_12582	Phosphorylation of CD3 and TCR zeta chains	2	43	0.00465771	0.0516149	0.125249	5	5	0.000697058	48887	Homo sapiens	1445;3932;1445;3932	P06239;P41240	REACT_12446;REACT_12603;REACT_12633;REACT_12467;REACT_12640
REACT_116022	Nuclear signaling by ERBB4	2	44	0.00476603	0.0537558	0.125249	17	29	0.00404294	48887	Homo sapiens	6776;6776;3717;3717	O60674;P42229	REACT_115800;REACT_115782;REACT_115719;REACT_116060;REACT_115938;REACT_116088;REACT_115793;REACT_116102;REACT_115942;REACT_115881;REACT_116161;REACT_111076;REACT_115790;REACT_116156;REACT_115907;REACT_115844;REACT_115792
REACT_20593	Post NMDA receptor activation events	2	44	0.00476603	0.0537558	0.125249	8	18	0.00250941	48887	Homo sapiens	88;808;88;808	P35609;P62158	REACT_20566;REACT_20612;REACT_15332;REACT_20670;REACT_15320;REACT_20634;REACT_15339;REACT_20666
REACT_964	Intrinsic Pathway for Apoptosis	2	44	0.00476603	0.0537558	0.125249	3	46	0.00641294	48887	Homo sapiens	207;7531;207;7531	P62258;P31749	REACT_1139;REACT_12565;REACT_1663
REACT_19324	PD-1 signaling	2	45	0.00487435	0.0559278	0.125249	3	4	0.000557647	48887	Homo sapiens	1445;3932;1445;3932	P06239;P41240	REACT_19312;REACT_19198;REACT_19146
REACT_12478	EGFR interacts with phospholipase C-gamma	2	45	0.00487435	0.0559278	0.125249	10	21	0.00292765	48887	Homo sapiens	1956;808;1956;808	P00533;P62158	REACT_15450;REACT_12401;REACT_15332;REACT_12569;REACT_15320;REACT_15427;REACT_12407;REACT_15339;REACT_15422;REACT_12602
REACT_1915	G2 Phase	1	7	0.000758232	0.0574483	0.125249	2	2	0.000278823	48887	Homo sapiens	1017;1017	P24941	REACT_9021;REACT_9023
REACT_15502	CaMK IV-mediated phosphorylation of CREB	1	7	0.000758232	0.0574483	0.125249	4	5	0.000697058	48887	Homo sapiens	808;808	P62158	REACT_15332;REACT_15320;REACT_15427;REACT_15339
REACT_20661	CREB phosphorylation through the activation of CaMKK	1	7	0.000758232	0.0574483	0.125249	4	5	0.000697058	48887	Homo sapiens	808;808	P62158	REACT_15332;REACT_15320;REACT_15339;REACT_20666
REACT_6277	Assembly of Viral Components at the Budding Site	1	7	0.000758232	0.0574483	0.125249	1	17	0.00237	48887	Homo sapiens	811;811	P27797	REACT_6177
REACT_115720	PLCG1 events in ERBB2 signaling	2	46	0.00498267	0.0581304	0.125249	9	20	0.00278823	48887	Homo sapiens	1956;808;1956;808	P00533;P62158	REACT_15450;REACT_115882;REACT_15332;REACT_15320;REACT_15427;REACT_15339;REACT_15422;REACT_12602;REACT_115579
REACT_200624	Attenuation phase	2	46	0.00498267	0.0581304	0.125249	1	5	0.000697058	48887	Homo sapiens	1387;2033;1387;2033	Q09472;Q92793	REACT_200840
REACT_22365	Recycling pathway of L1	2	47	0.00509099	0.0603628	0.125249	4	14	0.00195176	48887	Homo sapiens	6714;60;60;6714	P12931-1;P60709	REACT_22109;REACT_22408;REACT_22244;REACT_22168
REACT_172610	HATs acetylate histones	3	107	0.0115901	0.0624606	0.125249	3	13	0.00181235	48887	Homo sapiens	60;1387;60;2033;1387;2033	Q09472;P60709;Q92793	REACT_172609;REACT_172688;REACT_172598
REACT_9480	Gap junction trafficking and regulation	2	48	0.00519931	0.0626244	0.125249	7	24	0.00334588	48887	Homo sapiens	6714;60;60;6714	P12931-2;P60709	REACT_10083;REACT_10125;REACT_9951;REACT_9997;REACT_9971;REACT_9975;REACT_9969
REACT_121025	Synthesis of PIPs at the plasma membrane	2	48	0.00519931	0.0626244	0.125249	2	18	0.00250941	48887	Homo sapiens	5290;5295;5290;5295	P27986;P42336	REACT_121297;REACT_121261
REACT_12380	VEGF ligand-receptor interactions	1	8	0.000866551	0.0653847	0.130769	3	4	0.000557647	48887	Homo sapiens	7422;7422	P15692	REACT_12556;REACT_12440;REACT_12588
REACT_12583	VEGF binds to VEGFR leading to receptor dimerization	1	8	0.000866551	0.0653847	0.130769	2	3	0.000418235	48887	Homo sapiens	7422;7422	P15692	REACT_12556;REACT_12440
REACT_6875	Phosphorylation of Emi1	1	8	0.000866551	0.0653847	0.130769	1	2	0.000278823	48887	Homo sapiens	5347;5347	P53350	REACT_6861
REACT_15408	Cam-PDE 1 activation	1	8	0.000866551	0.0653847	0.130769	1	2	0.000278823	48887	Homo sapiens	808;808	P62158	REACT_15450
REACT_20563	Activation of NMDA receptor upon glutamate binding and postsynaptic events	2	50	0.00541594	0.0672328	0.134466	11	22	0.00306706	48887	Homo sapiens	88;808;88;808	P35609;P62158	REACT_20566;REACT_20601;REACT_20612;REACT_15332;REACT_20499;REACT_20670;REACT_15320;REACT_20634;REACT_15339;REACT_20500;REACT_20666
REACT_121061	Transcriptional activity of SMAD2/SMAD3:SMAD4 heterotrimer	2	52	0.00563258	0.0719505	0.143901	30	37	0.00515823	48887	Homo sapiens	6667;4088;4088;6667	P84022;P08047	REACT_120994;REACT_121342;REACT_6726;REACT_121097;REACT_121278;REACT_121012;REACT_120778;REACT_6887;REACT_120757;REACT_6857;REACT_121336;REACT_121368;REACT_120838;REACT_121295;REACT_121054;REACT_120772;REACT_121406;REACT_121300;REACT_121142;REACT_120960;REACT_121015;REACT_121396;REACT_121162;REACT_6760;REACT_121362;REACT_121212;REACT_120967;REACT_120873;REACT_120826;REACT_120803
REACT_12389	eNOS activation and regulation	2	52	0.00563258	0.0719505	0.143901	9	35	0.00487941	48887	Homo sapiens	808;207;808;207	P31749;P62158	REACT_12415;REACT_12426;REACT_12620;REACT_111249;REACT_12459;REACT_111106;REACT_12382;REACT_111175;REACT_12443
REACT_12508	Metabolism of nitric oxide	2	52	0.00563258	0.0719505	0.143901	9	35	0.00487941	48887	Homo sapiens	808;207;808;207	P31749;P62158	REACT_12415;REACT_12426;REACT_12620;REACT_111249;REACT_12459;REACT_111106;REACT_12382;REACT_111175;REACT_12443
REACT_200799	binding of TCF/LEF:CTNNB1 to target gene promoters	1	9	0.00097487	0.0732551	0.14651	4	4	0.000557647	48887	Homo sapiens	1499;1499	P35222	REACT_200829;REACT_200657;REACT_200613;REACT_200848
REACT_160122	Activation of NIMA Kinases NEK9, NEK6, NEK7	1	9	0.00097487	0.0732551	0.14651	1	4	0.000557647	48887	Homo sapiens	5347;5347	P53350	REACT_160237
REACT_75896	Ca2+ activated K+ channels	1	10	0.00108319	0.0810601	0.148447	1	3	0.000418235	48887	Homo sapiens	3781;3781	Q9H2S1	REACT_75830
REACT_11166	Nef Mediated CD4 Down-regulation	1	10	0.00108319	0.0810601	0.148447	1	5	0.000697058	48887	Homo sapiens	3932;3932	P06239	REACT_11148
REACT_18423	ATF6-alpha activates chaperone genes	1	10	0.00108319	0.0810601	0.148447	1	5	0.000697058	48887	Homo sapiens	811;811	P27797	REACT_116001
REACT_22292	CHL1 interactions	1	10	0.00108319	0.0810601	0.148447	1	5	0.000697058	48887	Homo sapiens	3688;3688	P05556	REACT_22369
REACT_118780	NOTCH1 Intracellular Domain Regulates Transcription	2	56	0.00606586	0.0816948	0.148447	11	16	0.00223059	48887	Homo sapiens	1387;2033;1387;2033	Q09472;Q92793	REACT_118660;REACT_169298;REACT_118680;REACT_118794;REACT_118817;REACT_169109;REACT_118596;REACT_118772;REACT_169428;REACT_118683;REACT_169210
REACT_200780	Regulation of HSF1-mediated heat shock response	2	56	0.00606586	0.0816948	0.148447	2	9	0.00125471	48887	Homo sapiens	2932;7531;7531	P62258;P49841	REACT_200651;REACT_200622
REACT_200775	HSF1-dependent transactivation	2	56	0.00606586	0.0816948	0.148447	1	8	0.00111529	48887	Homo sapiens	1387;2033;1387;2033	Q09472;Q92793	REACT_200840
REACT_172633	Chromatin modifying enzymes	4	197	0.0213388	0.0858335	0.148447	4	43	0.0059947	48887	Homo sapiens	60;1387;60;3717;3717;2033;1387;2033	Q09472;O60674;P60709;Q92793	REACT_228141;REACT_172609;REACT_172688;REACT_172598
REACT_172623	Chromatin organization	4	197	0.0213388	0.0858335	0.148447	4	43	0.0059947	48887	Homo sapiens	60;1387;60;3717;3717;2033;1387;2033	Q09472;O60674;P60709;Q92793	REACT_228141;REACT_172609;REACT_172688;REACT_172598
REACT_9003	SCF(Skp2)-mediated degradation of p27/p21	2	58	0.0062825	0.086712	0.148447	4	5	0.000697058	48887	Homo sapiens	1026;1026;1017;1017	P38936;P24941	REACT_9026;REACT_9034;REACT_9060;REACT_8998
REACT_20537	Type I hemidesmosome assembly	1	11	0.00119151	0.0888001	0.148447	6	6	0.00083647	48887	Homo sapiens	3691;3691	P16144	REACT_20589;REACT_20528;REACT_20561;REACT_20660;REACT_20665;REACT_20615
REACT_11049	Formation of annular gap junctions	1	11	0.00119151	0.0888001	0.148447	2	2	0.000278823	48887	Homo sapiens	60;60	P60709	REACT_9951;REACT_9969
REACT_13579	Apoptotic cleavage of cell adhesion proteins	1	11	0.00119151	0.0888001	0.148447	1	10	0.00139412	48887	Homo sapiens	1499;1499	P35222-1	REACT_12022
REACT_85	p53-Dependent G1/S DNA damage checkpoint	2	60	0.00649913	0.09182	0.148447	2	10	0.00139412	48887	Homo sapiens	1026;1026;1017;1017	P38936;P24941	REACT_9064;REACT_334
REACT_1625	p53-Dependent G1 DNA Damage Response	2	60	0.00649913	0.09182	0.148447	2	10	0.00139412	48887	Homo sapiens	1026;1026;1017;1017	P38936;P24941	REACT_9064;REACT_334
REACT_150180	Assembly of collagen fibrils and other multimeric structures	2	60	0.00649913	0.09182	0.148447	2	25	0.00348529	48887	Homo sapiens	1508;3691;3691;1508	P07858;P16144	REACT_150219;REACT_150217
REACT_12442	AKT phosphorylates targets in the nucleus	1	12	0.00129983	0.0964758	0.148447	4	4	0.000557647	48887	Homo sapiens	207;207	P31749	REACT_12614;REACT_12597;REACT_12485;REACT_12572
REACT_11035	Gap junction degradation	1	12	0.00129983	0.0964758	0.148447	4	4	0.000557647	48887	Homo sapiens	60;60	P60709	REACT_10083;REACT_9951;REACT_9971;REACT_9969
REACT_17050	Folding of actin by CCT/TriC	1	12	0.00129983	0.0964758	0.148447	2	2	0.000278823	48887	Homo sapiens	60;60	P60709	REACT_16915;REACT_17011
REACT_21326	Activation of the AP-1 family of transcription factors	1	12	0.00129983	0.0964758	0.148447	3	5	0.000697058	48887	Homo sapiens	3725;3725	P05412	REACT_21404;REACT_6716;REACT_6839
REACT_121096	EGFR Transactivation by Gastrin	1	12	0.00129983	0.0964758	0.148447	3	6	0.00083647	48887	Homo sapiens	1956;1956	P00533	REACT_121250;REACT_121381;REACT_121377
REACT_13541	Caspase-mediated cleavage of cytoskeletal proteins	1	12	0.00129983	0.0964758	0.148447	3	10	0.00139412	48887	Homo sapiens	7431;7431	P08670	REACT_13428;REACT_13519;REACT_13489
REACT_18348	ATF6-alpha activates chaperones	1	12	0.00129983	0.0964758	0.148447	1	10	0.00139412	48887	Homo sapiens	811;811	P27797	REACT_116001
REACT_169185	DNA Damage/Telomere Stress Induced Senescence	2	63	0.00682409	0.0996425	0.148447	3	13	0.00181235	48887	Homo sapiens	1026;1026;1017;1017	P38936;P24941	REACT_172586;REACT_9005;REACT_334
REACT_2254	G1/S DNA Damage Checkpoints	2	63	0.00682409	0.0996425	0.148447	2	16	0.00223059	48887	Homo sapiens	1026;1026;1017;1017	P38936;P24941	REACT_9064;REACT_334
REACT_15451	Loss of proteins required for interphase microtubule organizationÃ‚Â from the centrosome	2	64	0.00693241	0.102291	0.148447	3	3	0.000418235	48887	Homo sapiens	5347;5347;7531;7531	P53350;P62258	REACT_15386;REACT_15440;REACT_15313
REACT_15364	Loss of Nlp from mitotic centrosomes	2	64	0.00693241	0.102291	0.148447	2	2	0.000278823	48887	Homo sapiens	5347;5347;7531;7531	P53350;P62258	REACT_15386;REACT_15440
REACT_19331	Cell-cell junction organization	2	64	0.00693241	0.102291	0.148447	2	18	0.00250941	48887	Homo sapiens	60;60;1499;1499	P35222-1;P60709	REACT_19131;REACT_19163
REACT_21346	Activation of Ca-permeable Kainate Receptor	1	13	0.00140815	0.104088	0.148447	2	2	0.000278823	48887	Homo sapiens	808;808	P62158	REACT_21269;REACT_21414
REACT_14835	Notch-HLH transcription pathway	1	13	0.00140815	0.104088	0.148447	1	1	0.000139412	48887	Homo sapiens	1387;1387	Q92793	REACT_14814
REACT_160254	Constitutive Signaling by NOTCH1 HD+PEST Domain Mutants	2	67	0.00725737	0.11035	0.148447	11	21	0.00292765	48887	Homo sapiens	1387;2033;1387;2033	Q09472;Q92793	REACT_160309;REACT_160290;REACT_169246;REACT_160289;REACT_169140;REACT_160282;REACT_160249;REACT_169193;REACT_169356;REACT_160179;REACT_160108
REACT_160243	Constitutive Signaling by NOTCH1 PEST Domain Mutants	2	67	0.00725737	0.11035	0.148447	11	21	0.00292765	48887	Homo sapiens	1387;2033;1387;2033	Q09472;Q92793	REACT_160309;REACT_160290;REACT_169246;REACT_160289;REACT_169140;REACT_160282;REACT_160249;REACT_169193;REACT_169356;REACT_160179;REACT_160108
REACT_12447	Negative regulation of the PI3K/AKT network	1	14	0.00151646	0.111636	0.148447	2	3	0.000418235	48887	Homo sapiens	207;207	P31749	REACT_12403;REACT_12567
REACT_1932	Mitotic Telophase/Cytokinesis	1	14	0.00151646	0.111636	0.148447	3	5	0.000697058	48887	Homo sapiens	5347;5347	P53350	REACT_1326;REACT_1120;REACT_1930
REACT_21322	Ionotropic activity of Kainate Receptors	1	14	0.00151646	0.111636	0.148447	2	4	0.000557647	48887	Homo sapiens	808;808	P62158	REACT_21269;REACT_21414
REACT_121175	PI Metabolism	2	68	0.00736568	0.113074	0.148447	2	54	0.00752823	48887	Homo sapiens	5290;5295;5290;5295	P27986;P42336	REACT_121297;REACT_121261
REACT_1574	Cyclin E associated events during G1/S transition	2	69	0.007474	0.115814	0.148447	15	18	0.00250941	48887	Homo sapiens	1026;1026;1017;1017	P38936;P24941	REACT_773;REACT_592;REACT_8993;REACT_384;REACT_1657;REACT_9026;REACT_425;REACT_9034;REACT_9050;REACT_1683;REACT_334;REACT_9067;REACT_9068;REACT_9060;REACT_8998
REACT_9029	Cyclin A:Cdk2-associated events at S phase entry	2	70	0.00758232	0.118572	0.148447	13	16	0.00223059	48887	Homo sapiens	1026;1026;1017;1017	P38936;P24941	REACT_9062;REACT_9057;REACT_9026;REACT_9034;REACT_9005;REACT_9065;REACT_9068;REACT_9070;REACT_9060;REACT_9007;REACT_8998;REACT_8995;REACT_8996
REACT_150238	Signaling by Activin	1	15	0.00162478	0.119122	0.148447	4	10	0.00139412	48887	Homo sapiens	4088;4088	P84022	REACT_6760;REACT_111132;REACT_6726;REACT_150345
REACT_228106	repression of WNT target genes	1	15	0.00162478	0.119122	0.148447	1	5	0.000697058	48887	Homo sapiens	1499;1499	P35222	REACT_228202
REACT_1156	Orc1 removal from chromatin	2	72	0.00779896	0.124137	0.148447	1	4	0.000557647	48887	Homo sapiens	1026;1026;1017;1017	P38936;P24941	REACT_2111
REACT_2148	Switching of origins to a post-replicative state	2	72	0.00779896	0.124137	0.148447	2	9	0.00125471	48887	Homo sapiens	1026;1026;1017;1017	P38936;P24941	REACT_2111;REACT_1279
REACT_6288	Host Interactions of HIV factors	3	145	0.0157062	0.124635	0.148447	4	53	0.00738882	48887	Homo sapiens	3055;3932;3932;3055;2534;2534	P06239;P06241;P08631	REACT_11224;REACT_11148;REACT_11075;REACT_11220
REACT_163813	Scavenging by Class F Receptors	1	16	0.0017331	0.126546	0.148447	2	2	0.000278823	48887	Homo sapiens	811;811	P27797	REACT_164000;REACT_164012
REACT_163773	DEx/H-box helicases activate type I IFN and inflammatory cytokines production	1	16	0.0017331	0.126546	0.148447	3	5	0.000697058	48887	Homo sapiens	4615;4615	Q99836	REACT_6906;REACT_24920;REACT_163991
REACT_13415	p75NTR recruits signalling complexes	1	16	0.0017331	0.126546	0.148447	4	9	0.00125471	48887	Homo sapiens	4615;4615	Q99836	REACT_13584;REACT_13503;REACT_13775;REACT_13439
REACT_163910	NOTCH2 intracellular domain regulates transcription	1	16	0.0017331	0.126546	0.148447	2	9	0.00125471	48887	Homo sapiens	2033;2033	Q09472	REACT_163689;REACT_163817
REACT_118632	Trafficking and processing of endosomal TLR	1	16	0.0017331	0.126546	0.148447	1	7	0.000975882	48887	Homo sapiens	1508;1508	P07858	REACT_118824
REACT_115662	Downregulation of ERBB2:ERBB3 signaling	1	16	0.0017331	0.126546	0.148447	1	8	0.00111529	48887	Homo sapiens	207;207	P31749	REACT_116065
REACT_200759	POU5F1 (OCT4), SOX2, NANOG activate genes related to proliferation	1	16	0.0017331	0.126546	0.148447	1	12	0.00167294	48887	Homo sapiens	6774;6774	P40763	REACT_200644
REACT_207	Removal of licensing factors from origins	2	74	0.0080156	0.129764	0.148447	2	11	0.00153353	48887	Homo sapiens	1026;1026;1017;1017	P38936;P24941	REACT_2111;REACT_1279
REACT_1100	Golgi Cisternae Pericentriolar Stack Reorganization	1	17	0.00184142	0.133907	0.148447	3	6	0.00083647	48887	Homo sapiens	5347;5347	P53350	REACT_147809;REACT_147881;REACT_147849
REACT_6904	Phosphorylation of the APC/C	1	17	0.00184142	0.133907	0.148447	1	2	0.000278823	48887	Homo sapiens	5347;5347	P53350	REACT_6859
REACT_111080	Spry regulation of FGF signaling	1	17	0.00184142	0.133907	0.148447	1	11	0.00153353	48887	Homo sapiens	6714;6714	P12931-1	REACT_111096
REACT_299	Signaling by NOTCH	3	150	0.0162478	0.134062	0.148447	16	95	0.0132441	48887	Homo sapiens	3725;1387;3725;2033;1387;2033	P05412;Q09472;Q92793	REACT_118639;REACT_169128;REACT_163689;REACT_169298;REACT_118660;REACT_118680;REACT_118794;REACT_118626;REACT_118817;REACT_169109;REACT_118596;REACT_169428;REACT_118772;REACT_163817;REACT_169210;REACT_118683
REACT_172761	Ca2+ pathway	2	77	0.00834055	0.138315	0.148447	8	26	0.0036247	48887	Homo sapiens	808;1499;1499;808	P35222;P62158	REACT_172626;REACT_172627;REACT_172591;REACT_172588;REACT_172589;REACT_172706;REACT_163756;REACT_172704
REACT_829	Regulation of DNA replication	2	77	0.00834055	0.138315	0.148447	2	14	0.00195176	48887	Homo sapiens	1026;1026;1017;1017	P38936;P24941	REACT_2111;REACT_1279
REACT_147851	Arachidonic acid metabolism	3	153	0.0165728	0.139836	0.148447	11	77	0.0107347	48887	Homo sapiens	8529;8529;1557;5743;1557;5743	P35354;P78329;P33261	REACT_150255;REACT_150190;REACT_150304;REACT_150446;REACT_150406;REACT_150394;REACT_147758;REACT_13738;REACT_150372;REACT_147811;REACT_150441
REACT_12065	p38MAPK events	1	18	0.00194974	0.141208	0.148447	2	5	0.000697058	48887	Homo sapiens	6714;6714	P12931-1	REACT_12016;REACT_12030
REACT_326	Intrinsic Pathway	1	18	0.00194974	0.141208	0.148447	2	16	0.00223059	48887	Homo sapiens	7450;7450	P04275	REACT_217;REACT_531
REACT_12606	GRB2 events in EGFR signaling	1	18	0.00194974	0.141208	0.148447	2	22	0.00306706	48887	Homo sapiens	1956;1956	P00533	REACT_12392;REACT_12386
REACT_6837	Regulation of APC/C activators between G1/S and early anaphase	2	79	0.00855719	0.144083	0.148447	3	14	0.00195176	48887	Homo sapiens	5347;5347;1017;1017	P53350;P24941	REACT_6861;REACT_6721;REACT_9051
REACT_18407	G alpha (12/13) signalling events	2	80	0.00866551	0.146987	0.148447	1	12	0.00167294	48887	Homo sapiens	5290;5295;5290;5295	P27986;P42336	REACT_754
REACT_25351	TRAF6 mediated induction of TAK1 complex	1	19	0.00205806	0.148447	0.148447	5	6	0.00083647	48887	Homo sapiens	7099;7099	O00206	REACT_25261;REACT_25288;REACT_25183;REACT_25318;REACT_24952
REACT_25120	TRAF6 mediated IRF7 activation in TLR7/8 or 9 signaling	1	19	0.00205806	0.148447	0.148447	4	5	0.000697058	48887	Homo sapiens	4615;4615	Q99836	REACT_25001;REACT_25312;REACT_24920;REACT_25090
REACT_19279	SEMA3A-Plexin repulsion signaling by inhibiting Integrin adhesion	1	19	0.00205806	0.148447	0.148447	6	8	0.00111529	48887	Homo sapiens	2534;2534	P06241	REACT_19128;REACT_19160;REACT_19337;REACT_19173;REACT_19420;REACT_19117
REACT_19236	Sema3A PAK dependent Axon repulsion	1	19	0.00205806	0.148447	0.148447	3	6	0.00083647	48887	Homo sapiens	2534;2534	P06241	REACT_19197;REACT_19221;REACT_19269
REACT_13537	p75NTR signals via NF-kB	1	19	0.00205806	0.148447	0.148447	4	13	0.00181235	48887	Homo sapiens	4615;4615	Q99836	REACT_13584;REACT_13503;REACT_13775;REACT_13439
REACT_11213	Nicotinamide salvaging	1	19	0.00205806	0.148447	0.148447	1	5	0.000697058	48887	Homo sapiens	5743;5743	P35354	REACT_147811
REACT_12579	SHC1 events in EGFR signaling	1	19	0.00205806	0.148447	0.148447	4	23	0.00320647	48887	Homo sapiens	1956;1956	P00533	REACT_12580;REACT_12514;REACT_12592;REACT_12402
REACT_24915	Butyrate Response Factor 1 (BRF1) destabilizes mRNA	1	19	0.00205806	0.148447	0.148447	1	6	0.00083647	48887	Homo sapiens	207;207	P31749	REACT_25335
REACT_19200	Other semaphorin interactions	1	19	0.00205806	0.148447	0.148447	1	9	0.00125471	48887	Homo sapiens	3688;3688	P05556	REACT_19139
REACT_169398	Loss of Function of SMAD2/3 in Cancer	2	81	0.00877383	0.149902	0.149902	46	87	0.0121288	48887	Homo sapiens	6667;4088;4088;6667	P84022;P08047	REACT_121055;REACT_120994;REACT_121342;REACT_6726;REACT_6744;REACT_121097;REACT_121278;REACT_121012;REACT_120778;REACT_6887;REACT_169400;REACT_120757;REACT_6857;REACT_120728;REACT_121336;REACT_121368;REACT_169196;REACT_169422;REACT_6879;REACT_120838;REACT_120732;REACT_121295;REACT_121054;REACT_121239;REACT_120772;REACT_121406;REACT_121300;REACT_120812;REACT_169270;REACT_169111;REACT_120908;REACT_…
REACT_169165	SMAD2/3 MH2 Domain Mutants in Cancer	2	81	0.00877383	0.149902	0.149902	44	85	0.01185	48887	Homo sapiens	6667;4088;4088;6667	P84022;P08047	REACT_121055;REACT_120994;REACT_121342;REACT_6726;REACT_6744;REACT_121097;REACT_121278;REACT_121012;REACT_120778;REACT_6887;REACT_169400;REACT_120757;REACT_6857;REACT_120728;REACT_121336;REACT_121368;REACT_169196;REACT_6879;REACT_120838;REACT_120732;REACT_121295;REACT_121054;REACT_121239;REACT_120772;REACT_121406;REACT_121300;REACT_120812;REACT_169111;REACT_120908;REACT_121142;REACT_169220;REACT_…
REACT_169103	SMAD2/3 Phosphorylation Motif Mutants in Cancer	2	81	0.00877383	0.149902	0.149902	42	83	0.0115712	48887	Homo sapiens	6667;4088;4088;6667	P84022;P08047	REACT_121055;REACT_120994;REACT_121342;REACT_6726;REACT_6744;REACT_121097;REACT_121278;REACT_121012;REACT_120778;REACT_6887;REACT_120757;REACT_6857;REACT_120728;REACT_121336;REACT_121368;REACT_169422;REACT_6879;REACT_120838;REACT_120732;REACT_121295;REACT_121054;REACT_121239;REACT_120772;REACT_121406;REACT_121300;REACT_120812;REACT_169270;REACT_120908;REACT_121142;REACT_120960;REACT_121015;REACT_…
REACT_169122	Signaling by TGF-beta Receptor Complex in Cancer	2	81	0.00877383	0.149902	0.149902	48	96	0.0133835	48887	Homo sapiens	6667;4088;4088;6667	P84022;P08047	REACT_121055;REACT_120994;REACT_121342;REACT_6726;REACT_6744;REACT_121097;REACT_121278;REACT_121012;REACT_120778;REACT_6887;REACT_169400;REACT_120757;REACT_6857;REACT_120728;REACT_121336;REACT_121368;REACT_169196;REACT_169422;REACT_6879;REACT_120838;REACT_120732;REACT_121295;REACT_121054;REACT_169188;REACT_169375;REACT_121239;REACT_120772;REACT_121406;REACT_121300;REACT_120812;REACT_169270;REACT_…
REACT_169219	Loss of Function of SMAD4 in Cancer	2	81	0.00877383	0.149902	0.149902	41	82	0.0114318	48887	Homo sapiens	6667;4088;4088;6667	P84022;P08047	REACT_121055;REACT_120994;REACT_121342;REACT_6726;REACT_6744;REACT_121097;REACT_121278;REACT_121012;REACT_120778;REACT_6887;REACT_120757;REACT_6857;REACT_120728;REACT_121336;REACT_121368;REACT_6879;REACT_120838;REACT_120732;REACT_121295;REACT_121054;REACT_169375;REACT_121239;REACT_120772;REACT_121406;REACT_121300;REACT_120812;REACT_120908;REACT_121142;REACT_120960;REACT_121015;REACT_121396;REACT_…
REACT_169107	SMAD4 MH2 Domain Mutants in Cancer	2	81	0.00877383	0.149902	0.149902	41	82	0.0114318	48887	Homo sapiens	6667;4088;4088;6667	P84022;P08047	REACT_121055;REACT_120994;REACT_121342;REACT_6726;REACT_6744;REACT_121097;REACT_121278;REACT_121012;REACT_120778;REACT_6887;REACT_120757;REACT_6857;REACT_120728;REACT_121336;REACT_121368;REACT_6879;REACT_120838;REACT_120732;REACT_121295;REACT_121054;REACT_169375;REACT_121239;REACT_120772;REACT_121406;REACT_121300;REACT_120812;REACT_120908;REACT_121142;REACT_120960;REACT_121015;REACT_121396;REACT_…
REACT_6844	Signaling by TGF-beta Receptor Complex	2	81	0.00877383	0.149902	0.149902	40	81	0.0112923	48887	Homo sapiens	6667;4088;4088;6667	P84022;P08047	REACT_121055;REACT_120994;REACT_121342;REACT_6726;REACT_6744;REACT_121097;REACT_121278;REACT_121012;REACT_120778;REACT_6887;REACT_120757;REACT_6857;REACT_120728;REACT_121336;REACT_121368;REACT_6879;REACT_120838;REACT_120732;REACT_121295;REACT_121054;REACT_121239;REACT_120772;REACT_121406;REACT_121300;REACT_120812;REACT_120908;REACT_121142;REACT_120960;REACT_121015;REACT_121396;REACT_120991;REACT_…
REACT_169263	TGFBR1 KD Mutants in Cancer	2	81	0.00877383	0.149902	0.149902	41	84	0.0117106	48887	Homo sapiens	6667;4088;4088;6667	P84022;P08047	REACT_121055;REACT_120994;REACT_121342;REACT_6726;REACT_6744;REACT_121097;REACT_121278;REACT_121012;REACT_120778;REACT_6887;REACT_120757;REACT_6857;REACT_120728;REACT_121336;REACT_121368;REACT_6879;REACT_120838;REACT_120732;REACT_121295;REACT_121054;REACT_169188;REACT_121239;REACT_120772;REACT_121406;REACT_121300;REACT_120812;REACT_120908;REACT_121142;REACT_120960;REACT_121015;REACT_121396;REACT_…
REACT_169445	TGFBR1 LBD Mutants in Cancer	2	81	0.00877383	0.149902	0.149902	40	82	0.0114318	48887	Homo sapiens	6667;4088;4088;6667	P84022;P08047	REACT_121055;REACT_120994;REACT_121342;REACT_6726;REACT_6744;REACT_121097;REACT_121278;REACT_121012;REACT_120778;REACT_6887;REACT_120757;REACT_6857;REACT_120728;REACT_121336;REACT_121368;REACT_6879;REACT_120838;REACT_120732;REACT_121295;REACT_121054;REACT_121239;REACT_120772;REACT_121406;REACT_121300;REACT_120812;REACT_120908;REACT_121142;REACT_120960;REACT_121015;REACT_121396;REACT_120991;REACT_…
REACT_169192	TGFBR2 MSI Frameshift Mutants in Cancer	2	81	0.00877383	0.149902	0.149902	40	82	0.0114318	48887	Homo sapiens	6667;4088;4088;6667	P84022;P08047	REACT_121055;REACT_120994;REACT_121342;REACT_6726;REACT_6744;REACT_121097;REACT_121278;REACT_121012;REACT_120778;REACT_6887;REACT_120757;REACT_6857;REACT_120728;REACT_121336;REACT_121368;REACT_6879;REACT_120838;REACT_120732;REACT_121295;REACT_121054;REACT_121239;REACT_120772;REACT_121406;REACT_121300;REACT_120812;REACT_120908;REACT_121142;REACT_120960;REACT_121015;REACT_121396;REACT_120991;REACT_…
REACT_169311	Loss of Function of TGFBR1 in Cancer	2	81	0.00877383	0.149902	0.149902	41	85	0.01185	48887	Homo sapiens	6667;4088;4088;6667	P84022;P08047	REACT_121055;REACT_120994;REACT_121342;REACT_6726;REACT_6744;REACT_121097;REACT_121278;REACT_121012;REACT_120778;REACT_6887;REACT_120757;REACT_6857;REACT_120728;REACT_121336;REACT_121368;REACT_6879;REACT_120838;REACT_120732;REACT_121295;REACT_121054;REACT_169188;REACT_121239;REACT_120772;REACT_121406;REACT_121300;REACT_120812;REACT_120908;REACT_121142;REACT_120960;REACT_121015;REACT_121396;REACT_…
REACT_169440	TGFBR2 Kinase Domain Mutants in Cancer	2	81	0.00877383	0.149902	0.149902	40	84	0.0117106	48887	Homo sapiens	6667;4088;4088;6667	P84022;P08047	REACT_121055;REACT_120994;REACT_121342;REACT_6726;REACT_6744;REACT_121097;REACT_121278;REACT_121012;REACT_120778;REACT_6887;REACT_120757;REACT_6857;REACT_120728;REACT_121336;REACT_121368;REACT_6879;REACT_120838;REACT_120732;REACT_121295;REACT_121054;REACT_121239;REACT_120772;REACT_121406;REACT_121300;REACT_120812;REACT_120908;REACT_121142;REACT_120960;REACT_121015;REACT_121396;REACT_120991;REACT_…
REACT_169435	Loss of Function of TGFBR2 in Cancer	2	81	0.00877383	0.149902	0.149902	40	85	0.01185	48887	Homo sapiens	6667;4088;4088;6667	P84022;P08047	REACT_121055;REACT_120994;REACT_121342;REACT_6726;REACT_6744;REACT_121097;REACT_121278;REACT_121012;REACT_120778;REACT_6887;REACT_120757;REACT_6857;REACT_120728;REACT_121336;REACT_121368;REACT_6879;REACT_120838;REACT_120732;REACT_121295;REACT_121054;REACT_121239;REACT_120772;REACT_121406;REACT_121300;REACT_120812;REACT_120908;REACT_121142;REACT_120960;REACT_121015;REACT_121396;REACT_120991;REACT_…
REACT_160301	Signaling by NOTCH1 PEST Domain Mutants in Cancer	2	82	0.00888215	0.152829	0.152829	22	58	0.00808588	48887	Homo sapiens	1387;2033;1387;2033	Q09472;Q92793	REACT_160309;REACT_160289;REACT_169193;REACT_169356;REACT_160108;REACT_160290;REACT_169246;REACT_169140;REACT_169298;REACT_118660;REACT_118680;REACT_160282;REACT_118794;REACT_118817;REACT_160249;REACT_169109;REACT_118596;REACT_160179;REACT_169428;REACT_118772;REACT_169210;REACT_118683
REACT_160248	Signaling by NOTCH1 HD+PEST Domain Mutants in Cancer	2	82	0.00888215	0.152829	0.152829	22	58	0.00808588	48887	Homo sapiens	1387;2033;1387;2033	Q09472;Q92793	REACT_160309;REACT_160289;REACT_169193;REACT_169356;REACT_160108;REACT_160290;REACT_169246;REACT_169140;REACT_169298;REACT_118660;REACT_118680;REACT_160282;REACT_118794;REACT_118817;REACT_160249;REACT_169109;REACT_118596;REACT_160179;REACT_169428;REACT_118772;REACT_169210;REACT_118683
REACT_118859	Signaling by NOTCH1	2	82	0.00888215	0.152829	0.152829	11	37	0.00515823	48887	Homo sapiens	1387;2033;1387;2033	Q09472;Q92793	REACT_118660;REACT_169298;REACT_118680;REACT_118794;REACT_118817;REACT_169109;REACT_118596;REACT_118772;REACT_169428;REACT_118683;REACT_169210
REACT_160214	Signaling by NOTCH1 in Cancer	2	82	0.00888215	0.152829	0.152829	22	76	0.0105953	48887	Homo sapiens	1387;2033;1387;2033	Q09472;Q92793	REACT_160309;REACT_160289;REACT_169193;REACT_169356;REACT_160108;REACT_160290;REACT_169246;REACT_169140;REACT_169298;REACT_118660;REACT_118680;REACT_160282;REACT_118794;REACT_118817;REACT_160249;REACT_169109;REACT_118596;REACT_160179;REACT_169428;REACT_118772;REACT_169210;REACT_118683
REACT_160099	FBXW7 Mutants and NOTCH1 in Cancer	2	82	0.00888215	0.152829	0.152829	11	38	0.00529764	48887	Homo sapiens	1387;2033;1387;2033	Q09472;Q92793	REACT_118660;REACT_169298;REACT_118680;REACT_118794;REACT_118817;REACT_169109;REACT_118596;REACT_118772;REACT_169428;REACT_118683;REACT_169210
REACT_160082	Signaling by NOTCH1 t(7;9)(NOTCH1:M1580_K2555) Translocation Mutant	2	82	0.00888215	0.152829	0.152829	11	42	0.00585529	48887	Homo sapiens	1387;2033;1387;2033	Q09472;Q92793	REACT_118660;REACT_169298;REACT_118680;REACT_118794;REACT_118817;REACT_169109;REACT_118596;REACT_118772;REACT_169428;REACT_118683;REACT_169210
REACT_160133	Signaling by NOTCH1 HD Domain Mutants in Cancer	2	82	0.00888215	0.152829	0.152829	11	43	0.0059947	48887	Homo sapiens	1387;2033;1387;2033	Q09472;Q92793	REACT_118660;REACT_169298;REACT_118680;REACT_118794;REACT_118817;REACT_169109;REACT_118596;REACT_118772;REACT_169428;REACT_118683;REACT_169210
REACT_150154	Inositol phosphate metabolism	2	82	0.00888215	0.152829	0.152829	2	67	0.00934058	48887	Homo sapiens	808;4170;808	4170;P62158	REACT_150300;REACT_150282
REACT_23826	Passive transport by Aquaporins	1	20	0.00216638	0.155627	0.155627	6	8	0.00111529	48887	Homo sapiens	366;366	O43315	REACT_23851;REACT_23780;REACT_23858;REACT_23921;REACT_23949;REACT_23825
REACT_11202	Vitamin C (ascorbate) metabolism	1	20	0.00216638	0.155627	0.155627	1	5	0.000697058	48887	Homo sapiens	9446;9446	P78417	REACT_11095
REACT_25042	KSRP destabilizes mRNA	1	20	0.00216638	0.155627	0.155627	1	5	0.000697058	48887	Homo sapiens	207;207	P31749	REACT_25187
REACT_6270	Virus Assembly and Release	1	20	0.00216638	0.155627	0.155627	1	21	0.00292765	48887	Homo sapiens	811;811	P27797	REACT_6177
REACT_15479	Centrosome maturation	2	84	0.00909879	0.158718	0.158718	6	9	0.00125471	48887	Homo sapiens	5347;5347;7531;7531	P53350;P62258	REACT_15401;REACT_15386;REACT_15440;REACT_15470;REACT_15313;REACT_15467
REACT_15296	Recruitment of mitotic centrosome proteins and complexes	2	84	0.00909879	0.158718	0.158718	3	6	0.00083647	48887	Homo sapiens	5347;5347;7531;7531	P53350;P62258	REACT_15401;REACT_15470;REACT_15467
REACT_160315	Regulation of PLK1 Activity at G2/M Transition	2	85	0.00920711	0.161678	0.161678	8	12	0.00167294	48887	Homo sapiens	5347;5347;7531;7531	P53350;P62258	REACT_160188;REACT_160293;REACT_169337;REACT_169343;REACT_169254;REACT_160137;REACT_169141;REACT_169300
REACT_976	PI3K Cascade	2	85	0.00920711	0.161678	0.161678	2	25	0.00348529	48887	Homo sapiens	5290;5295;5290;5295	P27986;P42336	REACT_244;REACT_537
REACT_111057	Signaling by NODAL	1	21	0.0022747	0.162747	0.162747	5	12	0.00167294	48887	Homo sapiens	4088;4088	P84022	REACT_6760;REACT_111132;REACT_6726;REACT_111216;REACT_111138
REACT_21279	Regulation of mitotic cell cycle	2	86	0.00931542	0.164649	0.164649	7	32	0.00446117	48887	Homo sapiens	5347;5347;1017;1017	P53350;P24941	REACT_6826;REACT_6974;REACT_6861;REACT_6721;REACT_6914;REACT_6859;REACT_9051
REACT_6828	APC/C-mediated degradation of cell cycle proteins	2	86	0.00931542	0.164649	0.164649	7	32	0.00446117	48887	Homo sapiens	5347;5347;1017;1017	P53350;P24941	REACT_6826;REACT_6974;REACT_6861;REACT_6721;REACT_6914;REACT_6859;REACT_9051
REACT_27215	MyD88 cascade initiated on plasma membrane	2	87	0.00942374	0.16763	0.16763	15	59	0.00822529	48887	Homo sapiens	3725;3725;4615;4615	Q99836;P05412	REACT_27180;REACT_27210;REACT_6906;REACT_27256;REACT_27141;REACT_27293;REACT_27163;REACT_27165;REACT_21404;REACT_27177;REACT_6716;REACT_27228;REACT_6839;REACT_27140;REACT_27151
REACT_9027	Toll Like Receptor 10 (TLR10) Cascade	2	87	0.00942374	0.16763	0.16763	15	60	0.0083647	48887	Homo sapiens	3725;3725;4615;4615	Q99836;P05412	REACT_27180;REACT_27210;REACT_6906;REACT_27256;REACT_27141;REACT_27293;REACT_27163;REACT_27165;REACT_21404;REACT_27177;REACT_6716;REACT_27228;REACT_6839;REACT_27140;REACT_27151
REACT_9061	Toll Like Receptor 5 (TLR5) Cascade	2	87	0.00942374	0.16763	0.16763	15	60	0.0083647	48887	Homo sapiens	3725;3725;4615;4615	Q99836;P05412	REACT_27180;REACT_27210;REACT_6906;REACT_27256;REACT_27141;REACT_27293;REACT_27163;REACT_27165;REACT_21404;REACT_27177;REACT_6716;REACT_27228;REACT_6839;REACT_27140;REACT_27151
REACT_13567	Cytochrome P450 - arranged by substrate type	3	167	0.0180893	0.167837	0.167837	23	56	0.00780705	48887	Homo sapiens	8529;8529;1557;1557;6256;6256	P19793;P78329;P33261	REACT_10052;REACT_1750;REACT_13511;REACT_13761;REACT_323;REACT_13478;REACT_499;REACT_163;REACT_228;REACT_13729;REACT_13615;REACT_13671;REACT_13624;REACT_13492;REACT_9950;REACT_305;REACT_13485;REACT_13738;REACT_122;REACT_13607;REACT_13651;REACT_13515;REACT_98
REACT_20594	Unblocking of NMDA receptor, glutamate binding and activation	1	22	0.00238302	0.169807	0.169807	3	4	0.000557647	48887	Homo sapiens	88;88	P35609	REACT_20601;REACT_20499;REACT_20500
REACT_150422	Synthesis of 15-eicosatetraenoic acid derivatives	1	22	0.00238302	0.169807	0.169807	1	4	0.000557647	48887	Homo sapiens	5743;5743	P35354	REACT_150372
REACT_11149	Nef-mediates down modulation of cell surface receptors by recruiting them to clathrin adapters	1	22	0.00238302	0.169807	0.169807	1	15	0.00209118	48887	Homo sapiens	3932;3932	P06239	REACT_11148
REACT_118607	Signaling by Hippo	1	22	0.00238302	0.169807	0.169807	1	30	0.00418235	48887	Homo sapiens	7531;7531	P62258	REACT_118843
REACT_25024	TRAF6 mediated induction of NFkB and MAP kinases upon TLR7/8 or 9 activation	2	89	0.00964038	0.173619	0.173619	5	49	0.00683117	48887	Homo sapiens	3725;3725;4615;4615	Q99836;P05412	REACT_6906;REACT_25251;REACT_21404;REACT_6716;REACT_6839
REACT_160274	FCGR activation	3	171	0.0185225	0.176126	0.176126	1	6	0.00083647	48887	Homo sapiens	6714;3055;6714;3055;2534;2534	P12931-1;P06241;P08631	REACT_160304
REACT_13645	Eicosanoids	1	23	0.00249133	0.176809	0.176809	2	4	0.000557647	48887	Homo sapiens	8529;8529	P78329	REACT_13624;REACT_13738
REACT_150417	Synthesis of epoxy (EET) and dihydroxyeicosatrienoic acids (DHET)	1	23	0.00249133	0.176809	0.176809	1	3	0.000418235	48887	Homo sapiens	1557;1557	P33261	REACT_150190
REACT_118700	Antigen activates B Cell Receptor (BCR) leading to generation of second messengers	3	172	0.0186308	0.178217	0.178217	5	17	0.00237	48887	Homo sapiens	808;5295;5295;2534;808;2534	P27986;P06241;P62158	REACT_118828;REACT_118566;REACT_118601;REACT_12602;REACT_118716
REACT_25222	MyD88 dependent cascade initiated on endosome	2	91	0.00985702	0.179643	0.179643	19	64	0.00892235	48887	Homo sapiens	3725;3725;4615;4615	Q99836;P05412	REACT_6906;REACT_25312;REACT_24920;REACT_24953;REACT_25184;REACT_25002;REACT_24948;REACT_21404;REACT_6716;REACT_6839;REACT_24964;REACT_25001;REACT_25251;REACT_25150;REACT_25011;REACT_25392;REACT_24966;REACT_25086;REACT_25090
REACT_9020	Toll Like Receptor 7/8 (TLR7/8) Cascade	2	91	0.00985702	0.179643	0.179643	19	65	0.00906176	48887	Homo sapiens	3725;3725;4615;4615	Q99836;P05412	REACT_6906;REACT_25312;REACT_24920;REACT_24953;REACT_25184;REACT_25002;REACT_24948;REACT_21404;REACT_6716;REACT_6839;REACT_24964;REACT_25001;REACT_25251;REACT_25150;REACT_25011;REACT_25392;REACT_24966;REACT_25086;REACT_25090
REACT_23810	Calnexin/calreticulin cycle	1	24	0.00259965	0.183752	0.183752	3	11	0.00153353	48887	Homo sapiens	811;811	P27797	REACT_23831;REACT_23791;REACT_23778
REACT_1008	Glycogen breakdown (glycogenolysis)	1	24	0.00259965	0.183752	0.183752	3	14	0.00195176	48887	Homo sapiens	808;808	P62158	REACT_1623;REACT_21331;REACT_848
REACT_13819	Regulation of gene expression in beta cells	1	24	0.00259965	0.183752	0.183752	1	12	0.00167294	48887	Homo sapiens	207;207	P31749	REACT_12430
REACT_9047	Toll Like Receptor 9 (TLR9) Cascade	2	94	0.010182	0.188739	0.188739	19	68	0.00947999	48887	Homo sapiens	3725;3725;4615;4615	Q99836;P05412	REACT_6906;REACT_25312;REACT_24920;REACT_24953;REACT_25184;REACT_25002;REACT_24948;REACT_21404;REACT_6716;REACT_6839;REACT_24964;REACT_25001;REACT_25251;REACT_25150;REACT_25011;REACT_25392;REACT_24966;REACT_25086;REACT_25090
REACT_13776	p75 NTR receptor-mediated signalling	2	94	0.010182	0.188739	0.188739	5	49	0.00683117	48887	Homo sapiens	4615;4615;7531;7531	Q99836;P62258	REACT_13584;REACT_13503;REACT_13775;REACT_13439;REACT_13657
REACT_25374	IKK complex recruitment mediated by RIP1	1	25	0.00270797	0.190637	0.190637	3	3	0.000418235	48887	Homo sapiens	7099;7099	O00206	REACT_25373;REACT_6884;REACT_6713
REACT_11082	Import of palmitoyl-CoA into the mitochondrial matrix	1	25	0.00270797	0.190637	0.190637	1	5	0.000697058	48887	Homo sapiens	6256;6256	P19793	REACT_11185
REACT_150352	Synthesis of IP2, IP, and Ins in the cytosol	1	25	0.00270797	0.190637	0.190637	1	10	0.00139412	48887	Homo sapiens	4170	4170	REACT_150300
REACT_332	IRS-mediated signalling	2	96	0.0103986	0.19484	0.19484	2	46	0.00641294	48887	Homo sapiens	5290;5295;5290;5295	P27986;P42336	REACT_244;REACT_537
REACT_12528	Regulation of pyruvate dehydrogenase (PDH) complex	1	26	0.00281629	0.197466	0.197466	1	2	0.000278823	48887	Homo sapiens	6256;6256	P19793	REACT_12462
REACT_20558	Smooth Muscle Contraction	1	26	0.00281629	0.197466	0.197466	3	7	0.000975882	48887	Homo sapiens	808;808	P62158	REACT_20597;REACT_20521;REACT_12602
REACT_12560	Basigin interactions	1	26	0.00281629	0.197466	0.197466	1	10	0.00139412	48887	Homo sapiens	3688;3688	P05556	REACT_13430
REACT_762	IRS-related events	2	98	0.0106153	0.200965	0.200965	2	49	0.00683117	48887	Homo sapiens	5290;5295;5290;5295	P27986;P42336	REACT_244;REACT_537
REACT_120729	Collagen formation	2	99	0.0107236	0.204037	0.204037	2	40	0.00557647	48887	Homo sapiens	1508;3691;3691;1508	P07858;P16144	REACT_150219;REACT_150217
REACT_16936	Prefoldin mediated transfer of substrate to CCT/TriC	1	27	0.00292461	0.204237	0.204237	2	2	0.000278823	48887	Homo sapiens	60;60	P60709	REACT_16892;REACT_16961
REACT_121111	Downregulation of SMAD2/3:SMAD4 transcriptional activity	1	27	0.00292461	0.204237	0.204237	17	21	0.00292765	48887	Homo sapiens	4088;4088	P84022	REACT_121054;REACT_121342;REACT_120772;REACT_121278;REACT_121012;REACT_121300;REACT_120778;REACT_6887;REACT_121142;REACT_120960;REACT_121396;REACT_6857;REACT_121162;REACT_121362;REACT_121212;REACT_120873;REACT_120826
REACT_111214	G0 and Early G1	1	27	0.00292461	0.204237	0.204237	4	10	0.00139412	48887	Homo sapiens	1017;1017	P24941	REACT_111109;REACT_111202;REACT_111039;REACT_111079
REACT_118563	RIP-mediated NFkB activation via ZBP1	1	27	0.00292461	0.204237	0.204237	1	4	0.000557647	48887	Homo sapiens	4615;4615	Q99836	REACT_6906
REACT_13425	Miscellaneous substrates	1	27	0.00292461	0.204237	0.204237	1	5	0.000697058	48887	Homo sapiens	8529;8529	P78329	REACT_13511
REACT_118707	Regulation of Complement cascade	1	27	0.00292461	0.204237	0.204237	2	29	0.00404294	48887	Homo sapiens	7448;7448	P04004	REACT_163870;REACT_163759
REACT_150203	IRS-related events triggered by IGF1R	2	100	0.0108319	0.207114	0.207114	2	49	0.00683117	48887	Homo sapiens	5290;5295;5290;5295	P27986;P42336	REACT_244;REACT_537
REACT_120727	Downregulation of TGF-beta receptor signaling	1	28	0.00303293	0.210952	0.210952	7	28	0.00390353	48887	Homo sapiens	4088;4088	P84022	REACT_121055;REACT_120908;REACT_120991;REACT_120728;REACT_121239;REACT_120732;REACT_120812
REACT_23878	N-glycan trimming in the ER and Calnexin/Calreticulin cycle	1	28	0.00303293	0.210952	0.210952	3	14	0.00195176	48887	Homo sapiens	811;811	P27797	REACT_23831;REACT_23791;REACT_23778
REACT_19277	Sema4D induced cell migration and growth-cone collapse	1	28	0.00303293	0.210952	0.210952	1	6	0.00083647	48887	Homo sapiens	79784;79784	Q7Z406	REACT_19191
REACT_1195	Insulin receptor signalling cascade	2	103	0.0111568	0.216375	0.216375	2	60	0.0083647	48887	Homo sapiens	5290;5295;5290;5295	P27986;P42336	REACT_244;REACT_537
REACT_13814	Fatty acids	1	29	0.00314125	0.217611	0.217611	3	4	0.000557647	48887	Homo sapiens	8529;8529	P78329	REACT_13485;REACT_13615;REACT_98
REACT_19290	G beta:gamma signalling through PI3Kgamma	1	29	0.00314125	0.217611	0.217611	1	4	0.000557647	48887	Homo sapiens	207;207	P31749	REACT_12388
REACT_19140	ADP signalling through P2Y purinoceptor 1	1	29	0.00314125	0.217611	0.217611	1	7	0.000975882	48887	Homo sapiens	6714;6714	P12931-1	REACT_20585
REACT_115854	GRB2 events in ERBB2 signaling	1	29	0.00314125	0.217611	0.217611	2	23	0.00320647	48887	Homo sapiens	1956;1956	P00533	REACT_115771;REACT_116115
REACT_13797	CYP2E1 reactions	1	30	0.00324957	0.224214	0.224214	6	6	0.00083647	48887	Homo sapiens	1557;1557	P33261	REACT_1750;REACT_305;REACT_499;REACT_163;REACT_122;REACT_228
REACT_12484	EGFR downregulation	1	30	0.00324957	0.224214	0.224214	15	19	0.00264882	48887	Homo sapiens	1956;1956	P00533	REACT_12626;REACT_12381;REACT_12521;REACT_12451;REACT_12515;REACT_12632;REACT_12562;REACT_12424;REACT_12387;REACT_12432;REACT_12527;REACT_12491;REACT_12412;REACT_12520;REACT_12495
REACT_22266	Interaction between L1 and Ankyrins	1	30	0.00324957	0.224214	0.224214	2	4	0.000557647	48887	Homo sapiens	60;60	P60709	REACT_22148;REACT_22364
REACT_150210	IGF1R signaling cascade	2	106	0.0114818	0.225675	0.225675	2	53	0.00738882	48887	Homo sapiens	5290;5295;5290;5295	P27986;P42336	REACT_244;REACT_537
REACT_150359	Signaling by Type 1 Insulin-like Growth Factor 1 Receptor (IGF1R)	2	106	0.0114818	0.225675	0.225675	2	55	0.00766764	48887	Homo sapiens	5290;5295;5290;5295	P27986;P42336	REACT_244;REACT_537
REACT_22279	Fatty acid, triacylglycerol, and ketone body metabolism	4	289	0.0313042	0.228132	0.228132	46	122	0.0170082	48887	Homo sapiens	1387;6667;2033;1387;6256;6256;2033;6667	P19793;Q09472;Q92793;P08047	REACT_115593;REACT_115542;REACT_115875;REACT_115533;REACT_115927;REACT_115879;REACT_27168;REACT_115729;REACT_116136;REACT_115631;REACT_115807;REACT_116079;REACT_115994;REACT_116163;REACT_115815;REACT_115997;REACT_19283;REACT_11185;REACT_27173;REACT_116112;REACT_115625;REACT_116133;REACT_115878;REACT_115978;REACT_115949;REACT_25084;REACT_19370;REACT_115739;REACT_19175;REACT_115945;REACT_115644;REA…
REACT_169436	Oxidative Stress Induced Senescence	2	107	0.0115901	0.228782	0.228782	5	38	0.00529764	48887	Homo sapiens	3725;3725;3456;3456	P05412;P01574	REACT_169240;REACT_169221;REACT_21404;REACT_169434;REACT_6716
REACT_2014	Synthesis of DNA	2	107	0.0115901	0.228782	0.228782	2	27	0.00376412	48887	Homo sapiens	1026;1026;1017;1017	P38936;P24941	REACT_2111;REACT_1279
REACT_121408	A tetrasaccharide linker sequence is required for GAG synthesis	1	31	0.00335789	0.230763	0.230763	4	4	0.000557647	48887	Homo sapiens	6383;6383	P34741	REACT_120955;REACT_120897;REACT_121136;REACT_121213
REACT_17029	Cooperation of Prefoldin and TriC/CCT in actin and tubulin folding	1	31	0.00335789	0.230763	0.230763	4	6	0.00083647	48887	Homo sapiens	60;60	P60709	REACT_16892;REACT_16915;REACT_17011;REACT_16961
REACT_21303	Myogenesis	1	32	0.0034662	0.237257	0.237257	8	14	0.00195176	48887	Homo sapiens	1499;1499	P35222	REACT_21249;REACT_21386;REACT_21301;REACT_21341;REACT_21288;REACT_21336;REACT_21282;REACT_21371
REACT_21402	CDO in myogenesis	1	32	0.0034662	0.237257	0.237257	8	14	0.00195176	48887	Homo sapiens	1499;1499	P35222	REACT_21249;REACT_21386;REACT_21301;REACT_21341;REACT_21288;REACT_21336;REACT_21282;REACT_21371
REACT_115993	SHC1 events in ERBB2 signaling	1	32	0.0034662	0.237257	0.237257	4	23	0.00320647	48887	Homo sapiens	1956;1956	P00533	REACT_116025;REACT_116127;REACT_115850;REACT_116041
REACT_12033	Signalling to RAS	1	32	0.0034662	0.237257	0.237257	2	29	0.00404294	48887	Homo sapiens	6714;6714	P12931-1	REACT_12016;REACT_12030
REACT_1095	Activation of the pre-replicative complex	1	33	0.00357452	0.243696	0.243696	5	8	0.00111529	48887	Homo sapiens	1017;1017	P24941	REACT_929;REACT_789;REACT_135;REACT_1344;REACT_2227
REACT_19259	Sema4D in semaphorin signaling	1	33	0.00357452	0.243696	0.243696	1	12	0.00167294	48887	Homo sapiens	79784;79784	Q7Z406	REACT_19191
REACT_1783	G1/S Transition	2	113	0.01224	0.247483	0.247483	20	32	0.00446117	48887	Homo sapiens	1026;1026;1017;1017	P38936;P24941	REACT_773;REACT_592;REACT_8993;REACT_384;REACT_1657;REACT_929;REACT_9026;REACT_425;REACT_9034;REACT_9050;REACT_789;REACT_135;REACT_2227;REACT_1683;REACT_334;REACT_9067;REACT_9068;REACT_9060;REACT_1344;REACT_8998
REACT_21312	Activation of Kainate Receptors upon glutamate binding	1	34	0.00368284	0.250082	0.250082	2	6	0.00083647	48887	Homo sapiens	808;808	P62158	REACT_21269;REACT_21414
REACT_21328	MAPK targets/ Nuclear events mediated by MAP kinases	1	34	0.00368284	0.250082	0.250082	3	16	0.00223059	48887	Homo sapiens	3725;3725	P05412	REACT_21404;REACT_6716;REACT_6839
REACT_19388	G-protein beta:gamma signalling	1	34	0.00368284	0.250082	0.250082	1	6	0.00083647	48887	Homo sapiens	207;207	P31749	REACT_12388
REACT_11048	Synthesis of bile acids and bile salts via 27-hydroxycholesterol	1	34	0.00368284	0.250082	0.250082	1	12	0.00167294	48887	Homo sapiens	6256;6256	P19793	REACT_9994
REACT_2051	Formation of Fibrin Clot (Clotting Cascade)	1	34	0.00368284	0.250082	0.250082	2	40	0.00557647	48887	Homo sapiens	7450;7450	P04275	REACT_217;REACT_531
REACT_9053	CaM pathway	1	35	0.00379116	0.256415	0.256415	7	14	0.00195176	48887	Homo sapiens	808;808	P62158	REACT_15450;REACT_15332;REACT_15320;REACT_15427;REACT_15339;REACT_15422;REACT_12602
REACT_9000	Calmodulin induced events	1	35	0.00379116	0.256415	0.256415	6	13	0.00181235	48887	Homo sapiens	808;808	P62158	REACT_15450;REACT_15332;REACT_15320;REACT_15427;REACT_15339;REACT_15422
REACT_21384	Thrombin signalling through proteinase activated receptors (PARs)	1	35	0.00379116	0.256415	0.256415	5	14	0.00195176	48887	Homo sapiens	6714;6714	P12931-1	REACT_23899;REACT_23900;REACT_23958;REACT_23960;REACT_23781
REACT_15334	DARPP-32 events	1	35	0.00379116	0.256415	0.256415	2	10	0.00139412	48887	Homo sapiens	808;808	P62158	REACT_15494;REACT_15299
REACT_383	DNA Replication	2	116	0.012565	0.256858	0.256858	7	48	0.00669176	48887	Homo sapiens	1026;1026;1017;1017	P38936;P24941	REACT_929;REACT_789;REACT_135;REACT_1344;REACT_2227;REACT_2111;REACT_1279
REACT_120850	TGF-beta receptor signaling activates SMADs	1	36	0.00389948	0.262695	0.262695	11	39	0.00543706	48887	Homo sapiens	4088;4088	P84022	REACT_121055;REACT_120908;REACT_120991;REACT_6760;REACT_120728;REACT_6744;REACT_121239;REACT_6923;REACT_6879;REACT_120732;REACT_120812
REACT_13698	Regulation of beta-cell development	1	36	0.00389948	0.262695	0.262695	1	26	0.0036247	48887	Homo sapiens	207;207	P31749	REACT_12430
REACT_21281	TAK1 activates NFkB by phosphorylation and activation of IKKs complex	1	37	0.0040078	0.268923	0.268923	1	3	0.000418235	48887	Homo sapiens	4615;4615	Q99836	REACT_6906
REACT_115897	Beta defensins	1	37	0.0040078	0.268923	0.268923	1	5	0.000697058	48887	Homo sapiens	7097;7097	O60603	REACT_115718
REACT_11042	Recycling of bile acids and salts	1	37	0.0040078	0.268923	0.268923	1	9	0.00125471	48887	Homo sapiens	6256;6256	P19793	REACT_10050
REACT_118721	Signaling by NOTCH2	1	37	0.0040078	0.268923	0.268923	2	20	0.00278823	48887	Homo sapiens	2033;2033	Q09472	REACT_163689;REACT_163817
REACT_20524	Signal amplification	1	37	0.0040078	0.268923	0.268923	1	18	0.00250941	48887	Homo sapiens	6714;6714	P12931-1	REACT_20585
REACT_1538	Cell Cycle Checkpoints	2	121	0.0131066	0.272498	0.272498	4	38	0.00529764	48887	Homo sapiens	1026;1026;1017;1017	P38936;P24941	REACT_9064;REACT_6750;REACT_6738;REACT_334
REACT_118572	Degradation of the extracellular matrix	2	121	0.0131066	0.272498	0.272498	7	97	0.0135229	48887	Homo sapiens	2335;1508;2335;1508	P02751;P07858	REACT_169123;REACT_169161;REACT_169214;REACT_150437;REACT_150386;REACT_169414;REACT_169366
REACT_11088	Nicotinate metabolism	1	38	0.00411612	0.275099	0.275099	1	12	0.00167294	48887	Homo sapiens	5743;5743	P35354	REACT_147811
REACT_150312	Synthesis of IP3 and IP4 in the cytosol	1	38	0.00411612	0.275099	0.275099	1	12	0.00167294	48887	Homo sapiens	808;808	P62158	REACT_150282
REACT_12596	Translocation of ZAP-70 to Immunological synapse	1	39	0.00422444	0.281223	0.281223	3	3	0.000418235	48887	Homo sapiens	3932;3932	P06239	REACT_12642;REACT_12538;REACT_12394
REACT_6769	Activation of ATR in response to replication stress	1	39	0.00422444	0.281223	0.281223	2	9	0.00125471	48887	Homo sapiens	1017;1017	P24941	REACT_6750;REACT_6738
REACT_2071	Pyruvate metabolism	1	39	0.00422444	0.281223	0.281223	1	8	0.00111529	48887	Homo sapiens	6256;6256	P19793	REACT_12462
REACT_169325	Oncogene Induced Senescence	1	39	0.00422444	0.281223	0.281223	2	17	0.00237	48887	Homo sapiens	6667;6667	P08047	REACT_169326;REACT_169401
REACT_13705	Phase 1 - Functionalization of compounds	3	220	0.0238302	0.284682	0.284682	23	73	0.0101771	48887	Homo sapiens	8529;8529;1557;1557;6256;6256	P19793;P78329;P33261	REACT_10052;REACT_1750;REACT_13511;REACT_13761;REACT_323;REACT_13478;REACT_499;REACT_163;REACT_228;REACT_13729;REACT_13615;REACT_13671;REACT_13624;REACT_13492;REACT_9950;REACT_305;REACT_13485;REACT_13738;REACT_122;REACT_13607;REACT_13651;REACT_13515;REACT_98
REACT_121248	HS-GAG biosynthesis	1	40	0.00433276	0.287296	0.287296	13	14	0.00195176	48887	Homo sapiens	6383;6383	P34741	REACT_120904;REACT_121021;REACT_121110;REACT_120946;REACT_121050;REACT_120839;REACT_120741;REACT_120794;REACT_120849;REACT_120811;REACT_121277;REACT_120936;REACT_121320
REACT_15307	Ca-dependent events	1	40	0.00433276	0.287296	0.287296	7	17	0.00237	48887	Homo sapiens	808;808	P62158	REACT_15450;REACT_15332;REACT_15320;REACT_15427;REACT_15339;REACT_15422;REACT_12602
REACT_200812	Transcriptional regulation of pluripotent stem cells	1	40	0.00433276	0.287296	0.287296	3	31	0.00432176	48887	Homo sapiens	6774;6774	P40763	REACT_200738;REACT_200836;REACT_200644
REACT_498	Signaling by Insulin receptor	2	128	0.0138648	0.294379	0.294379	2	68	0.00947999	48887	Homo sapiens	5290;5295;5290;5295	P27986;P42336	REACT_244;REACT_537
REACT_1590	G1 Phase	1	42	0.00454939	0.299291	0.299291	6	11	0.00153353	48887	Homo sapiens	1026;1026	P38936	REACT_1882;REACT_713;REACT_2081;REACT_111206;REACT_111248;REACT_96
REACT_821	Cyclin D associated events in G1	1	42	0.00454939	0.299291	0.299291	6	11	0.00153353	48887	Homo sapiens	1026;1026	P38936	REACT_1882;REACT_713;REACT_2081;REACT_111206;REACT_111248;REACT_96
REACT_24019	Synthesis, secretion, and inactivation of Glucagon-like Peptide-1 (GLP-1)	1	42	0.00454939	0.299291	0.299291	1	6	0.00083647	48887	Homo sapiens	1499;1499	P35222-1	REACT_24009
REACT_111064	DAG and IP3 signaling	1	43	0.00465771	0.305213	0.305213	7	18	0.00250941	48887	Homo sapiens	808;808	P62158	REACT_15450;REACT_15332;REACT_15320;REACT_15427;REACT_15339;REACT_15422;REACT_12602
REACT_200744	HSF1 activation	1	43	0.00465771	0.305213	0.305213	1	7	0.000975882	48887	Homo sapiens	7531;7531	P62258	REACT_200642
REACT_120752	HS-GAG degradation	1	44	0.00476603	0.311086	0.311086	3	14	0.00195176	48887	Homo sapiens	6383;6383	P34741	REACT_121335;REACT_120961;REACT_121392
REACT_9411	Gap junction trafficking	1	44	0.00476603	0.311086	0.311086	4	20	0.00278823	48887	Homo sapiens	60;60	P60709	REACT_10083;REACT_9951;REACT_9971;REACT_9969
REACT_12058	Signalling to ERKs	1	44	0.00476603	0.311086	0.311086	2	43	0.0059947	48887	Homo sapiens	6714;6714	P12931-1	REACT_12016;REACT_12030
REACT_12079	PLC-gamma1 signalling	1	45	0.00487435	0.31691	0.31691	7	20	0.00278823	48887	Homo sapiens	808;808	P62158	REACT_15450;REACT_15332;REACT_15320;REACT_15427;REACT_15339;REACT_15422;REACT_12602
REACT_23974	Incretin synthesis, secretion, and inactivation	1	45	0.00487435	0.31691	0.31691	1	12	0.00167294	48887	Homo sapiens	1499;1499	P35222-1	REACT_24009
REACT_828	G2/M Checkpoints	1	46	0.00498267	0.322686	0.322686	2	16	0.00223059	48887	Homo sapiens	1017;1017	P24941	REACT_6750;REACT_6738
REACT_899	S Phase	2	138	0.014948	0.32548	0.32548	15	52	0.00724941	48887	Homo sapiens	1026;1026;1017;1017	P38936;P24941	REACT_9062;REACT_9057;REACT_9026;REACT_9034;REACT_9005;REACT_2111;REACT_9065;REACT_9068;REACT_9070;REACT_9060;REACT_9007;REACT_8998;REACT_1279;REACT_8996;REACT_8995
REACT_21267	Mitotic G1-G1/S phases	2	139	0.0150563	0.328574	0.328574	30	53	0.00738882	48887	Homo sapiens	1026;1026;1017;1017	P38936;P24941	REACT_1882;REACT_8993;REACT_384;REACT_1657;REACT_9050;REACT_96;REACT_334;REACT_9067;REACT_8998;REACT_773;REACT_713;REACT_111202;REACT_592;REACT_111206;REACT_111248;REACT_9026;REACT_425;REACT_929;REACT_9034;REACT_789;REACT_135;REACT_2227;REACT_1683;REACT_111109;REACT_2081;REACT_111039;REACT_9068;REACT_9060;REACT_1344;REACT_111079
REACT_22442	Interleukin-1 signaling	1	48	0.00519931	0.334092	0.334092	10	30	0.00418235	48887	Homo sapiens	4615;4615	Q99836	REACT_22379;REACT_22125;REACT_22120;REACT_22154;REACT_22326;REACT_22162;REACT_22405;REACT_22435;REACT_22209;REACT_22311
REACT_115846	Defensins	1	48	0.00519931	0.334092	0.334092	1	19	0.00264882	48887	Homo sapiens	7097;7097	O60603	REACT_115718
REACT_163919	Inactivation, recovery and regulation of the phototransduction cascade	1	49	0.00530763	0.339724	0.339724	1	17	0.00237	48887	Homo sapiens	808;808	P62158	REACT_163913
REACT_228108	RMTs methylate histone arginines	1	49	0.00530763	0.339724	0.339724	1	19	0.00264882	48887	Homo sapiens	3717;3717	O60674	REACT_228141
REACT_6185	HIV Infection	3	245	0.0265381	0.342496	0.342496	4	154	0.0214694	48887	Homo sapiens	3055;3932;3932;3055;2534;2534	P06239;P06241;P08631	REACT_11224;REACT_11148;REACT_11075;REACT_11220
REACT_163699	Scavenging by Class A Receptors	1	50	0.00541594	0.345309	0.345309	2	10	0.00139412	48887	Homo sapiens	811;811	P27797	REACT_163645;REACT_163711
REACT_150420	Synthesis of Leukotrienes (LT) and Eoxins (EX)	1	50	0.00541594	0.345309	0.345309	3	19	0.00264882	48887	Homo sapiens	8529;8529	P78329	REACT_150304;REACT_150394;REACT_13738
REACT_111184	Negative regulation of FGFR signaling	1	50	0.00541594	0.345309	0.345309	1	14	0.00195176	48887	Homo sapiens	6714;6714	P12931-1	REACT_111096
REACT_15480	ABC-family proteins mediated transport	1	51	0.00552426	0.350847	0.350847	2	14	0.00195176	48887	Homo sapiens	1080;1080	P13569	REACT_111162;REACT_15300
REACT_17004	Chaperonin-mediated protein folding	1	52	0.00563258	0.356339	0.356339	4	8	0.00111529	48887	Homo sapiens	60;60	P60709	REACT_16892;REACT_16915;REACT_17011;REACT_16961
REACT_1221	CDK-mediated phosphorylation and removal of Cdc6	1	52	0.00563258	0.356339	0.356339	1	4	0.000557647	48887	Homo sapiens	1017;1017	P24941	REACT_1279
REACT_172744	Condensation of Prophase Chromosomes	1	53	0.0057409	0.361785	0.361785	3	10	0.00139412	48887	Homo sapiens	5347;5347	P53350	REACT_172711;REACT_172713;REACT_172710
REACT_163722	The phototransduction cascade	1	53	0.0057409	0.361785	0.361785	1	25	0.00348529	48887	Homo sapiens	808;808	P62158	REACT_163913
REACT_120966	Gastrin-CREB signalling pathway via PKC and MAPK	3	256	0.0277296	0.367929	0.367929	4	47	0.00655235	48887	Homo sapiens	1956;5290;5295;5290;5295;1956	P27986;P42336;P00533	REACT_121250;REACT_19172;REACT_121381;REACT_121377
REACT_160125	Visual phototransduction	2	152	0.0164645	0.368415	0.368415	4	84	0.0117106	48887	Homo sapiens	6383;808;6383;808	P34741;P62158	REACT_160151;REACT_160272;REACT_163913;REACT_160149
REACT_160102	Diseases associated with visual transduction	2	152	0.0164645	0.368415	0.368415	4	96	0.0133835	48887	Homo sapiens	6383;808;6383;808	P34741;P62158	REACT_160151;REACT_160272;REACT_163913;REACT_160149
REACT_200766	degradation of AXIN	1	56	0.00606586	0.377852	0.377852	8	8	0.00111529	48887	Homo sapiens	8312;8312	O15169	REACT_200740;REACT_200631;REACT_200891;REACT_200703;REACT_200823;REACT_200820;REACT_200679;REACT_200873
REACT_12623	Generation of second messenger molecules	1	57	0.00617418	0.383119	0.383119	3	17	0.00237	48887	Homo sapiens	3932;3932	P06239	REACT_12498;REACT_12421;REACT_12615
REACT_150149	Synthesis of Prostaglandins (PG) and Thromboxanes (TX)	1	57	0.00617418	0.383119	0.383119	4	32	0.00446117	48887	Homo sapiens	5743;5743	P35354	REACT_150255;REACT_150446;REACT_147758;REACT_147811
REACT_13812	Endogenous sterols	1	57	0.00617418	0.383119	0.383119	2	16	0.00223059	48887	Homo sapiens	6256;6256	P19793	REACT_10052;REACT_9950
REACT_15370	Neurotransmitter Receptor Binding And Downstream Transmission In The Postsynaptic Cell	2	158	0.0171144	0.386511	0.386511	13	52	0.00724941	48887	Homo sapiens	88;808;88;808	P35609;P62158	REACT_15332;REACT_15320;REACT_15339;REACT_21414;REACT_20566;REACT_20601;REACT_20612;REACT_21269;REACT_20670;REACT_20499;REACT_20634;REACT_20666;REACT_20500
REACT_16952	Protein folding	1	58	0.0062825	0.388341	0.388341	4	17	0.00237	48887	Homo sapiens	60;60	P60709	REACT_16892;REACT_16915;REACT_17011;REACT_16961
REACT_27271	Meiotic recombination	1	58	0.0062825	0.388341	0.388341	1	8	0.00111529	48887	Homo sapiens	1017;1017	P24941	REACT_27206
REACT_21308	MAP kinase activation in TLR cascade	1	59	0.00639081	0.39352	0.39352	3	35	0.00487941	48887	Homo sapiens	3725;3725	P05412	REACT_21404;REACT_6716;REACT_6839
REACT_172694	beta-catenin independent WNT signaling	2	161	0.0174393	0.395478	0.395478	8	50	0.00697058	48887	Homo sapiens	808;1499;1499;808	P35222;P62158	REACT_172626;REACT_172627;REACT_172591;REACT_172588;REACT_172589;REACT_172706;REACT_163756;REACT_172704
REACT_15426	PLC beta mediated events	1	61	0.00660745	0.403748	0.403748	7	22	0.00306706	48887	Homo sapiens	808;808	P62158	REACT_15450;REACT_15332;REACT_15320;REACT_15427;REACT_15339;REACT_15422;REACT_12602
REACT_160255	Nuclear Envelope Breakdown	1	61	0.00660745	0.403748	0.403748	1	13	0.00181235	48887	Homo sapiens	5347;5347	P53350	REACT_160237
REACT_152	Cell Cycle, Mitotic	5	495	0.0536179	0.407652	0.407652	92	266	0.0370835	48887	Homo sapiens	5347;5347;1026;1026;1017;2033;1017;2033;7531;7531	P53350;Q09472;P62258;P38936;P24941	REACT_1882;REACT_15401;REACT_150152;REACT_414;REACT_8993;REACT_384;REACT_1657;REACT_9050;REACT_96;REACT_14798;REACT_15470;REACT_6914;REACT_2111;REACT_150414;REACT_172710;REACT_147849;REACT_172711;REACT_15440;REACT_1120;REACT_15313;REACT_6353;REACT_172713;REACT_160293;REACT_169343;REACT_773;REACT_6861;REACT_169141;REACT_592;REACT_1326;REACT_9057;REACT_150369;REACT_425;REACT_2119;REACT_150148;REACT…
REACT_15526	G-protein mediated events	1	62	0.00671577	0.408798	0.408798	7	31	0.00432176	48887	Homo sapiens	808;808	P62158	REACT_15450;REACT_15332;REACT_15320;REACT_15427;REACT_15339;REACT_15422;REACT_12602
REACT_150401	Collagen degradation	1	62	0.00671577	0.408798	0.408798	2	33	0.00460059	48887	Homo sapiens	1508;1508	P07858	REACT_150437;REACT_150386
REACT_23887	Aquaporin-mediated transport	1	65	0.00704073	0.423696	0.423696	7	24	0.00334588	48887	Homo sapiens	366;366	O43315	REACT_23851;REACT_23780;REACT_23858;REACT_23921;REACT_23966;REACT_23949;REACT_23825
REACT_13720	Cell death signalling via NRAGE, NRIF and NADE	1	65	0.00704073	0.423696	0.423696	1	17	0.00237	48887	Homo sapiens	7531;7531	P62258	REACT_13657
REACT_6761	APC/C:Cdh1 mediated degradation of Cdc20 and other APC/C:Cdh1 targeted proteins in late mitosis/early G1	1	69	0.007474	0.442984	0.442984	3	4	0.000557647	48887	Homo sapiens	5347;5347	P53350	REACT_6826;REACT_6974;REACT_6914
REACT_13543	Xenobiotics	1	70	0.00758232	0.447706	0.447706	15	22	0.00306706	48887	Homo sapiens	1557;1557	P33261	REACT_1750;REACT_13761;REACT_323;REACT_13478;REACT_499;REACT_163;REACT_228;REACT_13729;REACT_13671;REACT_13492;REACT_305;REACT_122;REACT_13651;REACT_13607;REACT_13515
REACT_24968	Retinoid metabolism and transport	1	70	0.00758232	0.447706	0.447706	3	26	0.0036247	48887	Homo sapiens	6383;6383	P34741	REACT_160151;REACT_160272;REACT_160149
REACT_6954	Activation of APC/C and APC/C:Cdc20 mediated degradation of mitotic proteins	1	70	0.00758232	0.447706	0.447706	1	9	0.00125471	48887	Homo sapiens	5347;5347	P53350	REACT_6859
REACT_121206	Chondroitin sulfate/dermatan sulfate metabolism	1	73	0.00790728	0.461635	0.461635	4	24	0.00334588	48887	Homo sapiens	6383;6383	P34741	REACT_120955;REACT_120897;REACT_121136;REACT_121213
REACT_21310	Phospholipase C-mediated cascade	1	74	0.0080156	0.466201	0.466201	7	21	0.00292765	48887	Homo sapiens	808;808	P62158	REACT_15450;REACT_15332;REACT_15320;REACT_15427;REACT_15339;REACT_15422;REACT_12602
REACT_6926	Glutathione conjugation	1	74	0.0080156	0.466201	0.466201	1	11	0.00153353	48887	Homo sapiens	9446;9446	P78417	REACT_6854
REACT_11041	Synthesis of bile acids and bile salts via 7alpha-hydroxycholesterol	1	76	0.00823224	0.475218	0.475218	1	39	0.00543706	48887	Homo sapiens	6256;6256	P19793	REACT_10052
REACT_11238	Metabolism of water-soluble vitamins and cofactors	2	191	0.0206889	0.481556	0.481556	2	106	0.0147776	48887	Homo sapiens	9446;9446;5743;5743	P35354;P78417	REACT_11095;REACT_147811
REACT_11193	Metabolism of vitamins and cofactors	2	191	0.0206889	0.481556	0.481556	2	106	0.0147776	48887	Homo sapiens	9446;9446;5743;5743	P35354;P78417	REACT_11095;REACT_147811
REACT_169178	Defective CD320 causes methylmalonic aciduria	2	191	0.0206889	0.481556	0.481556	2	107	0.0149171	48887	Homo sapiens	9446;9446;5743;5743	P35354;P78417	REACT_11095;REACT_147811
REACT_169132	Defective CUBN causes hereditary megaloblastic anemia 1	2	191	0.0206889	0.481556	0.481556	2	107	0.0149171	48887	Homo sapiens	9446;9446;5743;5743	P35354;P78417	REACT_11095;REACT_147811
REACT_169120	Defective TCN2 causes hereditary megaloblastic anemia	2	191	0.0206889	0.481556	0.481556	2	107	0.0149171	48887	Homo sapiens	9446;9446;5743;5743	P35354;P78417	REACT_11095;REACT_147811
REACT_169439	Defective MTRR causes methylmalonic aciduria and homocystinuria type cblE	2	191	0.0206889	0.481556	0.481556	2	107	0.0149171	48887	Homo sapiens	9446;9446;5743;5743	P35354;P78417	REACT_11095;REACT_147811
REACT_169316	Defective MMAA causes methylmalonic aciduria type cblA	2	191	0.0206889	0.481556	0.481556	2	107	0.0149171	48887	Homo sapiens	9446;9446;5743;5743	P35354;P78417	REACT_11095;REACT_147811
REACT_169256	Defective MMADHC causes methylmalonic aciduria and homocystinuria type cblD	2	191	0.0206889	0.481556	0.481556	2	107	0.0149171	48887	Homo sapiens	9446;9446;5743;5743	P35354;P78417	REACT_11095;REACT_147811
REACT_169318	Defective MMAB causes methylmalonic aciduria type cblB	2	191	0.0206889	0.481556	0.481556	2	107	0.0149171	48887	Homo sapiens	9446;9446;5743;5743	P35354;P78417	REACT_11095;REACT_147811
REACT_169280	Defective AMN causes hereditary megaloblastic anemia 1	2	191	0.0206889	0.481556	0.481556	2	107	0.0149171	48887	Homo sapiens	9446;9446;5743;5743	P35354;P78417	REACT_11095;REACT_147811
REACT_169313	Defective MUT causes methylmalonic aciduria mut type	2	191	0.0206889	0.481556	0.481556	2	107	0.0149171	48887	Homo sapiens	9446;9446;5743;5743	P35354;P78417	REACT_11095;REACT_147811
REACT_169363	Defective LMBRD1 causes methylmalonic aciduria and homocystinuria type cblF	2	191	0.0206889	0.481556	0.481556	2	107	0.0149171	48887	Homo sapiens	9446;9446;5743;5743	P35354;P78417	REACT_11095;REACT_147811
REACT_169415	Defective GIF causes intrinsic factor deficiency	2	191	0.0206889	0.481556	0.481556	2	107	0.0149171	48887	Homo sapiens	9446;9446;5743;5743	P35354;P78417	REACT_11095;REACT_147811
REACT_169312	Defective HLCS causes multiple carboxylase deficiency	2	191	0.0206889	0.481556	0.481556	2	107	0.0149171	48887	Homo sapiens	9446;9446;5743;5743	P35354;P78417	REACT_11095;REACT_147811
REACT_169169	Defective MMACHC causes methylmalonic aciduria and homocystinuria type cblC	2	191	0.0206889	0.481556	0.481556	2	108	0.0150565	48887	Homo sapiens	9446;9446;5743;5743	P35354;P78417	REACT_11095;REACT_147811
REACT_169403	Defective BTD causes biotidinase deficiency	2	191	0.0206889	0.481556	0.481556	2	108	0.0150565	48887	Homo sapiens	9446;9446;5743;5743	P35354;P78417	REACT_11095;REACT_147811
REACT_169149	Defective MTR causes methylmalonic aciduria and homocystinuria type cblG	2	191	0.0206889	0.481556	0.481556	2	108	0.0150565	48887	Homo sapiens	9446;9446;5743;5743	P35354;P78417	REACT_11095;REACT_147811
REACT_169238	Defects in biotin (Btn) metabolism	2	191	0.0206889	0.481556	0.481556	2	109	0.0151959	48887	Homo sapiens	9446;9446;5743;5743	P35354;P78417	REACT_11095;REACT_147811
REACT_169429	Defects in cobalamin (B12) metabolism	2	191	0.0206889	0.481556	0.481556	2	121	0.0168688	48887	Homo sapiens	9446;9446;5743;5743	P35354;P78417	REACT_11095;REACT_147811
REACT_169385	Defects in vitamin and cofactor metabolism	2	191	0.0206889	0.481556	0.481556	2	124	0.017287	48887	Homo sapiens	9446;9446;5743;5743	P35354;P78417	REACT_11095;REACT_147811
REACT_160158	Role of phospholipids in phagocytosis	2	195	0.0211222	0.492477	0.492477	2	12	0.00167294	48887	Homo sapiens	5290;5295;5290;5295	P27986;P42336	REACT_160265;REACT_160316
REACT_1046	Pyruvate metabolism and Citric Acid (TCA) cycle	1	81	0.00877383	0.497107	0.497107	1	26	0.0036247	48887	Homo sapiens	6256;6256	P19793	REACT_12462
REACT_18356	Unfolded Protein Response (UPR)	1	83	0.00899047	0.505609	0.505609	1	71	0.00989823	48887	Homo sapiens	811;811	P27797	REACT_116001
REACT_15525	Nuclear Receptor transcription pathway	1	84	0.00909879	0.509806	0.509806	1	1	0.000139412	48887	Homo sapiens	6256;6256	P19793	REACT_19207
REACT_1725	M/G1 Transition	1	85	0.00920711	0.513968	0.513968	5	20	0.00278823	48887	Homo sapiens	1017;1017	P24941	REACT_929;REACT_789;REACT_135;REACT_1344;REACT_2227
REACT_734	DNA Replication Pre-Initiation	1	85	0.00920711	0.513968	0.513968	5	20	0.00278823	48887	Homo sapiens	1017;1017	P24941	REACT_929;REACT_789;REACT_135;REACT_1344;REACT_2227
REACT_13433	Biological oxidations	4	443	0.0479853	0.518538	0.518538	24	145	0.0202147	48887	Homo sapiens	8529;8529;9446;1557;9446;1557;6256;6256	P19793;P78417;P78329;P33261	REACT_10052;REACT_1750;REACT_13511;REACT_13761;REACT_323;REACT_13478;REACT_499;REACT_163;REACT_228;REACT_13729;REACT_13615;REACT_13671;REACT_13624;REACT_13492;REACT_9950;REACT_305;REACT_6854;REACT_13485;REACT_13738;REACT_122;REACT_13607;REACT_13651;REACT_13515;REACT_98
REACT_121314	Heparan sulfate/heparin (HS-GAG) metabolism	1	88	0.00953206	0.526246	0.526246	20	32	0.00446117	48887	Homo sapiens	6383;6383	P34741	REACT_120946;REACT_120839;REACT_120961;REACT_120741;REACT_121136;REACT_121392;REACT_120849;REACT_121277;REACT_121213;REACT_120904;REACT_121021;REACT_121110;REACT_121335;REACT_121050;REACT_120955;REACT_120897;REACT_120794;REACT_120811;REACT_120936;REACT_121320
REACT_22258	Metabolism of lipids and lipoproteins	9	1044	0.113085	0.527131	0.527131	80	741	0.103304	48887	Homo sapiens	5290;8529;5295;1557;5290;2033;6667;6256;8529;1387;5743;5295;6667;1557;6256;5743;1387;2033	P19793;P27986;Q09472;P35354;P42336;P78329;Q92793;P33261;P08047	REACT_147715;REACT_115593;REACT_147803;REACT_115542;REACT_147783;REACT_115875;REACT_115533;REACT_121297;REACT_115927;REACT_147804;REACT_115879;REACT_147861;REACT_115729;REACT_116136;REACT_147835;REACT_115631;REACT_115807;REACT_116079;REACT_115994;REACT_147811;REACT_116163;REACT_147842;REACT_150441;REACT_115815;REACT_150255;REACT_11185;REACT_150446;REACT_150406;REACT_27173;REACT_115625;REACT_11611…
REACT_120870	Phospholipid metabolism	2	210	0.022747	0.532143	0.532143	2	157	0.0218876	48887	Homo sapiens	5290;5295;5290;5295	P27986;P42336	REACT_121297;REACT_121261
REACT_115566	Cell Cycle	5	571	0.0618501	0.532938	0.532938	96	339	0.0472606	48887	Homo sapiens	5347;5347;1026;1026;1017;2033;1017;2033;7531;7531	P53350;Q09472;P62258;P38936;P24941	REACT_1882;REACT_15401;REACT_150152;REACT_414;REACT_8993;REACT_384;REACT_1657;REACT_9050;REACT_96;REACT_14798;REACT_15470;REACT_6914;REACT_2111;REACT_150414;REACT_172710;REACT_147849;REACT_172711;REACT_15440;REACT_1120;REACT_15313;REACT_6353;REACT_172713;REACT_160293;REACT_169343;REACT_773;REACT_6861;REACT_169141;REACT_592;REACT_1326;REACT_9057;REACT_150369;REACT_425;REACT_2119;REACT_150148;REACT…
REACT_13685	Neuronal System	3	331	0.0358536	0.533203	0.533203	14	120	0.0167294	48887	Homo sapiens	88;808;3781;3781;88;808	Q9H2S1;P35609;P62158	REACT_15332;REACT_15320;REACT_15339;REACT_75830;REACT_21414;REACT_20566;REACT_20601;REACT_20612;REACT_21269;REACT_20670;REACT_20499;REACT_20634;REACT_20500;REACT_20666
REACT_24994	Regulation of mRNA stability by proteins that bind AU-rich elements	1	90	0.0097487	0.534261	0.534261	2	26	0.0036247	48887	Homo sapiens	207;207	P31749	REACT_25335;REACT_25187
REACT_111183	Meiosis	1	91	0.00985702	0.538218	0.538218	1	14	0.00195176	48887	Homo sapiens	1017;1017	P24941	REACT_27206
REACT_160086	Regulation of actin dynamics for phagocytic cup formation	2	222	0.0240468	0.562355	0.562355	7	24	0.00334588	48887	Homo sapiens	5747;60;5747;60	Q05397;P60709	REACT_160238;REACT_160257;REACT_160090;REACT_160118;REACT_160291;REACT_160164;REACT_160206
REACT_15295	Opioid Signalling	1	102	0.0110485	0.579614	0.579614	9	48	0.00669176	48887	Homo sapiens	808;808	P62158	REACT_15450;REACT_15494;REACT_15332;REACT_15320;REACT_15427;REACT_15339;REACT_15422;REACT_12602;REACT_15299
REACT_11054	Synthesis of bile acids and bile salts	1	102	0.0110485	0.579614	0.579614	3	81	0.0112923	48887	Homo sapiens	6256;6256	P19793	REACT_10052;REACT_9950;REACT_9994
REACT_75908	Potassium Channels	1	103	0.0111568	0.58319	0.58319	1	17	0.00237	48887	Homo sapiens	3781;3781	Q9H2S1	REACT_75830
REACT_18283	G alpha (q) signalling events	2	235	0.0254549	0.593515	0.593515	1	19	0.00264882	48887	Homo sapiens	5290;5295;5290;5295	P27986;P42336	REACT_19172
REACT_11040	Bile acid and bile salt metabolism	1	112	0.0121317	0.614055	0.614055	4	89	0.0124076	48887	Homo sapiens	6256;6256	P19793	REACT_10052;REACT_10050;REACT_9950;REACT_9994
REACT_723	Glucose metabolism	1	114	0.0123484	0.620601	0.620601	3	68	0.00947999	48887	Homo sapiens	808;808	P62158	REACT_1623;REACT_21331;REACT_848
REACT_160078	Peptide hormone metabolism	1	117	0.0126733	0.630216	0.630216	1	52	0.00724941	48887	Homo sapiens	1499;1499	P35222-1	REACT_24009
REACT_13477	Transmission across Chemical Synapses	2	252	0.0272964	0.631771	0.631771	13	100	0.0139412	48887	Homo sapiens	88;808;88;808	P35609;P62158	REACT_15332;REACT_15320;REACT_15339;REACT_21414;REACT_20566;REACT_20601;REACT_20612;REACT_21269;REACT_20670;REACT_20499;REACT_20634;REACT_20666;REACT_20500
REACT_75795	Antigen Presentation: Folding, assembly and peptide loading of class I MHC	1	118	0.0127816	0.633367	0.633367	2	14	0.00195176	48887	Homo sapiens	811;811	P27797	REACT_75916;REACT_75922
REACT_467	mRNA Splicing - Major Pathway	1	119	0.0128899	0.636491	0.636491	8	9	0.00125471	48887	Homo sapiens	3190;3190	P61978	REACT_1935;REACT_222;REACT_788;REACT_1554;REACT_48;REACT_774;REACT_1331;REACT_625
REACT_1735	mRNA Splicing	1	119	0.0128899	0.636491	0.636491	8	14	0.00195176	48887	Homo sapiens	3190;3190	P61978	REACT_1935;REACT_222;REACT_788;REACT_1554;REACT_48;REACT_774;REACT_1331;REACT_625
REACT_150425	Resolution of Sister Chromatid Cohesion	1	122	0.0132149	0.645708	0.645708	5	8	0.00111529	48887	Homo sapiens	5347;5347	P53350	REACT_150152;REACT_150250;REACT_150388;REACT_150246;REACT_150414
REACT_125	Processing of Capped Intron-Containing Pre-mRNA	1	125	0.0135399	0.654694	0.654694	9	31	0.00432176	48887	Homo sapiens	3190;3190	P61978	REACT_1935;REACT_222;REACT_788;REACT_1554;REACT_48;REACT_774;REACT_1331;REACT_625;REACT_1877
REACT_12627	Generic Transcription Pathway	4	528	0.0571924	0.658446	0.658446	33	49	0.00683117	48887	Homo sapiens	1387;6667;4088;1387;6256;4088;6256;6667	P19793;Q92793;P84022;P08047	REACT_120994;REACT_121342;REACT_6726;REACT_121097;REACT_121278;REACT_121012;REACT_116163;REACT_120778;REACT_6887;REACT_120757;REACT_6857;REACT_14814;REACT_121336;REACT_121368;REACT_120838;REACT_121295;REACT_121054;REACT_19207;REACT_120772;REACT_121406;REACT_121300;REACT_121142;REACT_120960;REACT_121015;REACT_121396;REACT_121162;REACT_6760;REACT_121362;REACT_121212;REACT_120967;REACT_120873;REACT_…
REACT_765	Mitotic Prophase	1	128	0.0138648	0.663455	0.663455	7	33	0.00460059	48887	Homo sapiens	5347;5347	P53350	REACT_160237;REACT_147809;REACT_172711;REACT_147881;REACT_172713;REACT_172710;REACT_147849
REACT_682	Mitotic Prometaphase	1	130	0.0140815	0.669173	0.669173	6	13	0.00181235	48887	Homo sapiens	5347;5347	P53350	REACT_150152;REACT_150250;REACT_150388;REACT_14798;REACT_150246;REACT_150414
REACT_121399	MHC class II antigen presentation	1	135	0.0146231	0.683053	0.683053	3	23	0.00320647	48887	Homo sapiens	1508;1508	P07858	REACT_121306;REACT_121107;REACT_120767
REACT_6145	Influenza Life Cycle	1	145	0.0157062	0.70911	0.70911	1	52	0.00724941	48887	Homo sapiens	811;811	P27797	REACT_6177
REACT_6167	Influenza Infection	1	150	0.0162478	0.721334	0.721334	1	58	0.00808588	48887	Homo sapiens	811;811	P27797	REACT_6177
REACT_111178	ER-Phagosome pathway	1	154	0.0166811	0.730746	0.730746	1	5	0.000697058	48887	Homo sapiens	811;811	P27797	REACT_111153
REACT_111119	Antigen processing-Cross presentation	1	176	0.0190641	0.777173	0.777173	1	17	0.00237	48887	Homo sapiens	811;811	P27797	REACT_111153
REACT_150471	Separation of Sister Chromatids	1	179	0.0193891	0.782858	0.782858	2	8	0.00111529	48887	Homo sapiens	5347;5347	P53350	REACT_150369;REACT_150148
REACT_121315	Glycosaminoglycan metabolism	1	181	0.0196057	0.786568	0.786568	20	81	0.0112923	48887	Homo sapiens	6383;6383	P34741	REACT_120946;REACT_120839;REACT_120961;REACT_120741;REACT_121136;REACT_121392;REACT_120849;REACT_121277;REACT_121213;REACT_120904;REACT_121021;REACT_121110;REACT_121335;REACT_121050;REACT_120955;REACT_120897;REACT_120794;REACT_120811;REACT_120936;REACT_121320
REACT_147825	MPS IV - Morquio syndrome A	1	181	0.0196057	0.786568	0.786568	20	82	0.0114318	48887	Homo sapiens	6383;6383	P34741	REACT_120946;REACT_120839;REACT_120961;REACT_120741;REACT_121136;REACT_121392;REACT_120849;REACT_121277;REACT_121213;REACT_120904;REACT_121021;REACT_121110;REACT_121335;REACT_121050;REACT_120955;REACT_120897;REACT_120794;REACT_120811;REACT_120936;REACT_121320
REACT_147753	MPS IIIA - Sanfilippo syndrome A	1	181	0.0196057	0.786568	0.786568	20	82	0.0114318	48887	Homo sapiens	6383;6383	P34741	REACT_120946;REACT_120839;REACT_120961;REACT_120741;REACT_121136;REACT_121392;REACT_120849;REACT_121277;REACT_121213;REACT_120904;REACT_121021;REACT_121110;REACT_121335;REACT_121050;REACT_120955;REACT_120897;REACT_120794;REACT_120811;REACT_120936;REACT_121320
REACT_147860	MPS IIIC - Sanfilippo syndrome C	1	181	0.0196057	0.786568	0.786568	20	82	0.0114318	48887	Homo sapiens	6383;6383	P34741	REACT_120946;REACT_120839;REACT_120961;REACT_120741;REACT_121136;REACT_121392;REACT_120849;REACT_121277;REACT_121213;REACT_120904;REACT_121021;REACT_121110;REACT_121335;REACT_121050;REACT_120955;REACT_120897;REACT_120794;REACT_120811;REACT_120936;REACT_121320
REACT_147759	MPS VII - Sly syndrome	1	181	0.0196057	0.786568	0.786568	20	82	0.0114318	48887	Homo sapiens	6383;6383	P34741	REACT_120946;REACT_120839;REACT_120961;REACT_120741;REACT_121136;REACT_121392;REACT_120849;REACT_121277;REACT_121213;REACT_120904;REACT_121021;REACT_121110;REACT_121335;REACT_121050;REACT_120955;REACT_120897;REACT_120794;REACT_120811;REACT_120936;REACT_121320
REACT_147857	MPS I - Hurler syndrome	1	181	0.0196057	0.786568	0.786568	20	82	0.0114318	48887	Homo sapiens	6383;6383	P34741	REACT_120946;REACT_120839;REACT_120961;REACT_120741;REACT_121136;REACT_121392;REACT_120849;REACT_121277;REACT_121213;REACT_120904;REACT_121021;REACT_121110;REACT_121335;REACT_121050;REACT_120955;REACT_120897;REACT_120794;REACT_120811;REACT_120936;REACT_121320
REACT_147788	MPS IIIB - Sanfilippo syndrome B	1	181	0.0196057	0.786568	0.786568	20	82	0.0114318	48887	Homo sapiens	6383;6383	P34741	REACT_120946;REACT_120839;REACT_120961;REACT_120741;REACT_121136;REACT_121392;REACT_120849;REACT_121277;REACT_121213;REACT_120904;REACT_121021;REACT_121110;REACT_121335;REACT_121050;REACT_120955;REACT_120897;REACT_120794;REACT_120811;REACT_120936;REACT_121320
REACT_147749	MPS IIID - Sanfilippo syndrome D	1	181	0.0196057	0.786568	0.786568	20	82	0.0114318	48887	Homo sapiens	6383;6383	P34741	REACT_120946;REACT_120839;REACT_120961;REACT_120741;REACT_121136;REACT_121392;REACT_120849;REACT_121277;REACT_121213;REACT_120904;REACT_121021;REACT_121110;REACT_121335;REACT_121050;REACT_120955;REACT_120897;REACT_120794;REACT_120811;REACT_120936;REACT_121320
REACT_147798	MPS IV - Morquio syndrome B	1	181	0.0196057	0.786568	0.786568	20	82	0.0114318	48887	Homo sapiens	6383;6383	P34741	REACT_120946;REACT_120839;REACT_120961;REACT_120741;REACT_121136;REACT_121392;REACT_120849;REACT_121277;REACT_121213;REACT_120904;REACT_121021;REACT_121110;REACT_121335;REACT_121050;REACT_120955;REACT_120897;REACT_120794;REACT_120811;REACT_120936;REACT_121320
REACT_147719	MPS VI - Maroteaux-Lamy syndrome	1	181	0.0196057	0.786568	0.786568	20	82	0.0114318	48887	Homo sapiens	6383;6383	P34741	REACT_120946;REACT_120839;REACT_120961;REACT_120741;REACT_121136;REACT_121392;REACT_120849;REACT_121277;REACT_121213;REACT_120904;REACT_121021;REACT_121110;REACT_121335;REACT_121050;REACT_120955;REACT_120897;REACT_120794;REACT_120811;REACT_120936;REACT_121320
REACT_147739	MPS IX - Natowicz syndrome	1	181	0.0196057	0.786568	0.786568	20	82	0.0114318	48887	Homo sapiens	6383;6383	P34741	REACT_120946;REACT_120839;REACT_120961;REACT_120741;REACT_121136;REACT_121392;REACT_120849;REACT_121277;REACT_121213;REACT_120904;REACT_121021;REACT_121110;REACT_121335;REACT_121050;REACT_120955;REACT_120897;REACT_120794;REACT_120811;REACT_120936;REACT_121320
REACT_147734	MPS II - Hunter syndrome	1	181	0.0196057	0.786568	0.786568	20	82	0.0114318	48887	Homo sapiens	6383;6383	P34741	REACT_120946;REACT_120839;REACT_120961;REACT_120741;REACT_121136;REACT_121392;REACT_120849;REACT_121277;REACT_121213;REACT_120904;REACT_121021;REACT_121110;REACT_121335;REACT_121050;REACT_120955;REACT_120897;REACT_120794;REACT_120811;REACT_120936;REACT_121320
REACT_147853	Mucopolysaccharidoses	1	181	0.0196057	0.786568	0.786568	20	92	0.0128259	48887	Homo sapiens	6383;6383	P34741	REACT_120946;REACT_120839;REACT_120961;REACT_120741;REACT_121136;REACT_121392;REACT_120849;REACT_121277;REACT_121213;REACT_120904;REACT_121021;REACT_121110;REACT_121335;REACT_121050;REACT_120955;REACT_120897;REACT_120794;REACT_120811;REACT_120936;REACT_121320
REACT_1275	Mitotic Anaphase	1	193	0.0209055	0.80755	0.80755	2	11	0.00153353	48887	Homo sapiens	5347;5347	P53350	REACT_150369;REACT_150148
REACT_75820	Class I MHC mediated antigen processing & presentation	2	357	0.0386698	0.8091	0.8091	7	39	0.00543706	48887	Homo sapiens	8651;8651;811;811	P27797;O15524	REACT_75916;REACT_75928;REACT_111153;REACT_75856;REACT_75901;REACT_75847;REACT_75922
REACT_150314	Mitotic Metaphase and Anaphase	1	194	0.0210139	0.809204	0.809204	3	12	0.00167294	48887	Homo sapiens	5347;5347	P53350	REACT_496;REACT_150369;REACT_150148
REACT_163834	FCERI mediated Ca+2 mobilization	1	195	0.0211222	0.810843	0.810843	4	11	0.00153353	48887	Homo sapiens	808;808	P62158	REACT_163737;REACT_163650;REACT_12602;REACT_163756
REACT_111083	The citric acid (TCA) cycle and respiratory electron transport	1	196	0.0212305	0.812469	0.812469	1	42	0.00585529	48887	Homo sapiens	6256;6256	P19793	REACT_12462
REACT_163701	FCERI mediated MAPK activation	1	197	0.0213388	0.814081	0.814081	2	39	0.00543706	48887	Homo sapiens	3725;3725	P05412	REACT_21404;REACT_6716
REACT_6932	Complement cascade	1	205	0.0222054	0.826493	0.826493	2	57	0.00794647	48887	Homo sapiens	7448;7448	P04004	REACT_163870;REACT_163759
REACT_22426	Asparagine N-linked glycosylation	1	211	0.0228553	0.835262	0.835262	3	89	0.0124076	48887	Homo sapiens	811;811	P27797	REACT_23831;REACT_23791;REACT_23778
REACT_474	Metabolism of carbohydrates	2	382	0.0413778	0.838317	0.838317	23	198	0.0276035	48887	Homo sapiens	6383;808;6383;808	P34741;P62158	REACT_1623;REACT_120946;REACT_120839;REACT_120961;REACT_120741;REACT_121136;REACT_21331;REACT_121392;REACT_120849;REACT_121277;REACT_121213;REACT_120904;REACT_121021;REACT_121110;REACT_121335;REACT_121050;REACT_120955;REACT_120897;REACT_120794;REACT_120811;REACT_848;REACT_120936;REACT_121320
REACT_200783	Myoclonic epilepsy of Lafora	2	382	0.0413778	0.838317	0.838317	23	200	0.0278823	48887	Homo sapiens	6383;808;6383;808	P34741;P62158	REACT_1623;REACT_120946;REACT_120839;REACT_120961;REACT_120741;REACT_121136;REACT_21331;REACT_121392;REACT_120849;REACT_121277;REACT_121213;REACT_120904;REACT_121021;REACT_121110;REACT_121335;REACT_121050;REACT_120955;REACT_120897;REACT_120794;REACT_120811;REACT_848;REACT_120936;REACT_121320
REACT_200833	Glycogen storage diseases	2	382	0.0413778	0.838317	0.838317	23	200	0.0278823	48887	Homo sapiens	6383;808;6383;808	P34741;P62158	REACT_1623;REACT_120946;REACT_120839;REACT_120961;REACT_120741;REACT_121136;REACT_21331;REACT_121392;REACT_120849;REACT_121277;REACT_121213;REACT_120904;REACT_121021;REACT_121110;REACT_121335;REACT_121050;REACT_120955;REACT_120897;REACT_120794;REACT_120811;REACT_848;REACT_120936;REACT_121320
REACT_6959	Phase II conjugation	1	231	0.0250217	0.86145	0.86145	1	55	0.00766764	48887	Homo sapiens	9446;9446	P78417	REACT_6854
REACT_75842	Antigen processing: Ubiquitination & Proteasome degradation	1	235	0.0254549	0.866171	0.866171	4	8	0.00111529	48887	Homo sapiens	8651;8651	O15524	REACT_75928;REACT_75856;REACT_75901;REACT_75847
REACT_160300	Binding and Uptake of Ligands by Scavenger Receptors	1	235	0.0254549	0.866171	0.866171	4	32	0.00446117	48887	Homo sapiens	811;811	P27797	REACT_163645;REACT_163711;REACT_164000;REACT_164012
REACT_11152	Immunoregulatory interactions between a Lymphoid and a non-Lymphoid cell	1	298	0.032279	0.922641	0.922641	1	26	0.0036247	48887	Homo sapiens	3688;3688	P05556	REACT_11161
REACT_910	M Phase	1	306	0.0331456	0.927862	0.927862	19	63	0.00878294	48887	Homo sapiens	5347;5347	P53350	REACT_147809;REACT_150152;REACT_1326;REACT_150369;REACT_150148;REACT_14798;REACT_1930;REACT_150414;REACT_172710;REACT_147849;REACT_160237;REACT_496;REACT_172711;REACT_150250;REACT_150388;REACT_147881;REACT_1120;REACT_172713;REACT_150246
REACT_22161	Post-translational protein modification	1	389	0.042136	0.96519	0.96519	3	158	0.022027	48887	Homo sapiens	811;811	P27797	REACT_23831;REACT_23791;REACT_23778
REACT_71	Gene Expression	6	1274	0.137998	0.966809	0.966809	44	356	0.0496306	48887	Homo sapiens	3190;1387;3190;207;6667;4088;1387;6256;4088;6256;6667;207	P19793;Q92793;P84022;P08047;P61978;P31749	REACT_120994;REACT_788;REACT_121342;REACT_48;REACT_6726;REACT_121278;REACT_121097;REACT_121012;REACT_116163;REACT_120778;REACT_6887;REACT_222;REACT_6857;REACT_120757;REACT_25335;REACT_14814;REACT_121336;REACT_121368;REACT_1331;REACT_1877;REACT_120838;REACT_121295;REACT_121054;REACT_19207;REACT_774;REACT_120772;REACT_25187;REACT_121300;REACT_121406;REACT_1935;REACT_121142;REACT_120960;REACT_121015…
REACT_17015	Metabolism of proteins	3	845	0.0915295	0.977966	0.977966	9	362	0.050467	48887	Homo sapiens	60;60;811;1499;811;1499	P35222-1;P27797;P60709	REACT_23831;REACT_23791;REACT_16892;REACT_16915;REACT_116001;REACT_17011;REACT_16961;REACT_23778;REACT_24009
REACT_14797	Signaling by GPCR	5	1204	0.130416	0.980457	0.980457	15	293	0.0408476	48887	Homo sapiens	1956;5290;808;5295;5290;207;5295;1956;808;207	P27986;P42336;P00533;P31749;P62158	REACT_15494;REACT_15332;REACT_15320;REACT_121377;REACT_15427;REACT_15339;REACT_12602;REACT_15299;REACT_15450;REACT_121250;REACT_19172;REACT_121381;REACT_12388;REACT_15422;REACT_754
REACT_15518	Transmembrane transport of small molecules	2	742	0.0803726	0.988656	0.988656	9	270	0.0376412	48887	Homo sapiens	1080;366;1080;366	P13569;O43315	REACT_23851;REACT_111162;REACT_23780;REACT_23858;REACT_15300;REACT_23921;REACT_23966;REACT_23949;REACT_23825
REACT_111217	Metabolism	14	2635	0.28542	0.9889	0.9889	137	1697	0.236582	48887	Homo sapiens	5290;9446;808;6667;8529;808;4170;5743;207;1557;1387;2033;6383;8529;5295;1557;5290;2033;6256;1387;9446;5295;6667;6383;5743;6256;207	P19793;Q09472;P78417;P35354;P78329;Q92793;P33261;P62158;4170;P27986;P42336;P08047;P31749;P34741	REACT_115593;REACT_147715;REACT_115542;REACT_13511;REACT_147803;REACT_115875;REACT_147783;REACT_115533;REACT_115927;REACT_147804;REACT_115879;REACT_13478;REACT_147861;REACT_115729;REACT_120961;REACT_116136;REACT_147835;REACT_115631;REACT_115807;REACT_116079;REACT_115994;REACT_116163;REACT_147811;REACT_147842;REACT_115815;REACT_120904;REACT_150255;REACT_121335;REACT_11185;REACT_120955;REACT_150406…
REACT_19184	GPCR downstream signaling	3	1069	0.115793	0.995748	0.995748	3	61	0.00850411	48887	Homo sapiens	5290;5295;5290;207;5295;207	P27986;P42336;P31749	REACT_19172;REACT_12388;REACT_754
