# Supplementary material for: Diffusion of Information throughout the Host Interactome Reveals Gene Expression Variations in Network Proximity to Target Proteins of Hepatitis C Virus
Source: PLoS One. 2014 Dec 2;9(12):e113660. doi: 10.1371/journal.pone.0113660 (PMC4251971; doi:10.1371/journal.pone.0113660)
Supplement: Table S4 — Reactome pathway analysis of the HCC-CIR summary subnetwork. List of the statistically enriched pathways in the HCC-CIR subnetwork resulting from Reactome over-representation analysis. (XLS) [file pone.0113660.s006.xls]

## Sheet: Table S4
Pathway identifier	Pathway name	# Entities found	# Entities total	Entities ratio	Entities pValue	Entities FDR	# Reactions found	# Reactions total	Reactions ratio	Species identifier	Species name	Submitted entities found	Mapped entities	Found reaction identifiers
REACT_115871	Signaling by EGFR in Cancer	17	182	0.0238251	3.63467e-09	4.22583e-06	90	137	0.0196896	48887	Homo sapiens	1445;6714;1147;5894;5566;867;1385;2931;1026;207;3320;5595;2534;5295;5829;998;5581	P60953;P22681;P41240;P27361;P16220;O15111;Q02156;P04049;P27986;P07900;P49023;P12931-1;P06241;P38936;P17612;P49840;P31749	REACT_545;REACT_12381;REACT_12635;REACT_115887;REACT_12632;REACT_12537;REACT_12567;REACT_15427;REACT_115768;REACT_1727;REACT_12597;REACT_12572;REACT_15377;REACT_15415;REACT_12532;REACT_115865;REACT_12461;REACT_12626;REACT_12403;REACT_12420;REACT_525;REACT_1532;REACT_1031;REACT_143;REACT_12565;REACT_12491;REACT_12395;REACT_116004;REACT_115884;REACT_115604;REACT_12425;REACT_12636;REACT_12451;REACT_…
REACT_604	Hemostasis	27	490	0.0641445	6.08034e-09	4.22583e-06	69	290	0.0416786	48887	Homo sapiens	3661;4778;5894;2623;2033;2335;3675;3439;1387;5581;5328;1445;6714;302;1017;5566;9564;25;207;7157;5595;1277;2534;5294;5295;998;88	P07355;P02751;P60953;P01562;P41240;P48736;Q92793;P15976;P35609;Q02156;P26006;P27986;P56945;P06241;P17612;Q09472;P02452;P27361;P24941;P00519;Q14653;P04637;P04049;Q16621;P12931-1;P00749;P31749	REACT_12043;REACT_22439;REACT_2221;REACT_23821;REACT_12475;REACT_1088;REACT_23766;REACT_15500;REACT_23808;REACT_1990;REACT_15348;REACT_15405;REACT_23764;REACT_23899;REACT_1456;REACT_15397;REACT_15368;REACT_15375;REACT_739;REACT_23952;REACT_20608;REACT_23775;REACT_24992;REACT_863;REACT_142;REACT_191;REACT_24010;REACT_23960;REACT_15349;REACT_25197;REACT_15403;REACT_23931;REACT_15545;REACT_25336;REA…
REACT_9417	Signaling by EGFR	16	180	0.0235633	2.15649e-08	7.48303e-06	64	109	0.0156654	48887	Homo sapiens	1445;6714;1147;5894;5566;867;2931;1385;1026;207;5595;2534;5295;5829;998;5581	P60953;P22681;P41240;P27361;O15111;Q02156;P16220;P04049;P27986;P49023;P12931-1;P06241;P38936;P17612;P49840;P31749	REACT_545;REACT_12381;REACT_12635;REACT_12537;REACT_12567;REACT_12632;REACT_15427;REACT_12597;REACT_1727;REACT_15377;REACT_12572;REACT_15415;REACT_12532;REACT_12626;REACT_12461;REACT_525;REACT_12403;REACT_12420;REACT_1532;REACT_143;REACT_1031;REACT_12565;REACT_12491;REACT_12395;REACT_12425;REACT_12636;REACT_12584;REACT_12451;REACT_9401;REACT_12424;REACT_12527;REACT_12495;REACT_12501;REACT_1780;RE…
REACT_22232	Signaling by Interleukins	13	118	0.015447	4.37826e-08	1.21716e-05	81	135	0.0194021	48887	Homo sapiens	1437;1147;5894;5970;5595;5566;2534;6776;867;3559;3716;5295;3558	P04049;P60568;P27986;P23458;P04141;P22681;Q04206;P06241;P27361;P01589;P17612;P42229;O15111	REACT_27227;REACT_545;REACT_23785;REACT_23861;REACT_27225;REACT_27317;REACT_23998;REACT_23989;REACT_1727;REACT_23912;REACT_27274;REACT_27233;REACT_525;REACT_143;REACT_23999;REACT_23919;REACT_24014;REACT_23928;REACT_27222;REACT_23911;REACT_27309;REACT_23870;REACT_23875;REACT_115695;REACT_23874;REACT_27185;REACT_27273;REACT_23845;REACT_27288;REACT_115823;REACT_116023;REACT_1780;REACT_1740;REACT_238…
REACT_228166	VEGFA-VEGFR2 Pathway	12	100	0.0130907	5.98691e-08	1.38298e-05	56	95	0.0136533	48887	Homo sapiens	6714;3320;5894;5595;5566;9564;2534;207;5829;5295;998;1499	P35222-1;P04049;P07900;P56945;P27986;P60953;P49023;P12931-1;P06241;P27361;P17612;P31749	REACT_545;REACT_228120;REACT_1727;REACT_228312;REACT_228117;REACT_228204;REACT_525;REACT_143;REACT_228078;REACT_228291;REACT_228074;REACT_228021;REACT_228146;REACT_228152;REACT_12584;REACT_12415;REACT_1780;REACT_12391;REACT_1740;REACT_228090;REACT_136;REACT_1866;REACT_228151;REACT_1289;REACT_228215;REACT_228133;REACT_228011;REACT_228155;REACT_228225;REACT_228087;REACT_228125;REACT_12443;REACT_228…
REACT_23837	Interleukin-3, 5 and GM-CSF signaling	9	51	0.00667627	1.22422e-07	2.42396e-05	31	39	0.00560506	48887	Homo sapiens	1437;5566;2534;6776;867;3559;3716;5295;3558	P60568;P27986;P23458;P04141;P22681;P06241;P01589;P17612;P42229	REACT_23827;REACT_23861;REACT_23785;REACT_23925;REACT_23998;REACT_23989;REACT_23782;REACT_23912;REACT_23828;REACT_23856;REACT_23896;REACT_23774;REACT_23999;REACT_23919;REACT_23928;REACT_24014;REACT_23911;REACT_23816;REACT_23971;REACT_23884;REACT_23870;REACT_23875;REACT_23857;REACT_23874;REACT_23953;REACT_23845;REACT_23935;REACT_23842;REACT_23869;REACT_24024;REACT_23799
REACT_12529	Signaling by VEGF	12	109	0.0142689	1.4999e-07	2.59482e-05	56	101	0.0145157	48887	Homo sapiens	6714;3320;5894;5595;5566;9564;2534;207;5829;5295;998;1499	P35222-1;P04049;P07900;P56945;P27986;P60953;P49023;P12931-1;P06241;P27361;P17612;P31749	REACT_545;REACT_228120;REACT_1727;REACT_228312;REACT_228117;REACT_228204;REACT_525;REACT_143;REACT_228078;REACT_228291;REACT_228074;REACT_228021;REACT_228146;REACT_228152;REACT_12584;REACT_12415;REACT_1780;REACT_12391;REACT_1740;REACT_228090;REACT_136;REACT_1866;REACT_228151;REACT_1289;REACT_228215;REACT_228133;REACT_228011;REACT_228155;REACT_228225;REACT_228087;REACT_228125;REACT_12443;REACT_228…
REACT_17025	Downstream signal transduction	14	162	0.021207	2.45346e-07	3.77833e-05	45	78	0.0112101	48887	Homo sapiens	6714;1147;5894;5566;9564;2931;1385;1026;207;5595;2534;6776;5295;5581	P27361;P42229;O15111;Q02156;P16220;P04049;P27986;P56945;P12931-1;P06241;P38936;P17612;P49840;P31749	REACT_545;REACT_17048;REACT_12537;REACT_12567;REACT_15427;REACT_12597;REACT_1727;REACT_12558;REACT_15377;REACT_12572;REACT_15415;REACT_12532;REACT_16951;REACT_12461;REACT_525;REACT_12403;REACT_12420;REACT_1532;REACT_12614;REACT_143;REACT_1031;REACT_17052;REACT_12565;REACT_12395;REACT_16991;REACT_16982;REACT_2158;REACT_12584;REACT_996;REACT_359;REACT_147711;REACT_1780;REACT_12549;REACT_12391;REACT…
REACT_27283	Interleukin-2 signaling	8	42	0.0054981	3.57019e-07	4.96257e-05	35	44	0.00632366	48887	Homo sapiens	1437;5894;5595;6776;3559;3716;5295;3558	P04049;P60568;P27986;P23458;P04141;P27361;P01589;P42229	REACT_27150;REACT_545;REACT_23827;REACT_27154;REACT_27317;REACT_27183;REACT_23782;REACT_1727;REACT_27175;REACT_27274;REACT_23828;REACT_27233;REACT_23856;REACT_525;REACT_143;REACT_23774;REACT_27196;REACT_2158;REACT_23928;REACT_23911;REACT_27313;REACT_27278;REACT_996;REACT_359;REACT_23874;REACT_27273;REACT_1780;REACT_1740;REACT_23877;REACT_136;REACT_27145;REACT_1866;REACT_1289;REACT_24024;REACT_273…
REACT_116125	Disease	42	1279	0.16743	6.12289e-07	7.71484e-05	352	1258	0.180799	48887	Homo sapiens	1457;10524;1147;6142;5894;2033;4851;1454;6804;867;5617;6517;2931;1026;5713;821;5610;1499;2194;3320;1387;5829;5581;811;1445;6714;5743;5706;5566;5720;1385;207;3161;6383;8312;5595;6776;2534;4089;5295;998	P01236;P60953;P22681;O15169;O75330;P27797;P41240;Q92793;P68400;P35222;P42229;Q02156;O15111;P35222-1;P46531;Q16623;P07900;P27986;P49674;P06241;P38936;P17612;P49840;P34741;P27824;Q02543;Q09472;P35354;Q06323;P19525;P49327;P27361;Q92993;P16220;P04049;P14672;P49023;Q13485;P12931-1;P51665;P62333;P31749	REACT_9524;REACT_12381;REACT_12635;REACT_75905;REACT_1338;REACT_12632;REACT_120961;REACT_120860;REACT_121097;REACT_121187;REACT_12597;REACT_12572;REACT_121102;REACT_12626;REACT_111096;REACT_121335;REACT_111043;REACT_118804;REACT_111233;REACT_12491;REACT_200843;REACT_118622;REACT_116004;REACT_118570;REACT_115884;REACT_111171;REACT_115604;REACT_118816;REACT_111163;REACT_118679;REACT_12584;REACT_124…
REACT_15525	Nuclear Receptor transcription pathway	10	84	0.0109962	8.55536e-07	9.83867e-05	1	1	0.000143719	48887	Homo sapiens	367;2908	P04150-2;P10275;P04150-1;P04150-4;P04150-3;P04150-9;P04150-7;P04150-8;P04150-5;P04150-6	REACT_19207
REACT_120736	Signaling by FGFR in disease	14	184	0.0240869	1.10006e-06	0.000116606	66	181	0.0260132	48887	Homo sapiens	6714;1147;5894;5566;867;2931;1385;1026;207;5595;2534;6776;5295;5581	P04049;P27986;P12931-1;P22681;P06241;P38936;P27361;P17612;P49840;P31749;P42229;P16220;Q02156;O15111	REACT_545;REACT_12537;REACT_12567;REACT_120860;REACT_15427;REACT_121187;REACT_12597;REACT_1727;REACT_15377;REACT_12572;REACT_111161;REACT_111141;REACT_15415;REACT_121102;REACT_12532;REACT_12461;REACT_111096;REACT_525;REACT_12403;REACT_12420;REACT_111043;REACT_1532;REACT_143;REACT_1031;REACT_12565;REACT_111233;REACT_12395;REACT_111171;REACT_111163;REACT_12584;REACT_1780;REACT_12549;REACT_12391;REA…
REACT_163743	LRR FLII-interacting protein 1 (LRRFIP1) activates type I IFN production	4	5	0.000654536	1.32693e-06	0.000131366	4	5	0.000718597	48887	Homo sapiens	3661;2033;1387;1499	Q09472;Q92793;P35222;Q14653	REACT_163821;REACT_163840;REACT_163902;REACT_163774
REACT_16888	Signaling by PDGF	14	191	0.0250033	1.6959e-06	0.000143992	45	87	0.0125036	48887	Homo sapiens	6714;1147;5894;5566;9564;2931;1385;1026;207;5595;2534;6776;5295;5581	P27361;P42229;O15111;Q02156;P16220;P04049;P27986;P56945;P12931-1;P06241;P38936;P17612;P49840;P31749	REACT_545;REACT_17048;REACT_12537;REACT_12567;REACT_15427;REACT_12597;REACT_1727;REACT_12558;REACT_15377;REACT_12572;REACT_15415;REACT_12532;REACT_16951;REACT_12461;REACT_525;REACT_12403;REACT_12420;REACT_1532;REACT_12614;REACT_143;REACT_1031;REACT_17052;REACT_12565;REACT_12395;REACT_16991;REACT_16982;REACT_2158;REACT_12584;REACT_996;REACT_359;REACT_147711;REACT_1780;REACT_12549;REACT_12391;REACT…
REACT_115755	Signaling by ERBB2	13	165	0.0215997	1.87003e-06	0.000143992	53	99	0.0142282	48887	Homo sapiens	6714;1147;5894;5566;2931;1385;1026;207;3320;5595;2534;5295;5581	P04049;P27986;P07900;P12931;P06241;P38936;P27361;P17612;P49840;P31749;P16220;Q02156;O15111	REACT_545;REACT_115557;REACT_116015;REACT_12567;REACT_12537;REACT_115797;REACT_15427;REACT_1727;REACT_12597;REACT_12558;REACT_12572;REACT_15377;REACT_115532;REACT_115761;REACT_115734;REACT_15415;REACT_116065;REACT_12532;REACT_12461;REACT_12420;REACT_12403;REACT_525;REACT_115673;REACT_12614;REACT_1532;REACT_1031;REACT_143;REACT_12565;REACT_12395;REACT_116116;REACT_116108;REACT_2158;REACT_115895;RE…
REACT_9470	Signaling by FGFR	13	165	0.0215997	1.87003e-06	0.000143992	56	119	0.0171026	48887	Homo sapiens	6714;1147;5894;5595;5566;2534;867;1385;2931;1026;5295;207;5581	P04049;P27986;P12931-1;P22681;P06241;P38936;P27361;P17612;P49840;P31749;P16220;Q02156;O15111	REACT_545;REACT_12537;REACT_12567;REACT_15427;REACT_12597;REACT_1727;REACT_15377;REACT_12572;REACT_111161;REACT_15415;REACT_111141;REACT_12532;REACT_12461;REACT_111096;REACT_525;REACT_12403;REACT_12420;REACT_111043;REACT_1532;REACT_143;REACT_1031;REACT_12565;REACT_111233;REACT_12395;REACT_111171;REACT_111163;REACT_12584;REACT_1780;REACT_12549;REACT_12391;REACT_1740;REACT_136;REACT_1866;REACT_1477…
REACT_111040	Signaling by SCF-KIT	12	147	0.0192434	3.32982e-06	0.000243077	53	80	0.0114976	48887	Homo sapiens	6714;1147;5894;5595;2534;6776;867;1385;2931;1026;207;5295	P04049;P27986;P22681;P12931-1;P06241;P38936;P27361;P49840;P31749;P42229;P16220;O15111	REACT_111042;REACT_545;REACT_12537;REACT_12567;REACT_12597;REACT_1727;REACT_12572;REACT_12532;REACT_12461;REACT_12420;REACT_12403;REACT_525;REACT_143;REACT_12565;REACT_12395;REACT_111152;REACT_111146;REACT_111081;REACT_12584;REACT_111112;REACT_1780;REACT_12391;REACT_12549;REACT_1740;REACT_136;REACT_1866;REACT_147781;REACT_1289;REACT_12383;REACT_111036;REACT_111070;REACT_12558;REACT_111072;REACT_1…
REACT_798	Platelet activation, signaling and aggregation	14	207	0.0270978	4.25844e-06	0.000293832	43	108	0.0155217	48887	Homo sapiens	1445;6714;5894;2335;9564;207;5595;1277;2534;5294;5295;88;998;5581	P02751;P60953;P02452;P41240;P48736;P27361;P35609;Q02156;P04049;P56945;P27986;P12931-1;P06241;P31749	REACT_22439;REACT_15349;REACT_2221;REACT_15403;REACT_23931;REACT_15545;REACT_15464;REACT_23900;REACT_23821;REACT_15323;REACT_23800;REACT_24016;REACT_20600;REACT_23766;REACT_15500;REACT_23781;REACT_23808;REACT_20552;REACT_24004;REACT_23958;REACT_23806;REACT_12388;REACT_23801;REACT_21351;REACT_15348;REACT_15405;REACT_23764;REACT_23899;REACT_23917;REACT_15397;REACT_15368;REACT_15375;REACT_23952;REAC…
REACT_12056	NGF signalling via TRKA from the plasma membrane	14	208	0.0272287	4.4975e-06	0.000296835	81	116	0.0166715	48887	Homo sapiens	6714;1147;5894;5595;5566;2534;1385;2931;1026;5295;207;4914;5581	P04049;P27986;P04629-1;P12931-1;P06241;P04629;P38936;P27361;P17612;P49840;P31749;P16220;Q02156;O15111	REACT_545;REACT_9962;REACT_12537;REACT_12567;REACT_12586;REACT_15427;REACT_12597;REACT_1727;REACT_12572;REACT_15377;REACT_15415;REACT_12532;REACT_12461;REACT_525;REACT_12403;REACT_12420;REACT_1532;REACT_143;REACT_1031;REACT_12502;REACT_12565;REACT_10088;REACT_12631;REACT_12395;REACT_10014;REACT_12003;REACT_12071;REACT_11998;REACT_12624;REACT_12584;REACT_12622;REACT_1780;REACT_12549;REACT_12391;RE…
REACT_115596	Signaling by ERBB4	12	157	0.0205524	6.44917e-06	0.000406298	52	89	0.012791	48887	Homo sapiens	1147;5894;2670;5595;2534;6776;5617;1385;2931;1026;207;5295	P01236;P04049;P27986;P14136;P06241;P38936;P27361;P49840;P31749;P42229;P16220;O15111	REACT_545;REACT_12537;REACT_12567;REACT_115570;REACT_12597;REACT_1727;REACT_12572;REACT_115712;REACT_12532;REACT_12461;REACT_525;REACT_12420;REACT_12403;REACT_115790;REACT_143;REACT_12565;REACT_115907;REACT_115844;REACT_12395;REACT_115800;REACT_12584;REACT_115713;REACT_115938;REACT_1780;REACT_12549;REACT_12391;REACT_1740;REACT_116161;REACT_136;REACT_1866;REACT_147781;REACT_1289;REACT_12383;REACT_…
REACT_578	Apoptosis	12	161	0.0210761	8.28426e-06	0.000497056	24	136	0.0195458	48887	Homo sapiens	7186;5599;356;5706;7124;5720;7532;5713;207;8717;7157;1499	P04637;P35222-1;P48023;Q06323;Q15628;P01375;P51665;P62333;Q12933;P61981;P31749;P45983	REACT_1856;REACT_1888;REACT_1555;REACT_163981;REACT_606;REACT_1981;REACT_1426;REACT_2201;REACT_163794;REACT_1663;REACT_163688;REACT_163958;REACT_13413;REACT_169265;REACT_2191;REACT_12022;REACT_1139;REACT_163753;REACT_2096;REACT_12565;REACT_169397;REACT_2175;REACT_1159;REACT_663
REACT_12578	GAB1 signalosome	10	111	0.0145307	9.81659e-06	0.000539913	25	38	0.00546134	48887	Homo sapiens	1445;6714;1147;2534;1385;2931;1026;207;5829;5295	P27986;P49023;P12931-1;P41240;P06241;P38936;P49840;P31749;P16220;O15111	REACT_12425;REACT_12636;REACT_12584;REACT_12567;REACT_12537;REACT_147711;REACT_12597;REACT_12558;REACT_12572;REACT_12501;REACT_12532;REACT_12461;REACT_12549;REACT_12391;REACT_12601;REACT_12403;REACT_12420;REACT_12614;REACT_12565;REACT_147781;REACT_12383;REACT_12485;REACT_12616;REACT_12395;REACT_147886
REACT_11061	Signalling by NGF	16	291	0.038094	1.13672e-05	0.000584165	89	170	0.0244323	48887	Homo sapiens	6714;5599;1147;5894;5970;5566;2931;1385;1026;207;5595;2534;5295;4914;5581	P27361;P16220;O15111;Q02156;P04049;P27986;P04629-1;P12931-1;Q04206;P04629;P06241;P38936;P17612;P49840;P31749;P45983	REACT_545;REACT_9962;REACT_12537;REACT_12567;REACT_12586;REACT_15427;REACT_12597;REACT_1727;REACT_12572;REACT_15377;REACT_13632;REACT_15415;REACT_12532;REACT_12461;REACT_525;REACT_12403;REACT_12420;REACT_1532;REACT_13816;REACT_143;REACT_1031;REACT_12502;REACT_12565;REACT_10088;REACT_12631;REACT_12395;REACT_10014;REACT_12003;REACT_12071;REACT_11998;REACT_12624;REACT_12584;REACT_13502;REACT_13446;R…
REACT_24970	Factors involved in megakaryocyte development and platelet production	11	139	0.0181961	1.15964e-05	0.000584165	10	42	0.00603622	48887	Homo sapiens	3661;4778;3439;1387;2033;2623;1017;5566;25;7157;998	P04637;Q16621;P60953;P01562;Q09472;Q92793;P24941;P15976;P17612;P00519;Q14653	REACT_25340;REACT_25140;REACT_25209;REACT_25197;REACT_25138;REACT_25336;REACT_25027;REACT_25294;REACT_25215;REACT_24992
REACT_24938	TRAF6 mediated IRF7 activation	6	32	0.00418903	1.19217e-05	0.000584165	9	11	0.00158091	48887	Homo sapiens	3661;7186;3439;2033;1387;29110	Q9UHD2;P01562;Q09472;Q92793;Q12933;Q14653	REACT_25262;REACT_25209;REACT_25196;REACT_25308;REACT_24986;REACT_25099;REACT_25327;REACT_24975;REACT_25079
REACT_1695	GPVI-mediated activation cascade	6	33	0.00431994	1.4161e-05	0.000665567	11	21	0.00301811	48887	Homo sapiens	1277;2534;5294;207;5295;998	P27986;P60953;P02452;P06241;P48736;P31749	REACT_23764;REACT_2221;REACT_20675;REACT_191;REACT_23800;REACT_24016;REACT_12388;REACT_23806;REACT_20608;REACT_20600;REACT_20552
REACT_21272	Downstream signaling of activated FGFR	11	151	0.019767	2.4708e-05	0.00108715	46	84	0.0120724	48887	Homo sapiens	1147;5894;5595;5566;2534;1385;2931;1026;207;5295;5581	P04049;P27986;P06241;P38936;P27361;P17612;P49840;P31749;P16220;Q02156;O15111	REACT_545;REACT_12537;REACT_12567;REACT_15427;REACT_12597;REACT_1727;REACT_12558;REACT_15377;REACT_12572;REACT_15415;REACT_12532;REACT_12461;REACT_525;REACT_12403;REACT_12420;REACT_111043;REACT_12614;REACT_1532;REACT_143;REACT_1031;REACT_12565;REACT_111233;REACT_12395;REACT_21411;REACT_2158;REACT_111171;REACT_111163;REACT_12584;REACT_996;REACT_359;REACT_147711;REACT_1780;REACT_12549;REACT_12391;R…
REACT_6900	Immune System	41	1427	0.186805	2.66856e-05	0.00114748	307	923	0.132653	48887	Homo sapiens	1437;3661;5599;1147;5894;2033;5970;867;5617;2931;5713;1026;821;5610;1499;7186;3439;3320;1387;3559;5581;3558;811;1445;6714;5706;5566;5720;1385;25;3716;5071;207;3695;29110;5595;6776;2534;2353;5295;998	P01236;Q9UHD2;P01562;P60953;P22681;P27797;P41240;Q92793;P35222;P42229;Q02156;O15111;P07900;P27986;P04141;P26010;P06241;P38936;P17612;P01100;P49840;P27824;P23458;Q09472;O60260;Q06323;P19525;P27361;P00519;Q12933;P16220;Q14653;P60568;P04049;P12931-1;Q04206;P51665;P01589;P62333;P31749;P45983	REACT_111224;REACT_27317;REACT_118783;REACT_12586;REACT_19246;REACT_118685;REACT_12597;REACT_163929;REACT_12572;REACT_25262;REACT_25368;REACT_19312;REACT_25051;REACT_147703;REACT_23999;REACT_12631;REACT_25170;REACT_23919;REACT_115890;REACT_23911;REACT_6864;REACT_163990;REACT_12584;REACT_163980;REACT_23875;REACT_25289;REACT_115934;REACT_23874;REACT_160185;REACT_12622;REACT_27273;REACT_163882;REACT…
REACT_111045	Developmental Biology	21	509	0.0666318	3.39909e-05	0.00139568	118	341	0.0490083	48887	Homo sapiens	1457;6714;5894;2033;4851;5970;7124;25;1385;6517;207;1499;10486;6383;3320;3952;1387;5595;4089;2534;998	Q09472;P60953;P01375;P27361;Q92793;P00519;P68400;P35222;P16220;P46531;P04049;P14672;P07900;P40123;P12931-1;Q13485;P41159;Q04206;P06241;P34741;P31749	REACT_228297;REACT_228218;REACT_228062;REACT_228195;REACT_228120;REACT_228119;REACT_228174;REACT_12430;REACT_27194;REACT_27173;REACT_19125;REACT_12631;REACT_27159;REACT_200755;REACT_27244;REACT_19137;REACT_19153;REACT_27226;REACT_27312;REACT_228177;REACT_228263;REACT_228030;REACT_228249;REACT_228286;REACT_228150;REACT_228200;REACT_228093;REACT_228070;REACT_228129;REACT_2158;REACT_228315;REACT_996…
REACT_25359	RIG-I/MDA5 mediated induction of IFN-alpha/beta pathways	8	79	0.0103417	3.4892e-05	0.00139568	25	46	0.0066111	48887	Homo sapiens	3661;7186;1147;3439;1387;2033;5970;29110	Q9UHD2;P01562;Q09472;Q04206;Q92793;Q12933;O15111;Q14653	REACT_25003;REACT_6906;REACT_24935;REACT_24983;REACT_25196;REACT_6848;REACT_25275;REACT_25352;REACT_25327;REACT_24975;REACT_25079;REACT_25400;REACT_25262;REACT_24932;REACT_25368;REACT_25153;REACT_25209;REACT_25051;REACT_25134;REACT_25308;REACT_24986;REACT_25099;REACT_25179;REACT_25077;REACT_25170
REACT_2254	G1/S DNA Damage Checkpoints	7	60	0.00785443	4.54415e-05	0.00148858	8	16	0.00229951	48887	Homo sapiens	11200;5706;1017;5720;5713;1026;7157	P04637;Q06323;P51665;P38936;P62333;P24941;O96017-12	REACT_873;REACT_1756;REACT_9064;REACT_43;REACT_20554;REACT_20637;REACT_169309;REACT_334
REACT_147814	DAP12 signaling	11	165	0.0215997	5.47232e-05	0.00148858	49	79	0.0113538	48887	Homo sapiens	1147;5894;5595;5566;2534;1385;2931;1026;207;5295;5581	P04049;P27986;P06241;P38936;P27361;P17612;P49840;P31749;P16220;Q02156;O15111	REACT_545;REACT_12537;REACT_12567;REACT_147778;REACT_15427;REACT_12597;REACT_1727;REACT_12558;REACT_15377;REACT_12572;REACT_147713;REACT_15415;REACT_12532;REACT_12461;REACT_525;REACT_12403;REACT_12420;REACT_12614;REACT_1532;REACT_143;REACT_1031;REACT_147879;REACT_12565;REACT_147856;REACT_12395;REACT_147708;REACT_147801;REACT_147834;REACT_2158;REACT_147736;REACT_12584;REACT_996;REACT_359;REACT_147…
REACT_12564	AKT phosphorylates targets in the cytosol	4	13	0.00170179	5.51326e-05	0.00148858	8	8	0.00114976	48887	Homo sapiens	1147;2931;1026;207	P38936;P49840;P31749;O15111	REACT_12532;REACT_12461;REACT_12549;REACT_12420;REACT_12537;REACT_12565;REACT_12383;REACT_12395
REACT_75790	Cytokine Signaling in Immune system	17	371	0.0485666	5.91367e-05	0.00159669	126	224	0.0321932	48887	Homo sapiens	1437;3661;1147;5894;5970;5566;5617;867;3716;5610;3439;5595;6776;2534;3559;5295;3558	P01236;P23458;P01562;P22681;P19525;P27361;P42229;Q14653;O15111;P04049;P60568;P27986;P04141;Q04206;P06241;P01589;P17612	REACT_23861;REACT_111224;REACT_27317;REACT_115907;REACT_23999;REACT_23919;REACT_115890;REACT_23911;REACT_23875;REACT_25289;REACT_115934;REACT_23874;REACT_27185;REACT_27273;REACT_23845;REACT_23869;REACT_27145;REACT_27220;REACT_23925;REACT_23782;REACT_25082;REACT_27203;REACT_24939;REACT_23896;REACT_27182;REACT_25329;REACT_116156;REACT_115766;REACT_27152;REACT_2158;REACT_23816;REACT_27313;REACT_996;…
REACT_15523	Integrin alphaIIb beta3 signaling	5	27	0.00353449	6.92666e-05	0.00180093	20	24	0.00344927	48887	Homo sapiens	1445;6714;9564;2335;207	P02751;P56945;P12931-1;P41240;P31749	REACT_22439;REACT_15349;REACT_15397;REACT_15403;REACT_23931;REACT_15545;REACT_15368;REACT_15464;REACT_23821;REACT_15375;REACT_15323;REACT_23775;REACT_15500;REACT_24004;REACT_15490;REACT_15535;REACT_15371;REACT_23801;REACT_15405;REACT_15348
REACT_25026	TRAF3-dependent IRF activation pathway	4	14	0.0018327	7.32809e-05	0.00183202	8	9	0.00129348	48887	Homo sapiens	3661;2033;1387;29110	Q9UHD2;Q09472;Q92793;Q14653	REACT_25400;REACT_25368;REACT_25153;REACT_25051;REACT_24983;REACT_25275;REACT_25352;REACT_25170
REACT_1619	Death Receptor Signalling	4	14	0.0018327	7.32809e-05	0.00183202	8	15	0.00215579	48887	Homo sapiens	7186;356;7124;8717	P48023;Q15628;P01375;Q12933	REACT_1856;REACT_2191;REACT_2096;REACT_606;REACT_1426;REACT_2175;REACT_163794;REACT_163688
REACT_23891	Interleukin receptor SHC signaling	5	28	0.0036654	8.2069e-05	0.00188805	7	7	0.00100604	48887	Homo sapiens	1437;3559;3716;5295;3558	P60568;P27986;P23458;P04141;P01589	REACT_23928;REACT_23911;REACT_23828;REACT_23856;REACT_24024;REACT_23782;REACT_23874
REACT_118823	Cytosolic sensors of pathogen-associated DNA	7	66	0.00863987	8.20893e-05	0.00188805	20	45	0.00646738	48887	Homo sapiens	3661;1147;1387;2033;5970;1499;29110	Q9UHD2;Q09472;Q04206;Q92793;P35222;O15111;Q14653	REACT_163840;REACT_147901;REACT_163856;REACT_6906;REACT_163707;REACT_147769;REACT_163902;REACT_163667;REACT_118783;REACT_6848;REACT_118685;REACT_163821;REACT_118613;REACT_163955;REACT_118567;REACT_147703;REACT_147821;REACT_163683;REACT_163774;REACT_6973
REACT_118638	Downstream signaling events of B Cell Receptor (BCR)	11	177	0.0231706	0.000101506	0.00226139	27	37	0.00531762	48887	Homo sapiens	1147;5706;5970;2534;5720;1385;2931;5713;1026;207;5295	P27986;Q06323;Q04206;P06241;P51665;P38936;P62333;P49840;P31749;P16220;O15111	REACT_12537;REACT_12567;REACT_12597;REACT_12572;REACT_12558;REACT_118705;REACT_12532;REACT_12461;REACT_12420;REACT_12403;REACT_118585;REACT_12614;REACT_118618;REACT_12565;REACT_12395;REACT_12584;REACT_147711;REACT_12391;REACT_12549;REACT_118689;REACT_118617;REACT_118619;REACT_118856;REACT_147781;REACT_12383;REACT_12485;REACT_147886
REACT_25281	TRIF-mediated TLR3/TLR4 signaling	8	93	0.0121744	0.000107685	0.00226139	28	59	0.00847945	48887	Homo sapiens	3661;5599;1147;5970;5595;1385;2353;29110	Q9UHD2;Q04206;P27361;P01100;P16220;P45983;O15111;Q14653	REACT_12576;REACT_12586;REACT_6848;REACT_6728;REACT_21385;REACT_21404;REACT_6716;REACT_6917;REACT_6793;REACT_12631;REACT_12439;REACT_6906;REACT_6864;REACT_6896;REACT_12406;REACT_25081;REACT_12539;REACT_12622;REACT_21251;REACT_25373;REACT_1780;REACT_1740;REACT_136;REACT_1866;REACT_6719;REACT_1289;REACT_12487;REACT_6935
REACT_6809	MyD88-independent cascade	8	93	0.0121744	0.000107685	0.00226139	28	62	0.00891061	48887	Homo sapiens	3661;5599;1147;5970;5595;1385;2353;29110	Q9UHD2;Q04206;P27361;P01100;P16220;P45983;O15111;Q14653	REACT_12576;REACT_12586;REACT_6848;REACT_6728;REACT_21385;REACT_21404;REACT_6716;REACT_6917;REACT_6793;REACT_12631;REACT_12439;REACT_6906;REACT_6864;REACT_6896;REACT_12406;REACT_25081;REACT_12539;REACT_12622;REACT_21251;REACT_25373;REACT_1780;REACT_1740;REACT_136;REACT_1866;REACT_6719;REACT_1289;REACT_12487;REACT_6935
REACT_6783	Toll Like Receptor 3 (TLR3) Cascade	8	93	0.0121744	0.000107685	0.00226139	28	63	0.00905433	48887	Homo sapiens	3661;5599;1147;5970;5595;1385;2353;29110	Q9UHD2;Q04206;P27361;P01100;P16220;P45983;O15111;Q14653	REACT_12576;REACT_12586;REACT_6848;REACT_6728;REACT_21385;REACT_21404;REACT_6716;REACT_6917;REACT_6793;REACT_12631;REACT_12439;REACT_6906;REACT_6864;REACT_6896;REACT_12406;REACT_25081;REACT_12539;REACT_12622;REACT_21251;REACT_25373;REACT_1780;REACT_1740;REACT_136;REACT_1866;REACT_6719;REACT_1289;REACT_12487;REACT_6935
REACT_228331	Signaling by WNT in cancer	12	212	0.0277523	0.000116714	0.002451	64	113	0.0162403	48887	Homo sapiens	1457;10524;1387;2033;5706;8312;1454;5720;5713;207;1499	P35222-1;Q09472;O15169;P49674;Q06323;P51665;Q92793;P62333;Q92993;P68400;P35222;P31749	REACT_9978;REACT_200889;REACT_200754;REACT_9987;REACT_200768;REACT_200843;REACT_200845;REACT_200873;REACT_10111;REACT_228099;REACT_9955;REACT_10127;REACT_9959;REACT_200871;REACT_200631;REACT_200703;REACT_200733;REACT_200820;REACT_200800;REACT_228180;REACT_228144;REACT_228244;REACT_228171;REACT_228089;REACT_200891;REACT_228086;REACT_228202;REACT_9983;REACT_200858;REACT_10134;REACT_200829;REACT_200…
REACT_1432	TNF signaling	3	6	0.000785443	0.00012088	0.00252874	5	5	0.000718597	48887	Homo sapiens	7186;7124;8717	Q15628;P01375;Q12933	REACT_1856;REACT_2096;REACT_2175;REACT_163794;REACT_163688
REACT_2203	G2/M Transition	9	122	0.0159707	0.000126437	0.00252874	20	62	0.00891061	48887	Homo sapiens	890;3320;2033;1454;4751;1017;5566;7532;10806	P07900;Q09472;Q86SQ7;P51955;P49674;P24941;P17612;P20248;P61981	REACT_15401;REACT_169343;REACT_15386;REACT_169141;REACT_169321;REACT_169353;REACT_1627;REACT_15470;REACT_15467;REACT_169337;REACT_169222;REACT_6276;REACT_15440;REACT_6342;REACT_169300;REACT_6308;REACT_6139;REACT_15313;REACT_6327;REACT_6294
REACT_147694	DAP12 interactions	11	182	0.0238251	0.00012931	0.00258621	49	95	0.0136533	48887	Homo sapiens	1147;5894;5595;5566;2534;1385;2931;1026;207;5295;5581	P04049;P27986;P06241;P38936;P27361;P17612;P49840;P31749;P16220;Q02156;O15111	REACT_545;REACT_12537;REACT_12567;REACT_147778;REACT_15427;REACT_12597;REACT_1727;REACT_12558;REACT_15377;REACT_12572;REACT_147713;REACT_15415;REACT_12532;REACT_12461;REACT_525;REACT_12403;REACT_12420;REACT_12614;REACT_1532;REACT_143;REACT_1031;REACT_147879;REACT_12565;REACT_147856;REACT_12395;REACT_147708;REACT_147801;REACT_147834;REACT_2158;REACT_147736;REACT_12584;REACT_996;REACT_359;REACT_147…
REACT_21391	Mitotic G2-G2/M phases	9	124	0.0162325	0.000142666	0.00285331	22	64	0.00919805	48887	Homo sapiens	890;3320;2033;1454;4751;1017;5566;7532;10806	P07900;Q09472;Q86SQ7;P51955;P49674;P24941;P17612;P20248;P61981	REACT_15401;REACT_169343;REACT_15386;REACT_169141;REACT_9023;REACT_169321;REACT_169353;REACT_1627;REACT_15470;REACT_15467;REACT_169337;REACT_9021;REACT_169222;REACT_15440;REACT_6276;REACT_6342;REACT_169300;REACT_6308;REACT_6139;REACT_15313;REACT_6327;REACT_6294
REACT_19183	CD28 co-stimulation	5	32	0.00418903	0.000152366	0.00289496	15	19	0.00273067	48887	Homo sapiens	6714;2534;207;5295;998	P27986;P60953;P12931-1;P06241;P31749	REACT_19254;REACT_19232;REACT_12584;REACT_19212;REACT_147711;REACT_19246;REACT_19159;REACT_19243;REACT_12391;REACT_19286;REACT_19264;REACT_147886;REACT_19244;REACT_19274;REACT_19316
REACT_6802	Innate Immune System	25	743	0.097264	0.000153816	0.0029225	142	529	0.0760276	48887	Homo sapiens	3661;6714;5599;1147;5894;2033;5970;5566;25;1385;2931;1026;207;29110;1499;7186;3320;3439;1387;5595;2534;2353;5295;998;5581	Q9UHD2;Q09472;P60953;P01562;Q92793;P27361;P00519;Q12933;P35222;P16220;Q02156;Q14653;O15111;P04049;P27986;P07900;P12931-1;Q04206;P06241;P38936;P17612;P01100;P49840;P31749;P45983	REACT_160118;REACT_147778;REACT_118783;REACT_12586;REACT_15427;REACT_118685;REACT_21385;REACT_12597;REACT_12572;REACT_15377;REACT_163929;REACT_15415;REACT_25262;REACT_25368;REACT_25051;REACT_1532;REACT_1031;REACT_147703;REACT_12631;REACT_160166;REACT_25170;REACT_160164;REACT_6864;REACT_163990;REACT_12584;REACT_163980;REACT_160185;REACT_25081;REACT_12622;REACT_21251;REACT_163882;REACT_12383;REACT_…
REACT_200777	TCF dependent signaling in response to WNT	11	189	0.0247415	0.000178985	0.00304274	42	69	0.00991664	48887	Homo sapiens	1457;10524;1387;2033;5706;8312;1454;5720;5713;207;1499	Q09472;O15169;P49674;Q06323;P51665;Q92793;P62333;Q92993;P68400;P35222;P31749	REACT_200858;REACT_200829;REACT_200897;REACT_200754;REACT_200710;REACT_200848;REACT_200677;REACT_200768;REACT_200605;REACT_200656;REACT_200784;REACT_200843;REACT_200845;REACT_200723;REACT_200873;REACT_200696;REACT_200769;REACT_200861;REACT_200614;REACT_200883;REACT_228099;REACT_200860;REACT_200662;REACT_200871;REACT_200631;REACT_200703;REACT_200648;REACT_200733;REACT_200820;REACT_200830;REACT_200…
REACT_228096	misspliced LRP5 mutants have enhanced beta-catenin-dependent signaling	11	189	0.0247415	0.000178985	0.00304274	42	70	0.0100604	48887	Homo sapiens	1457;10524;1387;2033;5706;8312;1454;5720;5713;207;1499	Q09472;O15169;P49674;Q06323;P51665;Q92793;P62333;Q92993;P68400;P35222;P31749	REACT_200858;REACT_200829;REACT_200897;REACT_200754;REACT_200710;REACT_200848;REACT_200677;REACT_200768;REACT_200605;REACT_200656;REACT_200784;REACT_200843;REACT_200845;REACT_200723;REACT_200873;REACT_200696;REACT_200769;REACT_200861;REACT_200614;REACT_200883;REACT_228099;REACT_200860;REACT_200662;REACT_200871;REACT_200631;REACT_200703;REACT_200648;REACT_200733;REACT_200820;REACT_200830;REACT_200…
REACT_228188	RNF mutants show enhanced WNT signaling and proliferation	11	189	0.0247415	0.000178985	0.00304274	42	70	0.0100604	48887	Homo sapiens	1457;10524;1387;2033;5706;8312;1454;5720;5713;207;1499	Q09472;O15169;P49674;Q06323;P51665;Q92793;P62333;Q92993;P68400;P35222;P31749	REACT_200858;REACT_200829;REACT_200897;REACT_200754;REACT_200710;REACT_200848;REACT_200677;REACT_200768;REACT_200605;REACT_200656;REACT_200784;REACT_200843;REACT_200845;REACT_200723;REACT_200873;REACT_200696;REACT_200769;REACT_200861;REACT_200614;REACT_200883;REACT_228099;REACT_200860;REACT_200662;REACT_200871;REACT_200631;REACT_200703;REACT_200648;REACT_200733;REACT_200820;REACT_200830;REACT_200…
REACT_228279	XAV939 inhibits tankyrase, stabilizing AXIN	11	189	0.0247415	0.000178985	0.00304274	42	70	0.0100604	48887	Homo sapiens	1457;10524;1387;2033;5706;8312;1454;5720;5713;207;1499	Q09472;O15169;P49674;Q06323;P51665;Q92793;P62333;Q92993;P68400;P35222;P31749	REACT_200858;REACT_200829;REACT_200897;REACT_200754;REACT_200710;REACT_200848;REACT_200677;REACT_200768;REACT_200605;REACT_200656;REACT_200784;REACT_200843;REACT_200845;REACT_200723;REACT_200873;REACT_200696;REACT_200769;REACT_200861;REACT_200614;REACT_200883;REACT_228099;REACT_200860;REACT_200662;REACT_200871;REACT_200631;REACT_200703;REACT_200648;REACT_200733;REACT_200820;REACT_200830;REACT_200…
REACT_1059	Extrinsic Pathway for Apoptosis	4	18	0.00235633	0.000190968	0.00324646	13	24	0.00344927	48887	Homo sapiens	7186;356;7124;8717	P48023;Q15628;P01375;Q12933	REACT_1856;REACT_163981;REACT_606;REACT_1426;REACT_163794;REACT_163688;REACT_163958;REACT_2191;REACT_2096;REACT_163753;REACT_2175;REACT_1159;REACT_663
REACT_12076	Frs2-mediated activation	4	19	0.00248724	0.000234282	0.0039828	18	25	0.00359299	48887	Homo sapiens	5894;5595;4914	P04049;P04629-1;P04629;P27361	REACT_12015;REACT_2158;REACT_12083;REACT_545;REACT_12063;REACT_996;REACT_359;REACT_1727;REACT_1780;REACT_525;REACT_1740;REACT_12010;REACT_23877;REACT_136;REACT_143;REACT_1866;REACT_1289;REACT_12023
REACT_9003	SCF(Skp2)-mediated degradation of p27/p21	6	56	0.0073308	0.000253822	0.00406116	4	5	0.000718597	48887	Homo sapiens	890;5706;1017;5720;1026;5713	Q06323;P38936;P62333;P51665;P24941;P20248	REACT_9026;REACT_9034;REACT_9060;REACT_8998
REACT_1625	p53-Dependent G1 DNA Damage Response	6	57	0.00746171	0.000278769	0.00446031	6	10	0.00143719	48887	Homo sapiens	5706;1017;5720;1026;5713;7157	P04637;Q06323;P38936;P62333;P51665;P24941	REACT_1756;REACT_9064;REACT_20554;REACT_20637;REACT_169309;REACT_334
REACT_85	p53-Dependent G1/S DNA damage checkpoint	6	57	0.00746171	0.000278769	0.00446031	6	10	0.00143719	48887	Homo sapiens	5706;1017;5720;1026;5713;7157	P04637;Q06323;P38936;P62333;P51665;P24941	REACT_1756;REACT_9064;REACT_20554;REACT_20637;REACT_169309;REACT_334
REACT_6890	Activated TLR4 signalling	8	108	0.014138	0.000294334	0.00470934	29	87	0.0125036	48887	Homo sapiens	3661;5599;1147;5970;5595;1385;2353;29110	Q9UHD2;Q04206;P27361;P01100;P16220;P45983;O15111;Q14653	REACT_12576;REACT_12586;REACT_6848;REACT_6728;REACT_21385;REACT_21404;REACT_6716;REACT_6917;REACT_6793;REACT_12631;REACT_12439;REACT_6906;REACT_6864;REACT_6896;REACT_12406;REACT_25081;REACT_12539;REACT_12622;REACT_21251;REACT_25373;REACT_1780;REACT_1740;REACT_136;REACT_1866;REACT_6719;REACT_1289;REACT_12487;REACT_6935;REACT_25305
REACT_278	Platelet Aggregation (Plug Formation)	5	37	0.00484357	0.000296223	0.00473957	20	27	0.00388043	48887	Homo sapiens	1445;6714;9564;2335;207	P02751;P56945;P12931-1;P41240;P31749	REACT_22439;REACT_15349;REACT_15397;REACT_15403;REACT_23931;REACT_15545;REACT_15368;REACT_15464;REACT_23821;REACT_15375;REACT_15323;REACT_23775;REACT_15500;REACT_24004;REACT_15490;REACT_15535;REACT_15371;REACT_23801;REACT_15405;REACT_15348
REACT_12464	PI3K/AKT activation	8	110	0.0143998	0.000332318	0.00498477	24	30	0.00431158	48887	Homo sapiens	1147;2534;1385;2931;1026;207;5295;4914	P27986;P06241;P04629;P38936;P49840;P31749;P16220;O15111	REACT_12434;REACT_12624;REACT_12584;REACT_12537;REACT_12567;REACT_147711;REACT_12597;REACT_12572;REACT_12558;REACT_12532;REACT_12461;REACT_12391;REACT_12549;REACT_12403;REACT_12420;REACT_12614;REACT_12502;REACT_12565;REACT_147781;REACT_12383;REACT_12485;REACT_12395;REACT_147886;REACT_12384
REACT_12058	Signalling to ERKs	5	38	0.00497447	0.00033437	0.00501554	31	43	0.00617994	48887	Homo sapiens	6714;5894;5595;4914	P04049;P04629-1;P12931-1;P04629;P27361	REACT_12015;REACT_12083;REACT_545;REACT_12063;REACT_1727;REACT_12030;REACT_12066;REACT_12037;REACT_12016;REACT_12019;REACT_12046;REACT_525;REACT_143;REACT_11995;REACT_11996;REACT_12003;REACT_2158;REACT_12071;REACT_996;REACT_359;REACT_12017;REACT_1780;REACT_12000;REACT_1740;REACT_12010;REACT_23877;REACT_136;REACT_12036;REACT_1866;REACT_1289;REACT_12023
REACT_169118	Signaling by Leptin	4	21	0.00274905	0.000341442	0.00512162	30	38	0.00546134	48887	Homo sapiens	5894;3952;5595;6776	P04049;P41159;P27361;P42229	REACT_545;REACT_23827;REACT_169433;REACT_1727;REACT_169285;REACT_169125;REACT_169213;REACT_525;REACT_143;REACT_23774;REACT_169389;REACT_2158;REACT_169166;REACT_996;REACT_359;REACT_169382;REACT_1780;REACT_169162;REACT_1740;REACT_23877;REACT_136;REACT_1866;REACT_169232;REACT_169448;REACT_169117;REACT_169413;REACT_1289;REACT_169144;REACT_169268;REACT_169173
REACT_12005	Prolonged ERK activation events	4	21	0.00274905	0.000341442	0.00512162	23	30	0.00431158	48887	Homo sapiens	5894;5595;4914	P04049;P04629-1;P04629;P27361	REACT_12015;REACT_2158;REACT_12083;REACT_545;REACT_12063;REACT_996;REACT_359;REACT_1727;REACT_12066;REACT_12037;REACT_1780;REACT_12046;REACT_1740;REACT_525;REACT_12010;REACT_23877;REACT_136;REACT_143;REACT_1866;REACT_11995;REACT_1289;REACT_11996;REACT_12023
REACT_13552	Integrin cell surface interactions	7	85	0.0111271	0.00037962	0.00569431	14	55	0.00790457	48887	Homo sapiens	3675;3696;1277;2335;22801;3694;3695	Q9UKX5;P26012;P02751;P18564;P26010;P02452;P26006	REACT_13634;REACT_13576;REACT_169294;REACT_13818;REACT_11199;REACT_169319;REACT_13663;REACT_13430;REACT_13452;REACT_169437;REACT_1990;REACT_13535;REACT_169217;REACT_169381
REACT_15451	Loss of proteins required for interphase microtubule organizationÃ‚Â from the centrosome	6	62	0.00811625	0.000433844	0.00607382	3	3	0.000431158	48887	Homo sapiens	3320;4751;1454;5566;7532;10806	P07900;Q86SQ7;P51955;P49674;P17612;P61981	REACT_15386;REACT_15440;REACT_15313
REACT_15364	Loss of Nlp from mitotic centrosomes	6	62	0.00811625	0.000433844	0.00607382	2	2	0.000287439	48887	Homo sapiens	3320;4751;1454;5566;7532;10806	P07900;Q86SQ7;P51955;P49674;P17612;P61981	REACT_15386;REACT_15440
REACT_346	Transcriptional activation of cell cycle inhibitor p21	2	2	0.000261814	0.000463705	0.00649187	2	2	0.000287439	48887	Homo sapiens	1026;7157	P04637;P38936	REACT_9064;REACT_169309
REACT_202	Transcriptional activation of p53 responsive genes	2	2	0.000261814	0.000463705	0.00649187	2	2	0.000287439	48887	Homo sapiens	1026;7157	P04637;P38936	REACT_9064;REACT_169309
REACT_115566	Cell Cycle	19	532	0.0696426	0.000524892	0.00665964	94	339	0.0487209	48887	Homo sapiens	1457;11200;890;2033;5706;1454;1017;5566;332;10403;5720;1026;5713;7157;3320;4751;5595;7532;10806	Q09472;Q86SQ7;P51955;O14777;Q06323;P24941;P20248;P68400;P61981;P04637;O15392;P07900;P27361-3;P49674;P62333;P38936;P51665;P17612;O96017-12	REACT_1882;REACT_15401;REACT_150152;REACT_6878;REACT_6777;REACT_8993;REACT_384;REACT_1657;REACT_480;REACT_14798;REACT_9050;REACT_96;REACT_15470;REACT_2111;REACT_150414;REACT_873;REACT_15440;REACT_6342;REACT_43;REACT_147850;REACT_15313;REACT_1471;REACT_169343;REACT_1603;REACT_773;REACT_111173;REACT_169141;REACT_592;REACT_20554;REACT_150369;REACT_9057;REACT_425;REACT_150148;REACT_1683;REACT_9064;RE…
REACT_21326	Activation of the AP-1 family of transcription factors	3	10	0.00130907	0.000535046	0.00665964	4	5	0.000718597	48887	Homo sapiens	5599;5595;2353	P27361;P01100;P45983	REACT_21251;REACT_6719;REACT_21404;REACT_6716
REACT_23847	GP1b-IX-V activation signalling	3	10	0.00130907	0.000535046	0.00665964	4	7	0.00100604	48887	Homo sapiens	6714;5894;5295	P04049;P27986;P12931-1	REACT_23952;REACT_24010;REACT_23766;REACT_23808
REACT_1574	Cyclin E associated events during G1/S transition	6	65	0.00850897	0.00055497	0.00665964	15	18	0.00258695	48887	Homo sapiens	890;5706;1017;5720;1026;5713	Q06323;P38936;P62333;P51665;P24941;P20248	REACT_773;REACT_592;REACT_8993;REACT_384;REACT_1657;REACT_9026;REACT_425;REACT_9034;REACT_9050;REACT_1683;REACT_334;REACT_9067;REACT_9068;REACT_9060;REACT_8998
REACT_6894	Toll Like Receptor 4 (TLR4) Cascade	8	120	0.0157089	0.000587095	0.00704514	29	96	0.0137971	48887	Homo sapiens	3661;5599;1147;5970;5595;1385;2353;29110	Q9UHD2;Q04206;P27361;P01100;P16220;P45983;O15111;Q14653	REACT_12576;REACT_12586;REACT_6848;REACT_6728;REACT_21385;REACT_21404;REACT_6716;REACT_6917;REACT_6793;REACT_12631;REACT_12439;REACT_6906;REACT_6864;REACT_6896;REACT_12406;REACT_25081;REACT_12539;REACT_12622;REACT_21251;REACT_25373;REACT_1780;REACT_1740;REACT_136;REACT_1866;REACT_6719;REACT_1289;REACT_12487;REACT_6935;REACT_25305
REACT_9029	Cyclin A:Cdk2-associated events at S phase entry	6	66	0.00863987	0.0006007	0.00720839	13	16	0.00229951	48887	Homo sapiens	890;5706;1017;5720;1026;5713	Q06323;P38936;P62333;P51665;P24941;P20248	REACT_9062;REACT_9057;REACT_9026;REACT_9034;REACT_9005;REACT_9065;REACT_9068;REACT_9060;REACT_9070;REACT_9007;REACT_8998;REACT_8996;REACT_8995
REACT_697	Activation of BH3-only proteins	4	25	0.00327268	0.000654114	0.00784937	9	19	0.00273067	48887	Homo sapiens	5599;7532;207;7157	P04637;P61981;P31749;P45983	REACT_1888;REACT_1555;REACT_169265;REACT_1139;REACT_12565;REACT_1981;REACT_169397;REACT_2201;REACT_1663
REACT_115529	Interleukin-7 signaling	3	11	0.00143998	0.000704205	0.00845046	6	8	0.00114976	48887	Homo sapiens	6776;3716;5295	P27986;P23458;P42229	REACT_115826;REACT_115823;REACT_116023;REACT_115749;REACT_115766;REACT_115695
REACT_147727	Constitutive PI3K/AKT Signaling in Cancer	7	95	0.0124362	0.000729157	0.00874989	20	21	0.00301811	48887	Homo sapiens	1147;2534;1385;2931;1026;207;5295	P27986;P06241;P38936;P49840;P31749;P16220;O15111	REACT_147827;REACT_147831;REACT_147740;REACT_147823;REACT_147870;REACT_147791;REACT_147774;REACT_147858;REACT_147790;REACT_147846;REACT_147854;REACT_147862;REACT_147721;REACT_147895;REACT_147737;REACT_147833;REACT_147764;REACT_147896;REACT_147868;REACT_147775
REACT_152	Cell Cycle, Mitotic	17	461	0.0603482	0.000746268	0.00894957	83	266	0.0382294	48887	Homo sapiens	1457;890;2033;5706;1454;1017;5566;332;10403;5720;1026;5713;3320;4751;5595;7532;10806	Q09472;Q86SQ7;O14777;P51955;Q06323;P24941;P20248;P68400;P61981;O15392;P07900;P27361-3;P49674;P62333;P38936;P51665;P17612	REACT_1882;REACT_15401;REACT_150152;REACT_6878;REACT_6777;REACT_8993;REACT_384;REACT_1657;REACT_480;REACT_14798;REACT_9050;REACT_96;REACT_15470;REACT_2111;REACT_150414;REACT_15440;REACT_6342;REACT_147850;REACT_15313;REACT_1471;REACT_169343;REACT_111173;REACT_773;REACT_169141;REACT_592;REACT_150369;REACT_9057;REACT_425;REACT_150148;REACT_1683;REACT_9065;REACT_2081;REACT_150250;REACT_6327;REACT_134…
REACT_118764	ZBP1(DAI) mediated induction of type I IFNs	4	26	0.00340359	0.000756233	0.00894957	8	10	0.00143719	48887	Homo sapiens	3661;1147;5970;29110	Q9UHD2;Q04206;O15111;Q14653	REACT_6906;REACT_118613;REACT_118567;REACT_118783;REACT_147821;REACT_6848;REACT_118685;REACT_6973
REACT_1156	Orc1 removal from chromatin	6	70	0.0091635	0.000813597	0.00894957	2	4	0.000574878	48887	Homo sapiens	890;5706;1017;5720;1026;5713	Q06323;P38936;P62333;P51665;P24941;P20248	REACT_480;REACT_2111
REACT_2148	Switching of origins to a post-replicative state	6	70	0.0091635	0.000813597	0.00894957	4	9	0.00129348	48887	Homo sapiens	890;5706;1017;5720;1026;5713	Q06323;P38936;P62333;P51665;P24941;P20248	REACT_480;REACT_1210;REACT_2111;REACT_1279
REACT_12033	Signalling to RAS	4	27	0.00353449	0.000869138	0.00956052	18	29	0.00416786	48887	Homo sapiens	6714;5894;5595;4914	P04049;P12931-1;P04629;P27361	REACT_2158;REACT_545;REACT_996;REACT_359;REACT_12017;REACT_1727;REACT_12030;REACT_12016;REACT_12019;REACT_1780;REACT_525;REACT_1740;REACT_23877;REACT_136;REACT_143;REACT_1866;REACT_1289;REACT_12003
REACT_207	Removal of licensing factors from origins	6	72	0.00942532	0.000939802	0.0103378	4	11	0.00158091	48887	Homo sapiens	890;5706;1017;5720;1026;5713	Q06323;P38936;P62333;P51665;P24941;P20248	REACT_480;REACT_1210;REACT_2111;REACT_1279
REACT_11060	TRKA activation by NGF	2	3	0.000392722	0.00103286	0.0108704	4	4	0.000574878	48887	Homo sapiens	4914	P04629-1;P04629	REACT_10033;REACT_9962;REACT_10088;REACT_10014
REACT_120956	Cellular responses to stress	11	236	0.0308941	0.00112535	0.0108704	44	151	0.0217016	48887	Homo sapiens	5599;890;3320;1387;2033;5970;1017;5595;2353;1026;7157	P04637;P07900;Q09472;Q04206;Q92793;P38936;P27361;P24941;P01100;P20248;P45983	REACT_169322;REACT_169135;REACT_169142;REACT_200803;REACT_169212;REACT_169145;REACT_169171;REACT_21385;REACT_21404;REACT_200835;REACT_200806;REACT_6716;REACT_334;REACT_121133;REACT_169240;REACT_121365;REACT_169258;REACT_169115;REACT_169126;REACT_169309;REACT_200630;REACT_169137;REACT_169272;REACT_169247;REACT_169143;REACT_200840;REACT_6896;REACT_172586;REACT_169133;REACT_9005;REACT_121196;REACT_1…
REACT_118568	Pre-NOTCH Transcription and Translation	4	29	0.00379631	0.00112973	0.0108704	5	19	0.00273067	48887	Homo sapiens	2033;1387;4851;7157	P04637;P46531;Q09472;Q92793	REACT_118576;REACT_169189;REACT_118626;REACT_118745;REACT_169128
REACT_200624	Attenuation phase	3	13	0.00170179	0.00113664	0.0108704	2	5	0.000718597	48887	Homo sapiens	3320;2033;1387	P07900;Q09472;Q92793	REACT_200840;REACT_200806
REACT_169168	Senescence-Associated Secretory Phenotype (SASP)	6	75	0.00981804	0.00115677	0.0108704	12	22	0.00316183	48887	Homo sapiens	890;5970;1017;5595;2353;1026	Q04206;P27361;P38936;P24941;P01100;P20248	REACT_169137;REACT_169272;REACT_169142;REACT_172678;REACT_169212;REACT_169145;REACT_172677;REACT_169143;REACT_169133;REACT_12487;REACT_169126;REACT_169431
REACT_829	Regulation of DNA replication	6	75	0.00981804	0.00115677	0.0108704	4	14	0.00201207	48887	Homo sapiens	890;5706;1017;5720;1026;5713	Q06323;P38936;P62333;P51665;P24941;P20248	REACT_480;REACT_1210;REACT_2111;REACT_1279
REACT_21328	MAPK targets/ Nuclear events mediated by MAP kinases	4	30	0.00392722	0.00127863	0.0108704	12	16	0.00229951	48887	Homo sapiens	5599;5595;1385;2353	P27361;P01100;P16220;P45983	REACT_12622;REACT_21251;REACT_12576;REACT_12586;REACT_6719;REACT_12631;REACT_12406;REACT_12487;REACT_21404;REACT_12439;REACT_6716;REACT_12539
REACT_22351	DCC mediated attractive signaling	3	14	0.0018327	0.00140384	0.0108704	8	12	0.00172463	48887	Homo sapiens	6714;2534;998	P60953;P12931-1;P06241	REACT_22278;REACT_22309;REACT_22183;REACT_22200;REACT_22213;REACT_22281;REACT_22398;REACT_22199
REACT_27161	Transcriptional regulation of white adipocyte differentiation	6	78	0.0102108	0.00141025	0.0108704	12	19	0.00273067	48887	Homo sapiens	2033;1387;3952;5970;7124;6517	P14672;Q09472;Q04206;P41159;P01375;Q92793	REACT_27159;REACT_27257;REACT_27264;REACT_27275;REACT_27226;REACT_27194;REACT_27244;REACT_27168;REACT_27173;REACT_27292;REACT_27312;REACT_27156
REACT_25024	TRAF6 mediated induction of NFkB and MAP kinases upon TLR7/8 or 9 activation	6	78	0.0102108	0.00141025	0.0108704	23	49	0.00704225	48887	Homo sapiens	5599;1147;5970;5595;1385;2353	Q04206;P27361;P01100;P16220;P45983;O15111	REACT_12576;REACT_6906;REACT_6896;REACT_12586;REACT_6848;REACT_21385;REACT_12406;REACT_21404;REACT_6716;REACT_12539;REACT_12622;REACT_21251;REACT_1780;REACT_1740;REACT_136;REACT_1866;REACT_6719;REACT_1289;REACT_12631;REACT_25072;REACT_12487;REACT_6935;REACT_12439
REACT_27215	MyD88 cascade initiated on plasma membrane	6	78	0.0102108	0.00141025	0.0108704	23	59	0.00847945	48887	Homo sapiens	5599;1147;5970;5595;1385;2353	Q04206;P27361;P01100;P16220;P45983;O15111	REACT_12576;REACT_6906;REACT_6896;REACT_12586;REACT_6848;REACT_21385;REACT_12406;REACT_21404;REACT_6716;REACT_12539;REACT_12622;REACT_21251;REACT_1780;REACT_1740;REACT_136;REACT_1866;REACT_6719;REACT_1289;REACT_12631;REACT_12487;REACT_6935;REACT_12439;REACT_25305
REACT_9061	Toll Like Receptor 5 (TLR5) Cascade	6	78	0.0102108	0.00141025	0.0108704	23	60	0.00862317	48887	Homo sapiens	5599;1147;5970;5595;1385;2353	Q04206;P27361;P01100;P16220;P45983;O15111	REACT_12576;REACT_6906;REACT_6896;REACT_12586;REACT_6848;REACT_21385;REACT_12406;REACT_21404;REACT_6716;REACT_12539;REACT_12622;REACT_21251;REACT_1780;REACT_1740;REACT_136;REACT_1866;REACT_6719;REACT_1289;REACT_12631;REACT_12487;REACT_6935;REACT_12439;REACT_25305
REACT_9027	Toll Like Receptor 10 (TLR10) Cascade	6	78	0.0102108	0.00141025	0.0108704	23	60	0.00862317	48887	Homo sapiens	5599;1147;5970;5595;1385;2353	Q04206;P27361;P01100;P16220;P45983;O15111	REACT_12576;REACT_6906;REACT_6896;REACT_12586;REACT_6848;REACT_21385;REACT_12406;REACT_21404;REACT_6716;REACT_12539;REACT_12622;REACT_21251;REACT_1780;REACT_1740;REACT_136;REACT_1866;REACT_6719;REACT_1289;REACT_12631;REACT_12487;REACT_6935;REACT_12439;REACT_25305
REACT_147723	PI3K/AKT Signaling in Cancer	7	107	0.0140071	0.00144196	0.0108704	40	46	0.0066111	48887	Homo sapiens	1147;2534;1385;2931;1026;207;5295	P27986;P06241;P38936;P49840;P31749;P16220;O15111	REACT_147827;REACT_147831;REACT_147870;REACT_147791;REACT_12567;REACT_12537;REACT_147774;REACT_147858;REACT_147790;REACT_147846;REACT_12597;REACT_147721;REACT_147862;REACT_12572;REACT_12558;REACT_12532;REACT_147737;REACT_12461;REACT_12420;REACT_12403;REACT_147833;REACT_147764;REACT_12614;REACT_12565;REACT_147868;REACT_12395;REACT_147740;REACT_147823;REACT_12584;REACT_147711;REACT_147854;REACT_147…
REACT_21270	PI-3K cascade	7	107	0.0140071	0.00144196	0.0108704	27	32	0.00459902	48887	Homo sapiens	1147;2534;1385;2931;1026;207;5295	P27986;P06241;P38936;P49840;P31749;P16220;O15111	REACT_12537;REACT_12567;REACT_12597;REACT_12572;REACT_12558;REACT_12532;REACT_12461;REACT_12420;REACT_12403;REACT_111043;REACT_12614;REACT_12565;REACT_111233;REACT_12395;REACT_21411;REACT_111171;REACT_111163;REACT_12584;REACT_147711;REACT_12391;REACT_12549;REACT_111124;REACT_147781;REACT_12383;REACT_12485;REACT_12616;REACT_147886
REACT_116008	PI3K events in ERBB2 signaling	7	107	0.0140071	0.00144196	0.0108704	29	35	0.00503018	48887	Homo sapiens	1147;2534;1385;2931;1026;207;5295	P27986;P06241;P38936;P49840;P31749;P16220;O15111	REACT_12537;REACT_12567;REACT_12597;REACT_12572;REACT_12558;REACT_115532;REACT_115734;REACT_12532;REACT_12461;REACT_115673;REACT_12420;REACT_12403;REACT_12614;REACT_12565;REACT_12395;REACT_116116;REACT_116108;REACT_115895;REACT_12584;REACT_147711;REACT_12391;REACT_12549;REACT_115880;REACT_116057;REACT_147781;REACT_12383;REACT_12485;REACT_147886;REACT_115622
REACT_115961	PI3K events in ERBB4 signaling	7	107	0.0140071	0.00144196	0.0108704	23	28	0.00402414	48887	Homo sapiens	1147;2534;1385;2931;1026;207;5295	P27986;P06241;P38936;P49840;P31749;P16220;O15111	REACT_12584;REACT_12537;REACT_12567;REACT_115570;REACT_147711;REACT_12597;REACT_12572;REACT_12558;REACT_115712;REACT_12532;REACT_12461;REACT_12391;REACT_12549;REACT_12403;REACT_12420;REACT_12614;REACT_12565;REACT_147781;REACT_12383;REACT_115722;REACT_12485;REACT_12395;REACT_147886
REACT_75829	PIP3 activates AKT signaling	7	107	0.0140071	0.00144196	0.0108704	20	25	0.00359299	48887	Homo sapiens	1147;2534;1385;2931;1026;207;5295	P27986;P06241;P38936;P49840;P31749;P16220;O15111	REACT_12584;REACT_12537;REACT_12567;REACT_147711;REACT_12597;REACT_12572;REACT_12558;REACT_12532;REACT_12461;REACT_12549;REACT_12391;REACT_12403;REACT_12420;REACT_12614;REACT_12565;REACT_147781;REACT_12383;REACT_12485;REACT_12395;REACT_147886
REACT_6966	Toll-Like Receptors Cascades	8	139	0.0181961	0.00149534	0.0108704	30	151	0.0217016	48887	Homo sapiens	3661;5599;1147;5970;5595;1385;2353;29110	Q9UHD2;Q04206;P27361;P01100;P16220;P45983;O15111;Q14653	REACT_12576;REACT_12586;REACT_6848;REACT_6728;REACT_21385;REACT_21404;REACT_6716;REACT_6917;REACT_6793;REACT_12631;REACT_12439;REACT_6906;REACT_6864;REACT_6896;REACT_12406;REACT_25081;REACT_12539;REACT_12622;REACT_21251;REACT_25373;REACT_1780;REACT_1740;REACT_136;REACT_1866;REACT_6719;REACT_1289;REACT_12487;REACT_25072;REACT_6935;REACT_25305
REACT_11045	Signaling by Wnt	12	285	0.0373085	0.00158813	0.0108704	59	149	0.0214142	48887	Homo sapiens	1457;10524;1387;2033;5706;8312;1454;5720;5713;207;1499	P35222-1;Q09472;O15169;P49674;Q06323;P51665;Q92793;P62333;Q92993;P68400;P35222;P31749	REACT_9978;REACT_200889;REACT_200754;REACT_9987;REACT_200768;REACT_200845;REACT_200843;REACT_10111;REACT_200873;REACT_228099;REACT_9955;REACT_10127;REACT_9959;REACT_200871;REACT_200631;REACT_200703;REACT_200733;REACT_200820;REACT_200800;REACT_228144;REACT_200891;REACT_228202;REACT_9983;REACT_10134;REACT_200858;REACT_200829;REACT_200897;REACT_200848;REACT_200710;REACT_200677;REACT_228126;REACT_228…
REACT_15479	Centrosome maturation	6	80	0.0104726	0.00160143	0.0108704	6	9	0.00129348	48887	Homo sapiens	3320;4751;1454;5566;7532;10806	P07900;Q86SQ7;P51955;P49674;P17612;P61981	REACT_15401;REACT_15386;REACT_15440;REACT_15313;REACT_15470;REACT_15467
REACT_15296	Recruitment of mitotic centrosome proteins and complexes	6	80	0.0104726	0.00160143	0.0108704	3	6	0.000862317	48887	Homo sapiens	3320;4751;1454;5566;7532;10806	P07900;Q86SQ7;P51955;P49674;P17612;P61981	REACT_15401;REACT_15470;REACT_15467
REACT_25222	MyD88 dependent cascade initiated on endosome	6	80	0.0104726	0.00160143	0.0108704	23	64	0.00919805	48887	Homo sapiens	5599;1147;5970;5595;1385;2353	Q04206;P27361;P01100;P16220;P45983;O15111	REACT_12576;REACT_6906;REACT_6896;REACT_12586;REACT_6848;REACT_21385;REACT_12406;REACT_21404;REACT_6716;REACT_12539;REACT_12622;REACT_21251;REACT_1780;REACT_1740;REACT_136;REACT_1866;REACT_6719;REACT_1289;REACT_12631;REACT_25072;REACT_12487;REACT_6935;REACT_12439
REACT_9020	Toll Like Receptor 7/8 (TLR7/8) Cascade	6	80	0.0104726	0.00160143	0.0108704	23	65	0.00934176	48887	Homo sapiens	5599;1147;5970;5595;1385;2353	Q04206;P27361;P01100;P16220;P45983;O15111	REACT_12576;REACT_6906;REACT_6896;REACT_12586;REACT_6848;REACT_21385;REACT_12406;REACT_21404;REACT_6716;REACT_12539;REACT_12622;REACT_21251;REACT_1780;REACT_1740;REACT_136;REACT_1866;REACT_6719;REACT_1289;REACT_12631;REACT_25072;REACT_12487;REACT_6935;REACT_12439
REACT_160315	Regulation of PLK1 Activity at G2/M Transition	6	80	0.0104726	0.00160143	0.0108704	4	12	0.00172463	48887	Homo sapiens	3320;4751;1454;5566;7532;10806	P07900;Q86SQ7;P51955;P49674;P17612;P61981	REACT_169337;REACT_169343;REACT_169141;REACT_169300
REACT_15381	p130Cas linkage to MAPK signaling for integrins	3	15	0.00196361	0.00170746	0.0108704	3	3	0.000431158	48887	Homo sapiens	6714;9564;2335	P02751;P56945;P12931-1	REACT_15397;REACT_15375;REACT_15348
REACT_12077	Signalling to p38 via RIT and RIN	3	15	0.00196361	0.00170746	0.0108704	16	22	0.00316183	48887	Homo sapiens	5894;5595;4914	P04049;P04629;P27361	REACT_2158;REACT_12071;REACT_545;REACT_996;REACT_359;REACT_1727;REACT_1780;REACT_12000;REACT_525;REACT_1740;REACT_23877;REACT_136;REACT_143;REACT_12036;REACT_1866;REACT_1289
REACT_24941	Circadian Clock	5	55	0.0071999	0.00172678	0.0108704	13	35	0.00503018	48887	Homo sapiens	2033;1387;2908;1454;1385	Q09472;P04150;P49674;Q92793;P16220	REACT_25049;REACT_25084;REACT_25061;REACT_118734;REACT_25225;REACT_118616;REACT_115644;REACT_118642;REACT_25125;REACT_116112;REACT_25321;REACT_25233;REACT_115943
REACT_12079	PLC-gamma1 signalling	4	33	0.00431994	0.00180703	0.0108704	8	20	0.00287439	48887	Homo sapiens	5566;1385;4914;5581	P04629;P17612;P16220;Q02156	REACT_12061;REACT_11998;REACT_1532;REACT_1031;REACT_15427;REACT_15377;REACT_15415;REACT_12062
REACT_228229	phosphorylation site mutants of CTNNB1 are not targeted to the proteasome by the destruction complex	6	82	0.0107344	0.00181174	0.0108704	18	24	0.00344927	48887	Homo sapiens	5706;8312;5720;5713;1499	P35222-1;O15169;Q06323;P62333;P51665;P35222	REACT_10134;REACT_9978;REACT_9955;REACT_228118;REACT_10127;REACT_9959;REACT_200889;REACT_228126;REACT_9987;REACT_228244;REACT_228295;REACT_228171;REACT_228089;REACT_228240;REACT_228128;REACT_10111;REACT_228202;REACT_9983
REACT_228196	APC truncation mutants have impaired AXIN binding	6	82	0.0107344	0.00181174	0.0108704	15	21	0.00301811	48887	Homo sapiens	5706;8312;5720;5713;1499	P35222-1;O15169;Q06323;P62333;P51665;P35222	REACT_10134;REACT_9978;REACT_9955;REACT_228118;REACT_10127;REACT_9959;REACT_200889;REACT_228126;REACT_9987;REACT_228180;REACT_228295;REACT_228128;REACT_10111;REACT_228202;REACT_9983
REACT_228314	misspliced GSK3beta mutants stabilize beta-catenin	6	82	0.0107344	0.00181174	0.0108704	15	21	0.00301811	48887	Homo sapiens	5706;8312;5720;5713;1499	P35222-1;O15169;Q06323;P62333;P51665;P35222	REACT_10134;REACT_9978;REACT_9955;REACT_228118;REACT_10127;REACT_9959;REACT_200889;REACT_228126;REACT_9987;REACT_228295;REACT_228268;REACT_228128;REACT_10111;REACT_228202;REACT_9983
REACT_228251	S37 mutants of beta-catenin aren't phosphorylated	6	82	0.0107344	0.00181174	0.0108704	15	21	0.00301811	48887	Homo sapiens	5706;8312;5720;5713;1499	P35222-1;O15169;Q06323;P62333;P51665;P35222	REACT_10134;REACT_9978;REACT_9955;REACT_228118;REACT_10127;REACT_9959;REACT_200889;REACT_228126;REACT_9987;REACT_228295;REACT_228171;REACT_228128;REACT_10111;REACT_228202;REACT_9983
REACT_228060	truncations of AMER1 destabilize the destruction complex	6	82	0.0107344	0.00181174	0.0108704	15	21	0.00301811	48887	Homo sapiens	5706;8312;5720;5713;1499	P35222-1;O15169;Q06323;P62333;P51665;P35222	REACT_10134;REACT_9978;REACT_9955;REACT_228118;REACT_10127;REACT_9959;REACT_200889;REACT_228126;REACT_9987;REACT_228295;REACT_228086;REACT_228128;REACT_10111;REACT_228202;REACT_9983
REACT_228261	T41 mutants of beta-catenin aren't phosphorylated	6	82	0.0107344	0.00181174	0.0108704	15	21	0.00301811	48887	Homo sapiens	5706;8312;5720;5713;1499	P35222-1;O15169;Q06323;P62333;P51665;P35222	REACT_10134;REACT_9978;REACT_9955;REACT_228118;REACT_10127;REACT_9959;REACT_200889;REACT_228126;REACT_9987;REACT_228244;REACT_228295;REACT_228128;REACT_10111;REACT_228202;REACT_9983
REACT_228159	S33 mutants of beta-catenin aren't phosphorylated	6	82	0.0107344	0.00181174	0.0108704	15	21	0.00301811	48887	Homo sapiens	5706;8312;5720;5713;1499	P35222-1;O15169;Q06323;P62333;P51665;P35222	REACT_10134;REACT_9978;REACT_9955;REACT_228118;REACT_10127;REACT_9959;REACT_200889;REACT_228126;REACT_9987;REACT_228295;REACT_228089;REACT_228128;REACT_10111;REACT_228202;REACT_9983
REACT_228285	AXIN missense mutants destabilize the destruction complex	6	82	0.0107344	0.00181174	0.0108704	15	21	0.00301811	48887	Homo sapiens	5706;8312;5720;5713;1499	P35222-1;O15169;Q06323;P62333;P51665;P35222	REACT_10134;REACT_9978;REACT_9955;REACT_228118;REACT_10127;REACT_9959;REACT_200889;REACT_228075;REACT_228126;REACT_9987;REACT_228295;REACT_228128;REACT_10111;REACT_228202;REACT_9983
REACT_228137	S45 mutants of beta-catenin aren't phosphorylated	6	82	0.0107344	0.00181174	0.0108704	15	21	0.00301811	48887	Homo sapiens	5706;8312;5720;5713;1499	P35222-1;O15169;Q06323;P62333;P51665;P35222	REACT_10134;REACT_9978;REACT_9955;REACT_228118;REACT_10127;REACT_9959;REACT_200889;REACT_228126;REACT_9987;REACT_228295;REACT_228240;REACT_228128;REACT_10111;REACT_228202;REACT_9983
REACT_228098	AXIN mutants destabilize the destruction complex, activating WNT signaling	6	82	0.0107344	0.00181174	0.0108704	15	21	0.00301811	48887	Homo sapiens	5706;8312;5720;5713;1499	P35222-1;O15169;Q06323;P62333;P51665;P35222	REACT_10134;REACT_9978;REACT_9955;REACT_228118;REACT_10127;REACT_9959;REACT_200889;REACT_228075;REACT_228126;REACT_9987;REACT_228295;REACT_228128;REACT_10111;REACT_228202;REACT_9983
REACT_228243	AMER1 mutants destabilize the destruction complex	6	82	0.0107344	0.00181174	0.0108704	15	21	0.00301811	48887	Homo sapiens	5706;8312;5720;5713;1499	P35222-1;O15169;Q06323;P62333;P51665;P35222	REACT_10134;REACT_9978;REACT_9955;REACT_228118;REACT_10127;REACT_9959;REACT_200889;REACT_228126;REACT_9987;REACT_228295;REACT_228086;REACT_228128;REACT_10111;REACT_228202;REACT_9983
REACT_11063	Degradation of beta-catenin by the destruction complex	6	82	0.0107344	0.00181174	0.0108704	14	20	0.00287439	48887	Homo sapiens	5706;8312;5720;5713;1499	P35222-1;O15169;Q06323;P62333;P51665;P35222	REACT_10134;REACT_9978;REACT_9955;REACT_228118;REACT_10127;REACT_9959;REACT_200889;REACT_228126;REACT_9987;REACT_228295;REACT_228128;REACT_10111;REACT_228202;REACT_9983
REACT_228048	deletions in the AMER1 gene destabilize the destruction complex	6	82	0.0107344	0.00181174	0.0108704	14	20	0.00287439	48887	Homo sapiens	5706;8312;5720;5713;1499	P35222-1;O15169;Q06323;P62333;P51665;P35222	REACT_10134;REACT_9978;REACT_9955;REACT_228118;REACT_10127;REACT_9959;REACT_200889;REACT_228126;REACT_9987;REACT_228295;REACT_228128;REACT_10111;REACT_228202;REACT_9983
REACT_228112	deletions in the AXIN genes in hepatocellular carcinoma result in elevated WNT signaling	6	82	0.0107344	0.00181174	0.0108704	14	20	0.00287439	48887	Homo sapiens	5706;8312;5720;5713;1499	P35222-1;O15169;Q06323;P62333;P51665;P35222	REACT_10134;REACT_9978;REACT_9955;REACT_228118;REACT_10127;REACT_9959;REACT_200889;REACT_228126;REACT_9987;REACT_228295;REACT_228128;REACT_10111;REACT_228202;REACT_9983
REACT_228216	truncated APC mutants destabilize the destruction complex	6	82	0.0107344	0.00181174	0.0108704	15	22	0.00316183	48887	Homo sapiens	5706;8312;5720;5713;1499	P35222-1;O15169;Q06323;P62333;P51665;P35222	REACT_10134;REACT_9978;REACT_9955;REACT_228118;REACT_10127;REACT_9959;REACT_200889;REACT_228126;REACT_9987;REACT_228180;REACT_228295;REACT_228128;REACT_10111;REACT_228202;REACT_9983
REACT_228223	TCF7L2 mutants don't bind CTBP	6	82	0.0107344	0.00181174	0.0108704	14	21	0.00301811	48887	Homo sapiens	5706;8312;5720;5713;1499	P35222-1;O15169;Q06323;P62333;P51665;P35222	REACT_10134;REACT_9978;REACT_9955;REACT_228118;REACT_10127;REACT_9959;REACT_200889;REACT_228126;REACT_9987;REACT_228295;REACT_228128;REACT_10111;REACT_228202;REACT_9983
REACT_228143	APC truncation mutants are not K63 polyubiquitinated	6	82	0.0107344	0.00181174	0.0108704	14	21	0.00301811	48887	Homo sapiens	5706;8312;5720;5713;1499	P35222-1;O15169;Q06323;P62333;P51665;P35222	REACT_10134;REACT_9978;REACT_9955;REACT_228118;REACT_10127;REACT_9959;REACT_200889;REACT_228126;REACT_9987;REACT_228295;REACT_228128;REACT_10111;REACT_228202;REACT_9983
REACT_9047	Toll Like Receptor 9 (TLR9) Cascade	6	83	0.0108653	0.00192444	0.0115466	23	68	0.00977292	48887	Homo sapiens	5599;1147;5970;5595;1385;2353	Q04206;P27361;P01100;P16220;P45983;O15111	REACT_12576;REACT_6906;REACT_6896;REACT_12586;REACT_6848;REACT_21385;REACT_12406;REACT_21404;REACT_6716;REACT_12539;REACT_12622;REACT_21251;REACT_1780;REACT_1740;REACT_136;REACT_1866;REACT_6719;REACT_1289;REACT_12631;REACT_25072;REACT_12487;REACT_6935;REACT_12439
REACT_12002	ARMS-mediated activation	3	16	0.00209451	0.00204919	0.0122952	18	24	0.00344927	48887	Homo sapiens	5894;5595;4914	P04049;P04629;P27361	REACT_2158;REACT_545;REACT_1780;REACT_12046;REACT_525;REACT_1740;REACT_996;REACT_23877;REACT_359;REACT_143;REACT_136;REACT_1866;REACT_11995;REACT_1289;REACT_1727;REACT_11996;REACT_12066;REACT_12037
REACT_111225	Regulation of KIT signaling	3	16	0.00209451	0.00204919	0.0122952	3	8	0.00114976	48887	Homo sapiens	6714;2534;867	P22681;P12931-1;P06241	REACT_111199;REACT_111179;REACT_111112
REACT_20593	Post NMDA receptor activation events	4	35	0.00458175	0.00223335	0.0134001	8	18	0.00258695	48887	Homo sapiens	5894;5566;1385;88	P04049;P17612;P35609;P16220	REACT_20566;REACT_20612;REACT_20576;REACT_20583;REACT_20670;REACT_20503;REACT_20631;REACT_20666
REACT_19344	Costimulation by the CD28 family	6	87	0.0113889	0.00242916	0.014575	22	33	0.00474274	48887	Homo sapiens	1445;6714;2534;207;5295;998	P27986;P60953;P12931-1;P06241;P41240;P31749	REACT_19209;REACT_19254;REACT_19232;REACT_12584;REACT_19198;REACT_19146;REACT_19212;REACT_19380;REACT_147711;REACT_19246;REACT_19159;REACT_19243;REACT_19286;REACT_12391;REACT_19264;REACT_19312;REACT_19171;REACT_19203;REACT_147886;REACT_19244;REACT_19274;REACT_19316
REACT_1538	Cell Cycle Checkpoints	7	118	0.015447	0.00249183	0.014951	11	38	0.00546134	48887	Homo sapiens	11200;5706;1017;5720;5713;1026;7157	P04637;Q06323;P51665;P38936;P62333;P24941;O96017-12	REACT_873;REACT_1603;REACT_1756;REACT_9064;REACT_43;REACT_6750;REACT_20554;REACT_20637;REACT_6738;REACT_169309;REACT_334
REACT_6788	MyD88:Mal cascade initiated on plasma membrane	6	88	0.0115198	0.0025696	0.0154176	23	64	0.00919805	48887	Homo sapiens	5599;1147;5970;5595;1385;2353	Q04206;P27361;P01100;P16220;P45983;O15111	REACT_12576;REACT_6906;REACT_6896;REACT_12586;REACT_6848;REACT_21385;REACT_12406;REACT_21404;REACT_6716;REACT_12539;REACT_12622;REACT_21251;REACT_1780;REACT_1740;REACT_136;REACT_1866;REACT_6719;REACT_1289;REACT_12631;REACT_12487;REACT_6935;REACT_12439;REACT_25305
REACT_8006	Toll Like Receptor TLR6:TLR2 Cascade	6	88	0.0115198	0.0025696	0.0154176	23	66	0.00948548	48887	Homo sapiens	5599;1147;5970;5595;1385;2353	Q04206;P27361;P01100;P16220;P45983;O15111	REACT_12576;REACT_6906;REACT_6896;REACT_12586;REACT_6848;REACT_21385;REACT_12406;REACT_21404;REACT_6716;REACT_12539;REACT_12622;REACT_21251;REACT_1780;REACT_1740;REACT_136;REACT_1866;REACT_6719;REACT_1289;REACT_12631;REACT_12487;REACT_6935;REACT_12439;REACT_25305
REACT_200819	Cellular response to heat stress	4	37	0.00484357	0.00272444	0.0163467	7	24	0.00344927	48887	Homo sapiens	3320;2033;1387;5595	P07900;Q09472;P27361;Q92793	REACT_200803;REACT_200840;REACT_200864;REACT_200787;REACT_200806;REACT_200630;REACT_200835
REACT_111102	Signal Transduction	45	1994	0.261029	0.00275841	0.0165504	444	1311	0.188416	48887	Homo sapiens	1457;10524;5599;1147;5894;2033;4851;1454;5970;2335;867;5617;2931;1026;5713;1499;3320;1387;5829;5581;1445;6714;5706;2670;5566;9564;797;5720;1385;207;7157;6383;3952;8312;5595;6776;2534;4089;5294;4914;5295;998	P02751;P01236;P60953;P12931;P22681;O15169;P41240;P48736;Q92793;P68400;P35222;P42229;Q02156;O15111;P35222-1;P46531;P07900;P56945;P27986;P04629-1;P41159;P49674;P06241;P04629;P38936;P17612;P49840;P34741;P10092;Q09472;Q06323;P27361;Q92993;P16220;P04637;P04049;P49023;Q13485;P12931-1;P14136;Q04206;P62333;P51665;P31749;P45983	REACT_19289;REACT_19310;REACT_121097;REACT_12597;REACT_12572;REACT_228312;REACT_228117;REACT_111043;REACT_118804;REACT_228078;REACT_12502;REACT_111233;REACT_228291;REACT_200843;REACT_118622;REACT_228074;REACT_118570;REACT_228146;REACT_111171;REACT_12624;REACT_118816;REACT_12067;REACT_111163;REACT_118679;REACT_12584;REACT_118655;REACT_1784;REACT_200733;REACT_23775;REACT_118830;REACT_121142;REACT_1…
REACT_1915	G2 Phase	2	5	0.000654536	0.00281181	0.0168709	2	2	0.000287439	48887	Homo sapiens	890;1017	P24941;P20248	REACT_9021;REACT_9023
REACT_964	Intrinsic Pathway for Apoptosis	4	38	0.00497447	0.00299572	0.0179743	9	46	0.0066111	48887	Homo sapiens	5599;7532;207;7157	P04637;P61981;P31749;P45983	REACT_1888;REACT_1555;REACT_169265;REACT_1139;REACT_12565;REACT_1981;REACT_169397;REACT_2201;REACT_1663
REACT_8005	Toll Like Receptor TLR1:TLR2 Cascade	6	91	0.0119126	0.00302771	0.0181662	23	66	0.00948548	48887	Homo sapiens	5599;1147;5970;5595;1385;2353	Q04206;P27361;P01100;P16220;P45983;O15111	REACT_12576;REACT_6906;REACT_6896;REACT_12586;REACT_6848;REACT_21385;REACT_12406;REACT_21404;REACT_6716;REACT_12539;REACT_12622;REACT_21251;REACT_1780;REACT_1740;REACT_136;REACT_1866;REACT_6719;REACT_1289;REACT_12631;REACT_12487;REACT_6935;REACT_12439;REACT_25305
REACT_7980	Toll Like Receptor 2 (TLR2) Cascade	6	91	0.0119126	0.00302771	0.0181662	23	68	0.00977292	48887	Homo sapiens	5599;1147;5970;5595;1385;2353	Q04206;P27361;P01100;P16220;P45983;O15111	REACT_12576;REACT_6906;REACT_6896;REACT_12586;REACT_6848;REACT_21385;REACT_12406;REACT_21404;REACT_6716;REACT_12539;REACT_12622;REACT_21251;REACT_1780;REACT_1740;REACT_136;REACT_1866;REACT_6719;REACT_1289;REACT_12631;REACT_12487;REACT_6935;REACT_12439;REACT_25305
REACT_169274	Cellular Senescence	8	157	0.0205524	0.00315423	0.0188017	33	81	0.0116413	48887	Homo sapiens	5599;890;5970;1017;5595;2353;1026;7157	P04637;Q04206;P38936;P27361;P24941;P01100;P20248;P45983	REACT_169322;REACT_169135;REACT_169142;REACT_169212;REACT_169145;REACT_169171;REACT_21385;REACT_21404;REACT_6716;REACT_334;REACT_169240;REACT_169258;REACT_169115;REACT_169126;REACT_169309;REACT_169272;REACT_169137;REACT_169247;REACT_169143;REACT_6896;REACT_172586;REACT_169133;REACT_9005;REACT_169434;REACT_169431;REACT_172579;REACT_1756;REACT_21251;REACT_172678;REACT_172578;REACT_172677;REACT_1692…
REACT_20563	Activation of NMDA receptor upon glutamate binding and postsynaptic events	4	39	0.00510538	0.00328491	0.0188017	11	22	0.00316183	48887	Homo sapiens	5894;5566;1385;88	P04049;P17612;P35609;P16220	REACT_20601;REACT_20566;REACT_20612;REACT_20576;REACT_20583;REACT_20499;REACT_20670;REACT_20503;REACT_20631;REACT_20666;REACT_20500
REACT_115852	Signaling by constitutively active EGFR	3	19	0.00248724	0.00331853	0.0188017	26	28	0.00402414	48887	Homo sapiens	3320;867;5295	P07900;P27986;P22681	REACT_116141;REACT_116154;REACT_115614;REACT_115887;REACT_116063;REACT_115768;REACT_115865;REACT_116004;REACT_115884;REACT_115604;REACT_115549;REACT_115610;REACT_115903;REACT_115772;REACT_115745;REACT_115562;REACT_115796;REACT_115627;REACT_115744;REACT_115809;REACT_115732;REACT_115609;REACT_115980;REACT_115841;REACT_115623;REACT_115811
REACT_118656	Activation of NF-kappaB in B cells	5	66	0.00863987	0.00376034	0.0188017	7	10	0.00143719	48887	Homo sapiens	1147;5706;5970;5720;5713	Q04206;Q06323;P62333;P51665;O15111	REACT_118705;REACT_118689;REACT_118585;REACT_118617;REACT_118619;REACT_118618;REACT_118856
REACT_228085	EPHB-mediated forward signaling	4	41	0.00536719	0.00391927	0.0195964	10	26	0.00373671	48887	Homo sapiens	6714;6383;2534;998	P60953;P12931-1;P06241;P34741	REACT_228252;REACT_228263;REACT_228091;REACT_228195;REACT_228249;REACT_228262;REACT_228322;REACT_228192;REACT_228093;REACT_228032
REACT_2014	Synthesis of DNA	6	96	0.0125671	0.00392352	0.0196176	4	27	0.00388043	48887	Homo sapiens	890;5706;1017;5720;1026;5713	Q06323;P38936;P62333;P51665;P24941;P20248	REACT_480;REACT_1210;REACT_2111;REACT_1279
REACT_118811	IRF3 mediated activation of type 1 IFN	2	6	0.000785443	0.00400849	0.0200424	5	5	0.000718597	48887	Homo sapiens	3661;29110	Q9UHD2;Q14653	REACT_118613;REACT_118567;REACT_118783;REACT_147821;REACT_118685
REACT_12051	Cell surface interactions at the vascular wall	6	97	0.012698	0.00412401	0.0206201	5	53	0.00761713	48887	Homo sapiens	3675;6714;1277;2534;2335;5295	P02751;P27986;P12931-1;P02452;P06241;P26006	REACT_12043;REACT_13430;REACT_12475;REACT_1088;REACT_12408
REACT_18334	NCAM signaling for neurite out-growth	5	68	0.00890169	0.00426132	0.0213066	23	42	0.00603622	48887	Homo sapiens	6714;5894;5595;2534;1385	P04049;P12931-1;P06241;P27361;P16220	REACT_2158;REACT_12576;REACT_545;REACT_996;REACT_359;REACT_18375;REACT_1727;REACT_18366;REACT_18259;REACT_1780;REACT_525;REACT_1740;REACT_23877;REACT_136;REACT_143;REACT_1866;REACT_18389;REACT_12631;REACT_1289;REACT_18343;REACT_18333;REACT_18385;REACT_18353
REACT_19358	CD28 dependent PI3K/Akt signaling	3	21	0.00274905	0.00438195	0.0219097	7	9	0.00129348	48887	Homo sapiens	2534;207;5295	P27986;P06241;P31749	REACT_12391;REACT_19232;REACT_12584;REACT_19212;REACT_147711;REACT_147886;REACT_19274
REACT_200775	HSF1-dependent transactivation	3	21	0.00274905	0.00438195	0.0219097	3	8	0.00114976	48887	Homo sapiens	3320;2033;1387	P07900;Q09472;Q92793	REACT_200840;REACT_200787;REACT_200806
REACT_23787	Regulation of signaling by CBL	3	22	0.00287996	0.00498247	0.0249123	7	7	0.00100604	48887	Homo sapiens	2534;867;5295	P27986;P22681;P06241	REACT_23845;REACT_23785;REACT_23925;REACT_23869;REACT_23998;REACT_23989;REACT_23799
REACT_19405	CTLA4 inhibitory signaling	3	22	0.00287996	0.00498247	0.0249123	3	5	0.000718597	48887	Homo sapiens	6714;2534;207	P12931-1;P06241;P31749	REACT_19209;REACT_19203;REACT_19380
REACT_11064	Activation of TRKA receptors	2	7	0.00091635	0.00540146	0.0270073	6	6	0.000862317	48887	Homo sapiens	4914	P04629-1;P04629	REACT_10033;REACT_9962;REACT_9980;REACT_10088;REACT_10128;REACT_10014
REACT_163813	Scavenging by Class F Receptors	2	7	0.00091635	0.00540146	0.0270073	2	2	0.000287439	48887	Homo sapiens	811;3320	P07900;P27797	REACT_164000;REACT_164012
REACT_12477	eNOS activation	2	7	0.00091635	0.00540146	0.0270073	7	14	0.00201207	48887	Homo sapiens	3320;207	P07900;P31749	REACT_12415;REACT_12426;REACT_111249;REACT_12459;REACT_12382;REACT_12443;REACT_111175
REACT_20625	CREB phosphorylation through the activation of Adenylate Cyclase	2	7	0.00091635	0.00540146	0.0270073	1	2	0.000287439	48887	Homo sapiens	5566;1385	P17612;P16220	REACT_20583
REACT_6277	Assembly of Viral Components at the Budding Site	2	7	0.00091635	0.00540146	0.0270073	1	17	0.00244323	48887	Homo sapiens	811;821	P27824;P27797	REACT_6177
REACT_118744	Pre-NOTCH Expression and Processing	4	45	0.00589082	0.00542696	0.0271348	15	29	0.00416786	48887	Homo sapiens	2033;1387;4851;7157	P04637;P46531;Q09472;Q92793	REACT_118576;REACT_118833;REACT_118577;REACT_118767;REACT_118745;REACT_118739;REACT_169128;REACT_118708;REACT_118747;REACT_118694;REACT_118594;REACT_118657;REACT_118855;REACT_169189;REACT_118626
REACT_23832	Nephrin interactions	3	23	0.00301087	0.00563029	0.0281515	7	12	0.00172463	48887	Homo sapiens	2534;5295;88	P27986;P06241;P35609	REACT_23807;REACT_23984;REACT_24013;REACT_23929;REACT_23820;REACT_23852;REACT_23844
REACT_383	DNA Replication	6	104	0.0136143	0.00574656	0.0287328	10	48	0.00689853	48887	Homo sapiens	890;5706;1017;5720;1026;5713	Q06323;P38936;P62333;P51665;P24941;P20248	REACT_480;REACT_929;REACT_1210;REACT_1471;REACT_789;REACT_1344;REACT_135;REACT_2111;REACT_2227;REACT_1279
REACT_111155	Cell-Cell communication	7	138	0.0180652	0.00580531	0.0290265	11	62	0.00891061	48887	Homo sapiens	6714;5599;2534;5829;5295;88;1499	P35222-1;P27986;P49023;P12931-1;P06241;P35609;P45983	REACT_20542;REACT_23807;REACT_23984;REACT_24013;REACT_23929;REACT_23820;REACT_19131;REACT_23852;REACT_23844;REACT_25384;REACT_23920
REACT_118773	Signaling by the B Cell Receptor (BCR)	12	336	0.0439848	0.00594015	0.0297007	33	54	0.00776085	48887	Homo sapiens	1147;5706;5970;2534;5720;867;1385;2931;5713;1026;207;5295	P27986;P22681;Q06323;Q04206;P06241;P51665;P38936;P62333;P49840;P31749;P16220;O15111	REACT_118834;REACT_12537;REACT_12567;REACT_118566;REACT_12597;REACT_12572;REACT_12558;REACT_118716;REACT_118705;REACT_12532;REACT_12461;REACT_118585;REACT_12403;REACT_12420;REACT_12614;REACT_118781;REACT_118618;REACT_12565;REACT_12395;REACT_118828;REACT_12584;REACT_147711;REACT_118601;REACT_12549;REACT_12391;REACT_118689;REACT_118617;REACT_118619;REACT_118856;REACT_147781;REACT_12383;REACT_12485;…
REACT_163936	Fc epsilon receptor (FCERI) signaling	12	336	0.0439848	0.00594015	0.0297007	45	105	0.0150905	48887	Homo sapiens	5599;1147;5894;5970;5595;2534;1385;2353;2931;1026;207;5295	P04049;P27986;Q04206;P06241;P38936;P27361;P01100;P49840;P31749;P16220;P45983;O15111	REACT_545;REACT_12399;REACT_12537;REACT_12567;REACT_12553;REACT_21385;REACT_12597;REACT_1727;REACT_12572;REACT_12558;REACT_21404;REACT_163929;REACT_6716;REACT_12532;REACT_12461;REACT_525;REACT_12403;REACT_12420;REACT_163925;REACT_12614;REACT_143;REACT_12565;REACT_12395;REACT_2158;REACT_163990;REACT_12584;REACT_996;REACT_6896;REACT_359;REACT_163980;REACT_147711;REACT_21251;REACT_1780;REACT_12549;R…
REACT_24969	TRAF6 mediated NF-kB activation	3	24	0.00314177	0.00632638	0.0316319	4	4	0.000574878	48887	Homo sapiens	7186;1147;5970	Q04206;Q12933;O15111	REACT_25003;REACT_6906;REACT_24935;REACT_6848
REACT_111133	Growth hormone receptor signaling	3	24	0.00314177	0.00632638	0.0316319	7	28	0.00402414	48887	Homo sapiens	5595;6776;5617	P01236;P27361;P42229	REACT_23827;REACT_111224;REACT_111076;REACT_23774;REACT_111235;REACT_111218;REACT_111212
REACT_200668	WNT mediated activation of DVL	2	8	0.00104726	0.00698454	0.0349227	2	4	0.000574878	48887	Homo sapiens	1457;1454	P49674;P68400	REACT_200768;REACT_200861
REACT_832	Dimerization of procaspase-8	2	8	0.00104726	0.00698454	0.0349227	1	3	0.000431158	48887	Homo sapiens	7186;8717	Q15628;Q12933	REACT_663
REACT_228024	VEGFR2 mediated cell proliferation	3	25	0.00327268	0.00707163	0.0353581	14	31	0.0044553	48887	Homo sapiens	6714;5894;5595	P04049;P12931-1;P27361	REACT_2158;REACT_545;REACT_1780;REACT_1740;REACT_525;REACT_228152;REACT_23877;REACT_996;REACT_136;REACT_143;REACT_359;REACT_1866;REACT_1289;REACT_1727
REACT_6837	Regulation of APC/C activators between G1/S and early anaphase	5	77	0.0100799	0.00711625	0.0355812	3	14	0.00201207	48887	Homo sapiens	890;5706;1017;5720;5713	Q06323;P62333;P51665;P24941;P20248	REACT_6878;REACT_6721;REACT_9051
REACT_1783	G1/S Transition	6	109	0.0142689	0.00716197	0.0356645	20	32	0.00459902	48887	Homo sapiens	890;5706;1017;5720;1026;5713	Q06323;P38936;P62333;P51665;P24941;P20248	REACT_773;REACT_592;REACT_8993;REACT_384;REACT_1657;REACT_929;REACT_9026;REACT_425;REACT_9034;REACT_9050;REACT_789;REACT_135;REACT_1683;REACT_2227;REACT_334;REACT_9067;REACT_9068;REACT_9060;REACT_1344;REACT_8998
REACT_1221	CDK-mediated phosphorylation and removal of Cdc6	4	50	0.00654536	0.00780165	0.0356645	2	4	0.000574878	48887	Homo sapiens	5706;1017;5720;5713	Q06323;P62333;P51665;P24941	REACT_1210;REACT_1279
REACT_228016	VEGFR2 mediated vascular permeability	3	26	0.00340359	0.00786684	0.0356645	10	15	0.00215579	48887	Homo sapiens	3320;207;1499	P35222-1;P07900;P31749	REACT_12415;REACT_12426;REACT_12391;REACT_12459;REACT_228327;REACT_12584;REACT_12382;REACT_147711;REACT_12443;REACT_111175
REACT_20549	Autodegradation of the E3 ubiquitin ligase COP1	4	51	0.00667627	0.00834669	0.0356645	2	5	0.000718597	48887	Homo sapiens	5706;5720;5713;7157	P04637;Q06323;P62333;P51665	REACT_20554;REACT_20637
REACT_20568	CREB phosphorylation through the activation of Ras	3	27	0.00353449	0.00871277	0.0356645	4	7	0.00100604	48887	Homo sapiens	5894;1385;88	P04049;P35609;P16220	REACT_20612;REACT_20670;REACT_20503;REACT_20631
REACT_163942	Syndecan interactions	3	27	0.00353449	0.00871277	0.0356645	7	15	0.00215579	48887	Homo sapiens	6383;1277;2335	P02751;P02452;P34741	REACT_163638;REACT_163693;REACT_163782;REACT_163690;REACT_163776;REACT_163762;REACT_163811
REACT_19230	Role of Abl in Robo-Slit signaling	2	9	0.00117816	0.00875166	0.0356645	4	4	0.000574878	48887	Homo sapiens	10486;25	P40123;P00519	REACT_19227;REACT_19182;REACT_19396;REACT_19260
REACT_121092	Regulation of gene expression by Hypoxia-inducible Factor	2	9	0.00117816	0.00875166	0.0356645	4	6	0.000862317	48887	Homo sapiens	2033;1387	Q09472;Q92793	REACT_121133;REACT_121365;REACT_121407;REACT_121196
REACT_164011	Regulation by c-FLIP	2	9	0.00117816	0.00875166	0.0356645	3	5	0.000718597	48887	Homo sapiens	7186;8717	Q15628;Q12933	REACT_163958;REACT_163981;REACT_163753
REACT_309	Stabilization of p53	4	52	0.00680717	0.00891614	0.0356645	3	7	0.00100604	48887	Homo sapiens	5706;5720;5713;7157	P04637;Q06323;P62333;P51665	REACT_1756;REACT_20554;REACT_20637
REACT_1614	Ubiquitin Mediated Degradation of Phosphorylated Cdc25A	4	52	0.00680717	0.00891614	0.0356645	2	5	0.000718597	48887	Homo sapiens	11200;5706;5720;5713	Q06323;P62333;P51665;O96017-12	REACT_873;REACT_43
REACT_1208	p53-Independent G1/S DNA damage checkpoint	4	52	0.00680717	0.00891614	0.0356645	2	6	0.000862317	48887	Homo sapiens	11200;5706;5720;5713	Q06323;P62333;P51665;O96017-12	REACT_873;REACT_43
REACT_2160	p53-Independent DNA Damage Response	4	52	0.00680717	0.00891614	0.0356645	2	6	0.000862317	48887	Homo sapiens	11200;5706;5720;5713	Q06323;P62333;P51665;O96017-12	REACT_873;REACT_43
REACT_21279	Regulation of mitotic cell cycle	5	82	0.0107344	0.00917708	0.0367083	7	32	0.00459902	48887	Homo sapiens	890;5706;1017;5720;5713	Q06323;P62333;P51665;P24941;P20248	REACT_6826;REACT_6715;REACT_6878;REACT_6777;REACT_6721;REACT_9051;REACT_9035
REACT_6828	APC/C-mediated degradation of cell cycle proteins	5	82	0.0107344	0.00917708	0.0367083	7	32	0.00459902	48887	Homo sapiens	890;5706;1017;5720;5713	Q06323;P62333;P51665;P24941;P20248	REACT_6826;REACT_6715;REACT_6878;REACT_6777;REACT_6721;REACT_9051;REACT_9035
REACT_21308	MAP kinase activation in TLR cascade	4	53	0.00693808	0.0095104	0.0378482	19	35	0.00503018	48887	Homo sapiens	5599;5595;1385;2353	P27361;P01100;P16220;P45983	REACT_12576;REACT_6896;REACT_12586;REACT_21385;REACT_12406;REACT_21404;REACT_6716;REACT_12539;REACT_12622;REACT_21251;REACT_1780;REACT_1740;REACT_136;REACT_1866;REACT_6719;REACT_1289;REACT_12631;REACT_12487;REACT_12439
REACT_200766	degradation of AXIN	4	54	0.00706899	0.0101299	0.0378482	8	8	0.00114976	48887	Homo sapiens	5706;8312;5720;5713	O15169;Q06323;P62333;P51665	REACT_200740;REACT_200631;REACT_200823;REACT_200703;REACT_200891;REACT_200679;REACT_200820;REACT_200873
REACT_21303	Myogenesis	3	29	0.00379631	0.0105594	0.0378482	8	14	0.00201207	48887	Homo sapiens	25;998;1499	P60953;P00519;P35222	REACT_21249;REACT_21386;REACT_21301;REACT_21341;REACT_21288;REACT_21282;REACT_21371;REACT_21336
REACT_21402	CDO in myogenesis	3	29	0.00379631	0.0105594	0.0378482	8	14	0.00201207	48887	Homo sapiens	25;998;1499	P60953;P00519;P35222	REACT_21249;REACT_21386;REACT_21301;REACT_21341;REACT_21288;REACT_21282;REACT_21371;REACT_21336
REACT_12442	AKT phosphorylates targets in the nucleus	2	10	0.00130907	0.0106969	0.0378482	4	4	0.000574878	48887	Homo sapiens	1385;207	P31749;P16220	REACT_12614;REACT_12597;REACT_12485;REACT_12572
REACT_634	RAF/MAP kinase cascade	2	10	0.00130907	0.0106969	0.0378482	13	19	0.00273067	48887	Homo sapiens	5894;5595	P04049;P27361	REACT_2158;REACT_545;REACT_1780;REACT_525;REACT_1740;REACT_996;REACT_23877;REACT_359;REACT_143;REACT_136;REACT_1866;REACT_1289;REACT_1727
REACT_22384	Netrin mediated repulsion signals	2	10	0.00130907	0.0106969	0.0378482	2	4	0.000574878	48887	Homo sapiens	6714;2534	P12931-1;P06241	REACT_22174;REACT_22338
REACT_111176	Tetrahydrobiopterin (BH4) synthesis, recycling, salvage and regulation	2	10	0.00130907	0.0106969	0.0378482	1	9	0.00129348	48887	Homo sapiens	3320;207	P07900;P31749	REACT_111106
REACT_200753	formation of the beta-catenin:TCF transactivating complex	4	57	0.00746171	0.0121436	0.0378482	13	13	0.00186835	48887	Homo sapiens	10524;2033;1387;1499	Q09472;Q92793;Q92993;P35222	REACT_200614;REACT_200860;REACT_200829;REACT_200871;REACT_200830;REACT_200848;REACT_200710;REACT_200800;REACT_200657;REACT_200605;REACT_200656;REACT_200613;REACT_200723
REACT_899	S Phase	6	123	0.0161016	0.0124517	0.0378482	18	52	0.00747341	48887	Homo sapiens	890;5706;1017;5720;1026;5713	Q06323;P38936;P62333;P51665;P24941;P20248	REACT_9062;REACT_9057;REACT_480;REACT_9026;REACT_1210;REACT_9034;REACT_9005;REACT_2111;REACT_2142;REACT_9065;REACT_9068;REACT_9070;REACT_9060;REACT_9007;REACT_8998;REACT_8995;REACT_8996;REACT_1279
REACT_111064	DAG and IP3 signaling	3	31	0.00405812	0.0126161	0.0378482	6	18	0.00258695	48887	Homo sapiens	5566;1385;5581	P17612;P16220;Q02156	REACT_1532;REACT_1031;REACT_15427;REACT_15377;REACT_15415;REACT_12062
REACT_1503	Caspase-8 activation by cleavage	2	11	0.00143998	0.0128145	0.0384435	5	9	0.00129348	48887	Homo sapiens	7186;8717	Q15628;Q12933	REACT_163958;REACT_163981;REACT_163753;REACT_1159;REACT_663
REACT_23810	Calnexin/calreticulin cycle	2	11	0.00143998	0.0128145	0.0384435	3	9	0.00129348	48887	Homo sapiens	811;821	P27824;P27797	REACT_23791;REACT_23831;REACT_23778
REACT_6270	Virus Assembly and Release	2	11	0.00143998	0.0128145	0.0384435	1	21	0.00301811	48887	Homo sapiens	811;821	P27824;P27797	REACT_6177
REACT_169185	DNA Damage/Telomere Stress Induced Senescence	4	58	0.00759262	0.0128678	0.0386035	7	12	0.00172463	48887	Homo sapiens	890;1017;1026;7157	P04637;P38936;P24941;P20248	REACT_1756;REACT_172579;REACT_172578;REACT_172586;REACT_9005;REACT_169309;REACT_334
REACT_163874	Non-integrin membrane-ECM interactions	4	59	0.00772352	0.0136191	0.0408573	12	22	0.00316183	48887	Homo sapiens	6383;1277;2335;3911	P02751;O15230;P02452;P34741	REACT_163638;REACT_163978;REACT_163693;REACT_163782;REACT_163904;REACT_163663;REACT_163960;REACT_163690;REACT_163776;REACT_163762;REACT_163916;REACT_163811
REACT_19351	Signaling by Robo receptor	3	32	0.00418903	0.0137243	0.0411729	5	18	0.00258695	48887	Homo sapiens	10486;25;998	P40123;P60953;P00519	REACT_19227;REACT_19125;REACT_19182;REACT_19396;REACT_19260
REACT_12478	EGFR interacts with phospholipase C-gamma	3	33	0.00431994	0.0148863	0.044659	6	21	0.00301811	48887	Homo sapiens	5566;1385;5581	P17612;P16220;Q02156	REACT_1532;REACT_1031;REACT_15427;REACT_15377;REACT_15415;REACT_12062
REACT_18266	Axon guidance	11	335	0.0438539	0.0149052	0.0447156	88	239	0.034349	48887	Homo sapiens	1457;10486;6714;3320;5894;6383;5595;2534;1385;25;998	P04049;P07900;P40123;P60953;P12931-1;P06241;P27361;P00519;P68400;P34741;P16220	REACT_228297;REACT_228218;REACT_545;REACT_228062;REACT_228195;REACT_228120;REACT_228119;REACT_228174;REACT_1727;REACT_525;REACT_19227;REACT_143;REACT_19125;REACT_19182;REACT_12631;REACT_19260;REACT_19221;REACT_19137;REACT_19128;REACT_1780;REACT_19153;REACT_19160;REACT_1740;REACT_19197;REACT_136;REACT_19321;REACT_18389;REACT_1866;REACT_1289;REACT_18343;REACT_19161;REACT_19393;REACT_18333;REACT_193…
REACT_19238	CD28 dependent Vav1 pathway	2	12	0.00157089	0.0150988	0.0452963	6	6	0.000862317	48887	Homo sapiens	2534;998	P60953;P06241	REACT_19243;REACT_19286;REACT_19254;REACT_19246;REACT_19244;REACT_19316
REACT_163910	NOTCH2 intracellular domain regulates transcription	2	12	0.00157089	0.0150988	0.0452963	2	9	0.00129348	48887	Homo sapiens	2033;1385	Q09472;P16220	REACT_163689;REACT_163817
REACT_12519	PECAM1 interactions	2	12	0.00157089	0.0150988	0.0452963	1	7	0.00100604	48887	Homo sapiens	6714;2534	P12931-1;P06241	REACT_12408
REACT_228170	EPH-Ephrin signaling	5	94	0.0123053	0.0157279	0.0471837	30	57	0.00819201	48887	Homo sapiens	6714;3320;6383;2534;998	P07900;P60953;P12931-1;P06241;P34741	REACT_228297;REACT_228177;REACT_228218;REACT_228062;REACT_228263;REACT_228195;REACT_228120;REACT_228119;REACT_228174;REACT_228030;REACT_228249;REACT_228286;REACT_228150;REACT_228200;REACT_228093;REACT_228070;REACT_228129;REACT_228320;REACT_228315;REACT_228322;REACT_228026;REACT_228252;REACT_228124;REACT_228091;REACT_228122;REACT_228262;REACT_228147;REACT_228192;REACT_228065;REACT_228032
REACT_228063	EPHA-mediated growth cone collapse	3	34	0.00445084	0.0161025	0.0483074	4	5	0.000718597	48887	Homo sapiens	6714;3320;2534	P07900;P12931-1;P06241	REACT_228120;REACT_228119;REACT_228174;REACT_228070
REACT_115720	PLCG1 events in ERBB2 signaling	3	34	0.00445084	0.0161025	0.0483074	6	20	0.00287439	48887	Homo sapiens	5566;1385;5581	P17612;P16220;Q02156	REACT_1532;REACT_1031;REACT_15427;REACT_15377;REACT_15415;REACT_12062
REACT_163993	IRF3-mediated induction of type I IFN	2	13	0.00170179	0.0175442	0.0526327	5	5	0.000718597	48887	Homo sapiens	3661;29110	Q9UHD2;Q14653	REACT_147901;REACT_147769;REACT_118567;REACT_147703;REACT_147821
REACT_14835	Notch-HLH transcription pathway	2	13	0.00170179	0.0175442	0.0526327	1	1	0.000143719	48887	Homo sapiens	1387;4851	P46531;Q92793	REACT_14814
REACT_641	Dissolution of Fibrin Clot	2	13	0.00170179	0.0175442	0.0526327	7	19	0.00273067	48887	Homo sapiens	302;5328	P07355;P00749	REACT_863;REACT_1456;REACT_142;REACT_739;REACT_1386;REACT_598;REACT_547
REACT_23878	N-glycan trimming in the ER and Calnexin/Calreticulin cycle	2	13	0.00170179	0.0175442	0.0526327	3	12	0.00172463	48887	Homo sapiens	811;821	P27824;P27797	REACT_23791;REACT_23831;REACT_23778
REACT_21267	Mitotic G1-G1/S phases	6	135	0.0176725	0.0187935	0.0563804	31	53	0.00761713	48887	Homo sapiens	890;5706;1017;5720;1026;5713	Q06323;P38936;P62333;P51665;P24941;P20248	REACT_1882;REACT_384;REACT_8993;REACT_1657;REACT_96;REACT_9050;REACT_334;REACT_9067;REACT_8998;REACT_773;REACT_111173;REACT_713;REACT_111202;REACT_592;REACT_111206;REACT_111248;REACT_929;REACT_9026;REACT_425;REACT_9034;REACT_789;REACT_135;REACT_2227;REACT_1683;REACT_111109;REACT_2081;REACT_111039;REACT_9068;REACT_9060;REACT_111079;REACT_1344
REACT_111118	BMAL1:CLOCK,NPAS2 activates circadian gene expression	3	37	0.00484357	0.0200775	0.0602325	3	14	0.00201207	48887	Homo sapiens	2033;1387;2908	Q09472;P04150;Q92793	REACT_25084;REACT_25321;REACT_25225
REACT_27307	Interleukin-6 signaling	2	14	0.0018327	0.0201455	0.0604365	14	19	0.00273067	48887	Homo sapiens	867;3716	P23458;P22681	REACT_27227;REACT_27222;REACT_27260;REACT_27225;REACT_27309;REACT_27189;REACT_27185;REACT_27288;REACT_27241;REACT_27203;REACT_27182;REACT_27262;REACT_27152;REACT_27220
REACT_524	SOS-mediated signalling	2	14	0.0018327	0.0201455	0.0604365	13	21	0.00301811	48887	Homo sapiens	5894;5595	P04049;P27361	REACT_2158;REACT_545;REACT_1780;REACT_525;REACT_1740;REACT_996;REACT_23877;REACT_359;REACT_143;REACT_136;REACT_1866;REACT_1289;REACT_1727
REACT_12606	GRB2 events in EGFR signaling	2	14	0.0018327	0.0201455	0.0604365	13	22	0.00316183	48887	Homo sapiens	5894;5595	P04049;P27361	REACT_2158;REACT_545;REACT_1780;REACT_525;REACT_1740;REACT_996;REACT_23877;REACT_359;REACT_143;REACT_136;REACT_1866;REACT_1289;REACT_1727
REACT_111080	Spry regulation of FGF signaling	2	14	0.0018327	0.0201455	0.0604365	4	11	0.00158091	48887	Homo sapiens	6714;867	P22681;P12931-1	REACT_111241;REACT_111107;REACT_111096;REACT_111141
REACT_150331	Molecules associated with elastic fibres	3	38	0.00497447	0.0215119	0.0645357	3	10	0.00143719	48887	Homo sapiens	3696;2335;3694	P26012;P02751;P18564	REACT_150434;REACT_150469;REACT_150337
REACT_15443	GRB2:SOS provides linkage to MAPK signaling for Integrins	2	15	0.00196361	0.0228973	0.0686918	2	2	0.000287439	48887	Homo sapiens	6714;2335	P02751;P12931-1	REACT_15323;REACT_15405
REACT_115697	Prolactin receptor signaling	2	15	0.00196361	0.0228973	0.0686918	12	14	0.00201207	48887	Homo sapiens	6776;5617	P01236;P42229	REACT_115800;REACT_111076;REACT_116161;REACT_115790;REACT_116156;REACT_115782;REACT_115907;REACT_116060;REACT_115719;REACT_115844;REACT_115938;REACT_115792
REACT_1230	Platelet Adhesion to exposed collagen	2	15	0.00196361	0.0228973	0.0686918	5	6	0.000862317	48887	Homo sapiens	1277;2534	P02452;P06241	REACT_20629;REACT_1523;REACT_436;REACT_1088;REACT_1990
REACT_661	SHC-mediated signalling	2	15	0.00196361	0.0228973	0.0686918	13	21	0.00301811	48887	Homo sapiens	5894;5595	P04049;P27361	REACT_2158;REACT_545;REACT_1780;REACT_525;REACT_1740;REACT_996;REACT_23877;REACT_359;REACT_143;REACT_136;REACT_1866;REACT_1289;REACT_1727
REACT_549	Activation of BAD and translocation to mitochondria	2	15	0.00196361	0.0228973	0.0686918	3	5	0.000718597	48887	Homo sapiens	7532;207	P61981;P31749	REACT_1139;REACT_12565;REACT_1663
REACT_12579	SHC1 events in EGFR signaling	2	15	0.00196361	0.0228973	0.0686918	13	23	0.00330555	48887	Homo sapiens	5894;5595	P04049;P27361	REACT_2158;REACT_545;REACT_1780;REACT_525;REACT_1740;REACT_996;REACT_23877;REACT_359;REACT_143;REACT_136;REACT_1866;REACT_1289;REACT_1727
REACT_20642	CREB phosphorylation through the activation of CaMKII	2	15	0.00196361	0.0228973	0.0686918	2	4	0.000574878	48887	Homo sapiens	1385;88	P35609;P16220	REACT_20566;REACT_20576
REACT_163977	Regulation of innate immune responses to cytosolic DNA	2	15	0.00196361	0.0228973	0.0686918	2	7	0.00100604	48887	Homo sapiens	3661;29110	Q9UHD2;Q14653	REACT_163856;REACT_163683
REACT_118779	Extracellular matrix organization	9	268	0.0350831	0.0235163	0.0705489	90	272	0.0390917	48887	Homo sapiens	3675;6383;3696;1277;2335;3911;22801;3694;3695	Q9UKX5;P26012;P02751;P18564;O15230;P26010;P02452;P34741;P26006	REACT_12043;REACT_150434;REACT_163755;REACT_121108;REACT_150249;REACT_169123;REACT_150389;REACT_150470;REACT_169161;REACT_169139;REACT_150373;REACT_120884;REACT_169319;REACT_163678;REACT_163844;REACT_120881;REACT_121152;REACT_160128;REACT_150344;REACT_1990;REACT_150199;REACT_150322;REACT_163638;REACT_169260;REACT_150252;REACT_163822;REACT_150131;REACT_120853;REACT_169414;REACT_150256;REACT_160174…
REACT_116022	Nuclear signaling by ERBB4	3	40	0.00523629	0.0245452	0.0736355	16	29	0.00416786	48887	Homo sapiens	2670;6776;5617	P01236;P14136;P42229	REACT_115800;REACT_115782;REACT_115713;REACT_115719;REACT_116060;REACT_115938;REACT_116088;REACT_115793;REACT_115942;REACT_111076;REACT_116161;REACT_115790;REACT_116156;REACT_115907;REACT_115844;REACT_115792
REACT_19236	Sema3A PAK dependent Axon repulsion	2	16	0.00209451	0.0257944	0.0773833	5	6	0.000862317	48887	Homo sapiens	3320;2534	P07900;P06241	REACT_19307;REACT_19168;REACT_19197;REACT_19221;REACT_19269
REACT_147841	STING mediated induction of host immune responses	2	16	0.00209451	0.0257944	0.0773833	8	18	0.00258695	48887	Homo sapiens	3661;29110	Q9UHD2;Q14653	REACT_147901;REACT_163955;REACT_163707;REACT_147769;REACT_118567;REACT_163667;REACT_147703;REACT_147821
REACT_23898	Rap1 signalling	2	16	0.00209451	0.0257944	0.0773833	2	7	0.00100604	48887	Homo sapiens	5894;5566	P04049;P17612	REACT_23814;REACT_23849
REACT_75774	Adaptive Immune System	21	876	0.114675	0.027225	0.0816751	76	223	0.0320494	48887	Homo sapiens	811;1445;6714;1147;5894;5706;5970;5566;867;5720;1385;2931;1026;5713;5071;821;207;3695;2534;5295;998	P27824;P60953;P22681;Q06323;O60260;P27797;P41240;P16220;O15111;P04049;P27986;P12931-1;P26010;Q04206;P06241;P62333;P38936;P51665;P17612;P49840;P31749	REACT_75916;REACT_12561;REACT_12537;REACT_12567;REACT_19212;REACT_19380;REACT_19246;REACT_75856;REACT_12597;REACT_75847;REACT_12572;REACT_12532;REACT_118705;REACT_75754;REACT_75898;REACT_12461;REACT_75928;REACT_118585;REACT_75930;REACT_12403;REACT_12420;REACT_19312;REACT_111153;REACT_75871;REACT_118781;REACT_111172;REACT_118618;REACT_12565;REACT_75901;REACT_12395;REACT_19274;REACT_75922;REACT_124…
REACT_22237	Netrin-1 signaling	3	42	0.0054981	0.0277975	0.0833926	10	31	0.0044553	48887	Homo sapiens	6714;2534;998	P60953;P12931-1;P06241	REACT_22278;REACT_22309;REACT_22183;REACT_22174;REACT_22200;REACT_22338;REACT_22213;REACT_22281;REACT_22398;REACT_22199
REACT_11065	Beta-catenin phosphorylation cascade	2	17	0.00222542	0.0288319	0.0859478	4	4	0.000574878	48887	Homo sapiens	8312;1499	P35222-1;O15169	REACT_9978;REACT_9955;REACT_9987;REACT_9959
REACT_15497	PKA-mediated phosphorylation of CREB	2	17	0.00222542	0.0288319	0.0859478	4	5	0.000718597	48887	Homo sapiens	5566;1385	P17612;P16220	REACT_1532;REACT_1031;REACT_15377;REACT_15415
REACT_999	SHC-related events	2	17	0.00222542	0.0288319	0.0859478	13	24	0.00344927	48887	Homo sapiens	5894;5595	P04049;P27361	REACT_2158;REACT_545;REACT_1780;REACT_525;REACT_1740;REACT_996;REACT_23877;REACT_359;REACT_143;REACT_136;REACT_1866;REACT_1289;REACT_1727
REACT_12508	Metabolism of nitric oxide	2	17	0.00222542	0.0288319	0.0859478	8	29	0.00416786	48887	Homo sapiens	3320;207	P07900;P31749	REACT_12415;REACT_12426;REACT_111249;REACT_12459;REACT_111106;REACT_12382;REACT_12443;REACT_111175
REACT_12389	eNOS activation and regulation	2	17	0.00222542	0.0288319	0.0859478	8	29	0.00416786	48887	Homo sapiens	3320;207	P07900;P31749	REACT_12415;REACT_12426;REACT_111249;REACT_12459;REACT_111106;REACT_12382;REACT_12443;REACT_111175
REACT_299	Signaling by NOTCH	5	111	0.0145307	0.0294729	0.0859478	51	94	0.0135096	48887	Homo sapiens	2033;1387;4851;1385;7157	P04637;P46531;Q09472;Q92793;P16220	REACT_169128;REACT_118804;REACT_118626;REACT_118622;REACT_2109;REACT_118570;REACT_118576;REACT_118816;REACT_118679;REACT_118745;REACT_118655;REACT_1784;REACT_163689;REACT_118830;REACT_118848;REACT_118660;REACT_118761;REACT_118662;REACT_169189;REACT_118754;REACT_118646;REACT_118704;REACT_118772;REACT_169428;REACT_163817;REACT_118683;REACT_118833;REACT_118577;REACT_118767;REACT_118739;REACT_118708;…
REACT_163906	ECM proteoglycans	4	75	0.00981804	0.029545	0.0859478	9	22	0.00316183	48887	Homo sapiens	1277;2335;3911;3694	P02751;O15230;P18564;P02452	REACT_163755;REACT_163884;REACT_163678;REACT_163844;REACT_163822;REACT_163804;REACT_164009;REACT_169205;REACT_163828
REACT_6350	Inhibition of PKR	1	2	0.000261814	0.0304257	0.0859478	1	2	0.000287439	48887	Homo sapiens	5610	P19525	REACT_6186
REACT_115831	ISG15 antiviral mechanism	4	76	0.00994895	0.0307953	0.0859478	4	16	0.00229951	48887	Homo sapiens	3661;5595;3716;5610	P23458;P19525;P27361;Q14653	REACT_115890;REACT_24932;REACT_115934;REACT_115684
REACT_115676	Antiviral mechanism by IFN-stimulated genes	4	76	0.00994895	0.0307953	0.0859478	4	16	0.00229951	48887	Homo sapiens	3661;5595;3716;5610	P23458;P19525;P27361;Q14653	REACT_115890;REACT_24932;REACT_115934;REACT_115684
REACT_160123	Fcgamma receptor (FCGR) dependent phagocytosis	8	238	0.0311559	0.0317809	0.0859478	20	42	0.00603622	48887	Homo sapiens	6714;3320;5595;2534;25;5295;998;5581	P07900;P27986;P60953;P12931-1;P06241;P27361;P00519;Q02156	REACT_19307;REACT_160238;REACT_19168;REACT_160236;REACT_160090;REACT_160265;REACT_160118;REACT_160291;REACT_160316;REACT_160161;REACT_160185;REACT_160257;REACT_160204;REACT_160304;REACT_160224;REACT_160173;REACT_160166;REACT_12062;REACT_160164;REACT_160206
REACT_25148	Activation of IRF3/IRF7 mediated by TBK1/IKK epsilon	2	18	0.00235633	0.0320049	0.0859478	5	9	0.00129348	48887	Homo sapiens	3661;29110	Q9UHD2;Q14653	REACT_6917;REACT_6864;REACT_6793;REACT_6728;REACT_25081
REACT_111184	Negative regulation of FGFR signaling	3	45	0.00589082	0.033085	0.0859478	7	14	0.00201207	48887	Homo sapiens	6714;5595;867	P22681;P12931-1;P27361	REACT_111241;REACT_111107;REACT_111096;REACT_111231;REACT_111161;REACT_111141;REACT_111145
REACT_150366	Elastic fibre formation	3	45	0.00589082	0.033085	0.0859478	4	17	0.00244323	48887	Homo sapiens	3696;2335;3694	P26012;P02751;P18564	REACT_150434;REACT_150469;REACT_150256;REACT_150337
REACT_228226	Ephrin signaling	2	19	0.00248724	0.0353085	0.0859478	10	11	0.00158091	48887	Homo sapiens	6714;2534	P12931-1;P06241	REACT_228177;REACT_228129;REACT_228297;REACT_228026;REACT_228315;REACT_228218;REACT_228122;REACT_228286;REACT_228147;REACT_228065
REACT_121141	Signaling by FGFR1 fusion mutants	2	19	0.00248724	0.0353085	0.0859478	7	17	0.00244323	48887	Homo sapiens	6776;5295	P27986;P42229	REACT_121049;REACT_121343;REACT_121048;REACT_121216;REACT_120762;REACT_121331;REACT_121382
REACT_163699	Scavenging by Class A Receptors	2	19	0.00248724	0.0353085	0.0859478	3	10	0.00143719	48887	Homo sapiens	811;1277	P27797;P02452	REACT_163647;REACT_163645;REACT_163711
REACT_24019	Synthesis, secretion, and inactivation of Glucagon-like Peptide-1 (GLP-1)	2	20	0.00261814	0.0387381	0.0859478	2	6	0.000862317	48887	Homo sapiens	3952;1499	P35222-1;P41159	REACT_24006;REACT_24009
REACT_118780	NOTCH1 Intracellular Domain Regulates Transcription	3	48	0.00628354	0.0388586	0.0859478	15	16	0.00229951	48887	Homo sapiens	2033;1387;4851	P46531;Q09472;Q92793	REACT_118587;REACT_118848;REACT_169298;REACT_118660;REACT_118662;REACT_118680;REACT_118794;REACT_118646;REACT_118817;REACT_169109;REACT_118596;REACT_118772;REACT_169428;REACT_118683;REACT_169210
REACT_734	DNA Replication Pre-Initiation	4	82	0.0107344	0.0389481	0.0859478	6	20	0.00287439	48887	Homo sapiens	5706;1017;5720;5713	Q06323;P62333;P51665;P24941	REACT_929;REACT_1471;REACT_789;REACT_1344;REACT_135;REACT_2227
REACT_1725	M/G1 Transition	4	82	0.0107344	0.0389481	0.0859478	6	20	0.00287439	48887	Homo sapiens	5706;1017;5720;5713	Q06323;P62333;P51665;P24941	REACT_929;REACT_1471;REACT_789;REACT_1344;REACT_135;REACT_2227
REACT_12526	TCR signaling	4	82	0.0107344	0.0389481	0.0859478	7	46	0.0066111	48887	Homo sapiens	1445;1147;5970;5295	P27986;Q04206;P41240;O15111	REACT_12399;REACT_12603;REACT_12561;REACT_12553;REACT_12581;REACT_12640;REACT_12486
REACT_13464	Regulation of activated PAK-2p34 by proteasome mediated degradation	3	49	0.00641445	0.0408898	0.0859478	1	2	0.000287439	48887	Homo sapiens	5706;5720;5713	Q06323;P62333;P51665	REACT_13413
REACT_111056	Cross-presentation of soluble exogenous antigens (endosomes)	3	49	0.00641445	0.0408898	0.0859478	1	5	0.000718597	48887	Homo sapiens	5706;5720;5713	Q06323;P62333;P51665	REACT_111172
REACT_118563	RIP-mediated NFkB activation via ZBP1	2	21	0.00274905	0.0422891	0.0859478	3	4	0.000574878	48887	Homo sapiens	1147;5970	Q04206;O15111	REACT_6906;REACT_6848;REACT_6973
REACT_150139	SHC-related events triggered by IGF1R	2	21	0.00274905	0.0422891	0.0859478	13	23	0.00330555	48887	Homo sapiens	5894;5595	P04049;P27361	REACT_2158;REACT_545;REACT_1780;REACT_525;REACT_1740;REACT_996;REACT_23877;REACT_359;REACT_143;REACT_136;REACT_1866;REACT_1289;REACT_1727
REACT_22272	Signal transduction by L1	2	21	0.00274905	0.0422891	0.0859478	2	11	0.00158091	48887	Homo sapiens	1457;5595	P27361;P68400	REACT_22378;REACT_136
REACT_6167	Influenza Infection	5	123	0.0161016	0.0426978	0.0859478	5	55	0.00790457	48887	Homo sapiens	811;3320;6142;821;5610	P07900;P27824;Q02543;P27797;P19525	REACT_6186;REACT_9524;REACT_9428;REACT_9514;REACT_6177
REACT_13565	Regulation of ornithine decarboxylase (ODC)	3	50	0.00654536	0.0429739	0.0859478	1	4	0.000574878	48887	Homo sapiens	5706;5720;5713	Q06323;P62333;P51665	REACT_13491
REACT_4	Ubiquitin-dependent degradation of Cyclin D1	3	50	0.00654536	0.0429739	0.0859478	1	5	0.000718597	48887	Homo sapiens	5706;5720;5713	Q06323;P62333;P51665	REACT_2142
REACT_938	Ubiquitin-dependent degradation of Cyclin D	3	50	0.00654536	0.0429739	0.0859478	1	5	0.000718597	48887	Homo sapiens	5706;5720;5713	Q06323;P62333;P51665	REACT_2142
REACT_160131	Fibronectin matrix formation	1	3	0.000392722	0.0452925	0.0881608	3	3	0.000431158	48887	Homo sapiens	2335	P02751	REACT_12043;REACT_160128;REACT_160174
REACT_12049	Signalling to STAT3	1	3	0.000392722	0.0452925	0.0881608	1	1	0.000143719	48887	Homo sapiens	4914	P04629	REACT_12057
REACT_1391	ERK1 activation	1	3	0.000392722	0.0452925	0.0881608	5	6	0.000862317	48887	Homo sapiens	5595	P27361	REACT_1780;REACT_1740;REACT_136;REACT_1866;REACT_1289
REACT_11034	Regulation of gap junction activity	1	3	0.000392722	0.0452925	0.0881608	3	4	0.000574878	48887	Homo sapiens	6714	P12931-2	REACT_10125;REACT_9997;REACT_9975
REACT_11043	c-src mediated regulation of Cx43 function and closure of gap junctions	1	3	0.000392722	0.0452925	0.0881608	3	4	0.000574878	48887	Homo sapiens	6714	P12931-2	REACT_10125;REACT_9997;REACT_9975
REACT_163734	STAT6-mediated induction of chemokines	1	3	0.000392722	0.0452925	0.0881608	3	6	0.000862317	48887	Homo sapiens	29110	Q9UHD2	REACT_163955;REACT_163707;REACT_163667
REACT_1650	Activation of BIM and translocation to mitochondria	1	3	0.000392722	0.0452925	0.0881608	1	2	0.000287439	48887	Homo sapiens	5599	P45983	REACT_1888
REACT_2100	Activation of BMF and translocation to mitochondria	1	3	0.000392722	0.0452925	0.0881608	1	2	0.000287439	48887	Homo sapiens	5599	P45983	REACT_1981
REACT_6362	Phosphorylation of proteins involved in the G2/M transition by Cyclin A:Cdc2 complexes	1	3	0.000392722	0.0452925	0.0881608	1	2	0.000287439	48887	Homo sapiens	890	P20248	REACT_1627
REACT_15502	CaMK IV-mediated phosphorylation of CREB	1	3	0.000392722	0.0452925	0.0881608	2	5	0.000718597	48887	Homo sapiens	1385	P16220	REACT_15427;REACT_15415
REACT_1857	Cyclin A/B1 associated events during G2/M transition	2	22	0.00287996	0.045957	0.0881608	8	24	0.00344927	48887	Homo sapiens	890;1017	P24941;P20248	REACT_6276;REACT_6342;REACT_169321;REACT_6308;REACT_6139;REACT_1627;REACT_6327;REACT_6294
REACT_24994	Regulation of mRNA stability by proteins that bind AU-rich elements	4	87	0.0113889	0.0465997	0.0881608	3	26	0.00373671	48887	Homo sapiens	5706;5720;5713;207	Q06323;P62333;P51665;P31749	REACT_25335;REACT_25187;REACT_25343
REACT_9031	Vpu mediated degradation of CD4	3	52	0.00680717	0.0472989	0.0881608	1	5	0.000718597	48887	Homo sapiens	5706;5720;5713	Q06323;P62333;P51665	REACT_9018
REACT_116005	SHC1 events in ERBB4 signaling	2	23	0.00301087	0.0497375	0.0881608	13	23	0.00330555	48887	Homo sapiens	5894;5595	P04049;P27361	REACT_2158;REACT_545;REACT_1780;REACT_525;REACT_1740;REACT_996;REACT_23877;REACT_359;REACT_143;REACT_136;REACT_1866;REACT_1289;REACT_1727
REACT_23974	Incretin synthesis, secretion, and inactivation	2	23	0.00301087	0.0497375	0.0881608	2	12	0.00172463	48887	Homo sapiens	3952;1499	P35222-1;P41159	REACT_24006;REACT_24009
REACT_169436	Oxidative Stress Induced Senescence	4	90	0.0117816	0.051565	0.0881608	12	38	0.00546134	48887	Homo sapiens	5599;5595;2353;7157	P04637;P27361;P01100;P45983	REACT_169322;REACT_169135;REACT_21251;REACT_169240;REACT_6896;REACT_169258;REACT_169171;REACT_21385;REACT_169221;REACT_169434;REACT_21404;REACT_6716
REACT_6821	SCF-beta-TrCP mediated degradation of Emi1	3	54	0.00706899	0.0518303	0.0881608	1	3	0.000431158	48887	Homo sapiens	5706;5720;5713	Q06323;P62333;P51665	REACT_6878
REACT_12627	Generic Transcription Pathway	13	512	0.0670245	0.0530767	0.0881608	35	49	0.00704225	48887	Homo sapiens	1387;4851;367;2908;4089	P04150-2;P04150-1;P04150-4;P04150-3;Q92793;P46531;P10275;Q13485;P04150-9;P04150-7;P04150-8;P04150-5;P04150-6	REACT_121081;REACT_120994;REACT_121227;REACT_121342;REACT_6726;REACT_121278;REACT_121097;REACT_121012;REACT_116163;REACT_120778;REACT_6887;REACT_6857;REACT_120757;REACT_14814;REACT_121336;REACT_121368;REACT_120838;REACT_121295;REACT_121054;REACT_19207;REACT_120772;REACT_121300;REACT_121406;REACT_120856;REACT_121142;REACT_120960;REACT_121015;REACT_121396;REACT_121162;REACT_6760;REACT_121212;REACT_…
REACT_12433	Nuclear Events (kinase and transcription factor activation)	2	24	0.00314177	0.0536264	0.0881608	8	11	0.00158091	48887	Homo sapiens	5595;1385	P27361;P16220	REACT_12622;REACT_12576;REACT_12586;REACT_12631;REACT_12406;REACT_12487;REACT_12439;REACT_12539
REACT_118789	REV-ERBA represses gene expression	2	24	0.00314177	0.0536264	0.0881608	2	4	0.000574878	48887	Homo sapiens	2033;1387	Q09472;Q92793	REACT_116112;REACT_25233
REACT_25325	AUF1 (hnRNP D0) destabilizes mRNA	3	55	0.0071999	0.0541722	0.0881608	1	4	0.000574878	48887	Homo sapiens	5706;5720;5713	Q06323;P62333;P51665	REACT_25343
REACT_9453	Vif-mediated degradation of APOBEC3G	3	55	0.0071999	0.0541722	0.0881608	1	4	0.000574878	48887	Homo sapiens	5706;5720;5713	Q06323;P62333;P51665	REACT_9466
REACT_200841	degradation of DVL	3	56	0.0073308	0.0565643	0.0881608	2	7	0.00100604	48887	Homo sapiens	5706;5720;5713	Q06323;P62333;P51665	REACT_200883;REACT_200726
REACT_118659	RORA activates circadian gene expression	2	25	0.00327268	0.0576195	0.0881608	5	5	0.000718597	48887	Homo sapiens	2033;1387	Q09472;Q92793	REACT_115644;REACT_116112;REACT_118734;REACT_25233;REACT_25225
REACT_19290	G beta:gamma signalling through PI3Kgamma	2	25	0.00327268	0.0576195	0.0881608	3	4	0.000574878	48887	Homo sapiens	5294;207	P48736;P31749	REACT_19289;REACT_19310;REACT_12388
REACT_115854	GRB2 events in ERBB2 signaling	2	25	0.00327268	0.0576195	0.0881608	13	23	0.00330555	48887	Homo sapiens	5894;5595	P04049;P27361	REACT_2158;REACT_545;REACT_1780;REACT_525;REACT_1740;REACT_996;REACT_23877;REACT_359;REACT_143;REACT_136;REACT_1866;REACT_1289;REACT_1727
REACT_111214	G0 and Early G1	2	25	0.00327268	0.0576195	0.0881608	5	10	0.00143719	48887	Homo sapiens	890;1017	P24941;P20248	REACT_111109;REACT_111173;REACT_111202;REACT_111039;REACT_111079
REACT_120815	Regulation of Hypoxia-inducible Factor (HIF) by oxygen	2	25	0.00327268	0.0576195	0.0881608	4	19	0.00273067	48887	Homo sapiens	2033;1387	Q09472;Q92793	REACT_121133;REACT_121365;REACT_121407;REACT_121196
REACT_121311	Cellular response to hypoxia	2	25	0.00327268	0.0576195	0.0881608	4	19	0.00273067	48887	Homo sapiens	2033;1387	Q09472;Q92793	REACT_121133;REACT_121365;REACT_121407;REACT_121196
REACT_308	Phosphorylation of proteins involved in G1/S transition by active Cyclin E:Cdk2 complexes	1	4	0.000523629	0.0599332	0.0881608	1	1	0.000143719	48887	Homo sapiens	1017	P24941	REACT_8993
REACT_20617	Localization of the PINCH-ILK-PARVIN complex to focal adhesions	1	4	0.000523629	0.0599332	0.0881608	1	2	0.000287439	48887	Homo sapiens	5829	P49023	REACT_20542
REACT_13655	AKT-mediated inactivation of FOXO1A	1	4	0.000523629	0.0599332	0.0881608	1	2	0.000287439	48887	Homo sapiens	207	P31749	REACT_12430
REACT_121	Activation of PUMA and translocation to mitochondria	1	4	0.000523629	0.0599332	0.0881608	2	5	0.000718597	48887	Homo sapiens	7157	P04637	REACT_1555;REACT_169397
REACT_1194	Activation of NOXA and translocation to mitochondria	1	4	0.000523629	0.0599332	0.0881608	2	5	0.000718597	48887	Homo sapiens	7157	P04637	REACT_169265;REACT_2201
REACT_6222	NS1 Mediated Effects on Host Pathways	1	4	0.000523629	0.0599332	0.0881608	1	4	0.000574878	48887	Homo sapiens	5610	P19525	REACT_6186
REACT_200658	Toxicity of botulinum toxin type C (BoNT/C)	1	4	0.000523629	0.0599332	0.0881608	1	5	0.000718597	48887	Homo sapiens	6804	Q16623	REACT_11195
REACT_20661	CREB phosphorylation through the activation of CaMKK	1	4	0.000523629	0.0599332	0.0881608	1	5	0.000718597	48887	Homo sapiens	1385	P16220	REACT_20666
REACT_160254	Constitutive Signaling by NOTCH1 HD+PEST Domain Mutants	3	58	0.00759262	0.0614971	0.0881608	21	21	0.00301811	48887	Homo sapiens	2033;1387;4851	P46531;Q09472;Q92793	REACT_160309;REACT_160289;REACT_160126;REACT_160097;REACT_169193;REACT_169356;REACT_160142;REACT_160108;REACT_160290;REACT_169246;REACT_169140;REACT_160191;REACT_160192;REACT_160085;REACT_160195;REACT_160282;REACT_160177;REACT_160171;REACT_160249;REACT_160179;REACT_160198
REACT_160243	Constitutive Signaling by NOTCH1 PEST Domain Mutants	3	58	0.00759262	0.0614971	0.0881608	21	21	0.00301811	48887	Homo sapiens	2033;1387;4851	P46531;Q09472;Q92793	REACT_160309;REACT_160213;REACT_160289;REACT_160126;REACT_160283;REACT_160115;REACT_169193;REACT_169356;REACT_160087;REACT_160108;REACT_160290;REACT_169246;REACT_169140;REACT_160192;REACT_160282;REACT_160110;REACT_160177;REACT_160171;REACT_160249;REACT_160179;REACT_160273
REACT_1949	CDT1 association with the CDC6:ORC:origin complex	3	58	0.00759262	0.0614971	0.0881608	1	3	0.000431158	48887	Homo sapiens	5706;5720;5713	Q06323;P62333;P51665	REACT_1471
REACT_228209	Hh ligand biogenesis disease	3	58	0.00759262	0.0614971	0.0881608	1	7	0.00100604	48887	Homo sapiens	5706;5720;5713	Q06323;P62333;P51665	REACT_228181
REACT_12484	EGFR downregulation	2	26	0.00340359	0.0617127	0.0881608	19	19	0.00273067	48887	Homo sapiens	867;998	P60953;P22681	REACT_12381;REACT_12521;REACT_12635;REACT_12451;REACT_12515;REACT_12632;REACT_12562;REACT_12424;REACT_12527;REACT_12412;REACT_12495;REACT_12441;REACT_12626;REACT_12387;REACT_12432;REACT_12500;REACT_12491;REACT_12465;REACT_12520
REACT_25216	Regulation of IFNA signaling	2	26	0.00340359	0.0617127	0.0881608	4	5	0.000718597	48887	Homo sapiens	3439;3716	P23458;P01562	REACT_25065;REACT_24939;REACT_25329;REACT_25289
REACT_9000	Calmodulin induced events	2	26	0.00340359	0.0617127	0.0881608	5	13	0.00186835	48887	Homo sapiens	5566;1385	P17612;P16220	REACT_1532;REACT_1031;REACT_15427;REACT_15377;REACT_15415
REACT_9053	CaM pathway	2	26	0.00340359	0.0617127	0.0881608	5	14	0.00201207	48887	Homo sapiens	5566;1385	P17612;P16220	REACT_1532;REACT_1031;REACT_15427;REACT_15377;REACT_15415
REACT_21310	Phospholipase C-mediated cascade	3	59	0.00772352	0.0640366	0.0881608	6	21	0.00301811	48887	Homo sapiens	5566;1385;5581	P17612;P16220;Q02156	REACT_1532;REACT_1031;REACT_15427;REACT_15377;REACT_15415;REACT_12062
REACT_6785	Autodegradation of Cdh1 by Cdh1:APC/C	3	60	0.00785443	0.0666241	0.0881608	1	2	0.000287439	48887	Homo sapiens	5706;5720;5713	Q06323;P62333;P51665	REACT_6715
REACT_13648	Regulation of Apoptosis	3	60	0.00785443	0.0666241	0.0881608	1	12	0.00172463	48887	Homo sapiens	5706;5720;5713	Q06323;P62333;P51665	REACT_13413
REACT_115993	SHC1 events in ERBB2 signaling	2	28	0.0036654	0.070184	0.0881608	13	23	0.00330555	48887	Homo sapiens	5894;5595	P04049;P27361	REACT_2158;REACT_545;REACT_1780;REACT_525;REACT_1740;REACT_996;REACT_23877;REACT_359;REACT_143;REACT_136;REACT_1866;REACT_1289;REACT_1727
REACT_19388	G-protein beta:gamma signalling	2	28	0.0036654	0.070184	0.0881608	3	6	0.000862317	48887	Homo sapiens	5294;207	P48736;P31749	REACT_19289;REACT_19310;REACT_12388
REACT_15307	Ca-dependent events	2	28	0.0036654	0.070184	0.0881608	5	17	0.00244323	48887	Homo sapiens	5566;1385	P17612;P16220	REACT_1532;REACT_1031;REACT_15427;REACT_15377;REACT_15415
REACT_2077	RAF activation	1	5	0.000654536	0.0743513	0.0881608	5	5	0.000718597	48887	Homo sapiens	5894	P04049	REACT_2158;REACT_525;REACT_996;REACT_23877;REACT_359
REACT_11046	NGF-independant TRKA activation	1	5	0.000654536	0.0743513	0.0881608	2	2	0.000287439	48887	Homo sapiens	4914	P04629	REACT_9980;REACT_10128
REACT_900	FasL/ CD95L signaling	1	5	0.000654536	0.0743513	0.0881608	3	5	0.000718597	48887	Homo sapiens	356	P48023	REACT_2191;REACT_606;REACT_1426
REACT_1525	PKA-mediated phosphorylation of key metabolic factors	1	5	0.000654536	0.0743513	0.0881608	3	5	0.000718597	48887	Homo sapiens	5566	P17612	REACT_483;REACT_304;REACT_2128
REACT_1482	ERK activation	1	5	0.000654536	0.0743513	0.0881608	5	11	0.00158091	48887	Homo sapiens	5595	P27361	REACT_1780;REACT_1740;REACT_136;REACT_1866;REACT_1289
REACT_11213	Nicotinamide salvaging	1	5	0.000654536	0.0743513	0.0881608	1	4	0.000574878	48887	Homo sapiens	5743	P35354	REACT_147811
REACT_172638	Asymmetric localization of PCP proteins	3	63	0.00824715	0.0746687	0.0881608	1	7	0.00100604	48887	Homo sapiens	5706;5720;5713	Q06323;P62333;P51665	REACT_172641
REACT_6871	APC/C:Cdc20 mediated degradation of Securin	3	64	0.00837806	0.0774422	0.0881608	1	3	0.000431158	48887	Homo sapiens	5706;5720;5713	Q06323;P62333;P51665	REACT_6777
REACT_12555	Downstream TCR signaling	3	64	0.00837806	0.0774422	0.0881608	5	21	0.00301811	48887	Homo sapiens	1147;5970;5295	P27986;Q04206;O15111	REACT_12399;REACT_12561;REACT_12553;REACT_12581;REACT_12486
REACT_228190	Processing-defective Hh variants abrogate ligand secretion	3	64	0.00837806	0.0774422	0.0881608	2	22	0.00316183	48887	Homo sapiens	5706;5720;5713	Q06323;P62333;P51665	REACT_228113;REACT_228181
REACT_228111	Hedgehog ligand biogenesis	3	64	0.00837806	0.0774422	0.0881608	1	15	0.00215579	48887	Homo sapiens	5706;5720;5713	Q06323;P62333;P51665	REACT_228113
REACT_228134	Signaling by Hedgehog	3	64	0.00837806	0.0774422	0.0881608	1	15	0.00215579	48887	Homo sapiens	5706;5720;5713	Q06323;P62333;P51665	REACT_228113
REACT_21281	TAK1 activates NFkB by phosphorylation and activation of IKKs complex	2	30	0.00392722	0.0790097	0.0881608	3	3	0.000431158	48887	Homo sapiens	1147;5970	Q04206;O15111	REACT_6906;REACT_6848;REACT_6935
REACT_169262	Laminin interactions	2	30	0.00392722	0.0790097	0.0881608	9	15	0.00215579	48887	Homo sapiens	3675;3911	O15230;P26006	REACT_169260;REACT_169377;REACT_13716;REACT_169338;REACT_169175;REACT_169245;REACT_169139;REACT_169405;REACT_13569
REACT_200610	disassembly of the destruction complex and recruitment of AXIN to the membrane	2	31	0.00405812	0.0835463	0.0881608	6	7	0.00100604	48887	Homo sapiens	8312;1499	O15169;P35222	REACT_228144;REACT_200628;REACT_200662;REACT_200843;REACT_200900;REACT_200677
REACT_169325	Oncogene Induced Senescence	2	31	0.00405812	0.0835463	0.0881608	5	17	0.00244323	48887	Homo sapiens	5595;7157	P04637;P27361	REACT_169322;REACT_169135;REACT_169247;REACT_169171;REACT_169115
REACT_120999	Signaling by FGFR1 mutants	2	31	0.00405812	0.0835463	0.0881608	7	24	0.00344927	48887	Homo sapiens	6776;5295	P27986;P42229	REACT_121049;REACT_121343;REACT_121048;REACT_121216;REACT_120762;REACT_121331;REACT_121382
REACT_19271	Semaphorin interactions	3	67	0.00877078	0.0860297	0.0881608	18	40	0.00574878	48887	Homo sapiens	3320;2534;998	P07900;P60953;P06241	REACT_19307;REACT_19168;REACT_19221;REACT_19337;REACT_19269;REACT_19368;REACT_19173;REACT_19137;REACT_19420;REACT_19117;REACT_19128;REACT_19153;REACT_19160;REACT_19197;REACT_19321;REACT_19161;REACT_19393;REACT_19285
REACT_2243	Assembly of the pre-replicative complex	3	67	0.00877078	0.0860297	0.0881608	1	12	0.00172463	48887	Homo sapiens	5706;5720;5713	Q06323;P62333;P51665	REACT_1471
REACT_21384	Thrombin signalling through proteinase activated receptors (PARs)	2	32	0.00418903	0.0881608	0.0881608	5	14	0.00201207	48887	Homo sapiens	6714;5595	P12931-1;P27361	REACT_23899;REACT_23900;REACT_23958;REACT_23960;REACT_23781
REACT_118721	Signaling by NOTCH2	2	32	0.00418903	0.0881608	0.0881608	2	20	0.00287439	48887	Homo sapiens	2033;1385	Q09472;P16220	REACT_163689;REACT_163817
REACT_120850	TGF-beta receptor signaling activates SMADs	2	32	0.00418903	0.0881608	0.0881608	3	39	0.00560506	48887	Homo sapiens	4089;867	Q13485;P22681	REACT_6760;REACT_169341;REACT_169228
REACT_118722	Pre-NOTCH Processing in the Endoplasmic Reticulum	1	6	0.000785443	0.0885502	0.0885502	2	2	0.000287439	48887	Homo sapiens	4851	P46531	REACT_118657;REACT_118694
REACT_160305	Loss of Function of FBXW7 in Cancer and NOTCH1 Signaling	1	6	0.000785443	0.0885502	0.0885502	1	1	0.000143719	48887	Homo sapiens	4851	P46531	REACT_160209
REACT_9434	vRNP Assembly	1	6	0.000785443	0.0885502	0.0885502	1	2	0.000287439	48887	Homo sapiens	3320	P07900	REACT_9428
REACT_150422	Synthesis of 15-eicosatetraenoic acid derivatives	1	6	0.000785443	0.0885502	0.0885502	1	3	0.000431158	48887	Homo sapiens	5743	P35354	REACT_150372
REACT_6761	APC/C:Cdh1 mediated degradation of Cdc20 and other APC/C:Cdh1 targeted proteins in late mitosis/early G1	3	69	0.0090326	0.0919705	0.0919705	2	4	0.000574878	48887	Homo sapiens	5706;5720;5713	Q06323;P62333;P51665	REACT_6826;REACT_9035
REACT_6781	APC/C:Cdc20 mediated degradation of mitotic proteins	3	69	0.0090326	0.0919705	0.0919705	1	7	0.00100604	48887	Homo sapiens	5706;5720;5713	Q06323;P62333;P51665	REACT_6777
REACT_200731	deactivation of the beta-catenin transactivating complex	2	33	0.00431994	0.0928498	0.0928498	9	12	0.00172463	48887	Homo sapiens	207;1499	P35222;P31749	REACT_200858;REACT_228099;REACT_200897;REACT_200754;REACT_200784;REACT_200733;REACT_200696;REACT_200715;REACT_200769
REACT_25271	Negative regulators of RIG-I/MDA5 signaling	2	33	0.00431994	0.0928498	0.0928498	3	13	0.00186835	48887	Homo sapiens	3661;29110	Q9UHD2;Q14653	REACT_24932;REACT_25077;REACT_25179
REACT_121025	Synthesis of PIPs at the plasma membrane	2	33	0.00431994	0.0928498	0.0928498	2	18	0.00258695	48887	Homo sapiens	5294;5295	P27986;P48736	REACT_121297;REACT_121261
REACT_6954	Activation of APC/C and APC/C:Cdc20 mediated degradation of mitotic proteins	3	70	0.0091635	0.0950035	0.0950035	1	9	0.00129348	48887	Homo sapiens	5706;5720;5713	Q06323;P62333;P51665	REACT_6777
REACT_13698	Regulation of beta-cell development	2	34	0.00445084	0.0976098	0.0976098	2	26	0.00373671	48887	Homo sapiens	4851;207	P46531;P31749	REACT_12430;REACT_13473
REACT_160106	Constitutive Signaling by NOTCH1 t(7;9)(NOTCH1:M1580_K2555) Translocation Mutant	1	7	0.00091635	0.102533	0.102533	5	5	0.000718597	48887	Homo sapiens	4851	P46531	REACT_160096;REACT_160167;REACT_160157;REACT_160212;REACT_160196
REACT_200799	binding of TCF/LEF:CTNNB1 to target gene promoters	1	7	0.00091635	0.102533	0.102533	4	4	0.000574878	48887	Homo sapiens	1499	P35222	REACT_200829;REACT_200657;REACT_200613;REACT_200848
REACT_962	MEK activation	1	7	0.00091635	0.102533	0.102533	3	3	0.000431158	48887	Homo sapiens	5894	P04049	REACT_545;REACT_143;REACT_1727
REACT_614	RAF phosphorylates MEK	1	7	0.00091635	0.102533	0.102533	2	2	0.000287439	48887	Homo sapiens	5894	P04049	REACT_545;REACT_1727
REACT_12524	CREB phosphorylation	1	7	0.00091635	0.102533	0.102533	3	4	0.000574878	48887	Homo sapiens	1385	P16220	REACT_12622;REACT_12586;REACT_12631
REACT_13673	Regulation of gene expression in late stage (branching morphogenesis) pancreatic bud precursor cells	1	7	0.00091635	0.102533	0.102533	1	4	0.000574878	48887	Homo sapiens	4851	P46531	REACT_13473
REACT_23950	Interleukin-1 processing	1	7	0.00091635	0.102533	0.102533	1	5	0.000718597	48887	Homo sapiens	5970	Q04206	REACT_23804
REACT_160214	Signaling by NOTCH1 in Cancer	3	73	0.00955622	0.104345	0.104345	73	76	0.0109227	48887	Homo sapiens	2033;1387;4851	P46531;Q09472;Q92793	REACT_160170;REACT_160310;REACT_118804;REACT_160234;REACT_160144;REACT_118622;REACT_160280;REACT_2109;REACT_118570;REACT_118816;REACT_118679;REACT_118655;REACT_1784;REACT_118830;REACT_160196;REACT_118848;REACT_118660;REACT_118761;REACT_118662;REACT_118754;REACT_118646;REACT_118704;REACT_118772;REACT_169428;REACT_118683;REACT_160097;REACT_160096;REACT_160142;REACT_118762;REACT_118587;REACT_118653;…
REACT_160248	Signaling by NOTCH1 HD+PEST Domain Mutants in Cancer	3	73	0.00955622	0.104345	0.104345	55	58	0.00833573	48887	Homo sapiens	2033;1387;4851	P46531;Q09472;Q92793	REACT_118804;REACT_118622;REACT_2109;REACT_118570;REACT_118816;REACT_118679;REACT_118655;REACT_1784;REACT_118830;REACT_118848;REACT_118660;REACT_118761;REACT_118662;REACT_118754;REACT_118646;REACT_118704;REACT_118772;REACT_169428;REACT_118683;REACT_160097;REACT_160142;REACT_118762;REACT_118587;REACT_169298;REACT_160191;REACT_118653;REACT_160195;REACT_118794;REACT_410;REACT_118817;REACT_160249;REA…
REACT_160301	Signaling by NOTCH1 PEST Domain Mutants in Cancer	3	73	0.00955622	0.104345	0.104345	55	58	0.00833573	48887	Homo sapiens	2033;1387;4851	P46531;Q09472;Q92793	REACT_118804;REACT_118622;REACT_2109;REACT_118570;REACT_118816;REACT_118679;REACT_118655;REACT_1784;REACT_118830;REACT_118848;REACT_118660;REACT_118761;REACT_118662;REACT_118754;REACT_118646;REACT_118704;REACT_118772;REACT_169428;REACT_118683;REACT_118762;REACT_118587;REACT_118653;REACT_169298;REACT_118794;REACT_160110;REACT_410;REACT_118817;REACT_160249;REACT_169109;REACT_118596;REACT_169210;REA…
REACT_160133	Signaling by NOTCH1 HD Domain Mutants in Cancer	3	73	0.00955622	0.104345	0.104345	40	43	0.00617994	48887	Homo sapiens	2033;1387;4851	P46531;Q09472;Q92793	REACT_160170;REACT_160310;REACT_118762;REACT_118587;REACT_169298;REACT_160218;REACT_118653;REACT_118794;REACT_118804;REACT_410;REACT_160234;REACT_118817;REACT_169109;REACT_160144;REACT_118596;REACT_118622;REACT_160280;REACT_2109;REACT_118570;REACT_169210;REACT_118816;REACT_118679;REACT_118655;REACT_1784;REACT_118830;REACT_118661;REACT_118848;REACT_118660;REACT_118643;REACT_118761;REACT_118662;REA…
REACT_160082	Signaling by NOTCH1 t(7;9)(NOTCH1:M1580_K2555) Translocation Mutant	3	73	0.00955622	0.104345	0.104345	39	42	0.00603622	48887	Homo sapiens	2033;1387;4851	P46531;Q09472;Q92793	REACT_160096;REACT_118762;REACT_118587;REACT_118653;REACT_169298;REACT_118794;REACT_118804;REACT_410;REACT_160167;REACT_118817;REACT_169109;REACT_160157;REACT_118596;REACT_118622;REACT_2109;REACT_160212;REACT_118570;REACT_169210;REACT_118816;REACT_118679;REACT_118655;REACT_1784;REACT_160196;REACT_118830;REACT_118661;REACT_118848;REACT_118660;REACT_118643;REACT_118761;REACT_118662;REACT_118680;REA…
REACT_160099	FBXW7 Mutants and NOTCH1 in Cancer	3	73	0.00955622	0.104345	0.104345	35	38	0.00546134	48887	Homo sapiens	2033;1387;4851	P46531;Q09472;Q92793	REACT_118762;REACT_118587;REACT_118653;REACT_169298;REACT_118794;REACT_118804;REACT_410;REACT_118817;REACT_169109;REACT_118596;REACT_118622;REACT_2109;REACT_118570;REACT_169210;REACT_118816;REACT_118679;REACT_118655;REACT_1784;REACT_118830;REACT_118661;REACT_118848;REACT_118660;REACT_118761;REACT_118643;REACT_118662;REACT_118680;REACT_118746;REACT_160209;REACT_118754;REACT_118646;REACT_118704;REA…
REACT_118859	Signaling by NOTCH1	3	73	0.00955622	0.104345	0.104345	34	37	0.00531762	48887	Homo sapiens	2033;1387;4851	P46531;Q09472;Q92793	REACT_118762;REACT_118587;REACT_118653;REACT_169298;REACT_118794;REACT_118804;REACT_410;REACT_118817;REACT_169109;REACT_118596;REACT_118622;REACT_2109;REACT_118570;REACT_169210;REACT_118816;REACT_118679;REACT_118655;REACT_1784;REACT_118830;REACT_118661;REACT_118848;REACT_118660;REACT_118761;REACT_118643;REACT_118662;REACT_118680;REACT_118746;REACT_118754;REACT_118646;REACT_118704;REACT_169428;REA…
REACT_147867	Translocation of GLUT4 to the plasma membrane	3	74	0.00968713	0.107537	0.107537	4	14	0.00201207	48887	Homo sapiens	7532;6517;207	P14672;P61981;P31749	REACT_147698;REACT_147700;REACT_147770;REACT_147780
REACT_6145	Influenza Life Cycle	4	118	0.015447	0.110889	0.110889	4	49	0.00704225	48887	Homo sapiens	811;3320;6142;821	P07900;P27824;Q02543;P27797	REACT_9524;REACT_9428;REACT_9514;REACT_6177
REACT_12447	Negative regulation of the PI3K/AKT network	1	8	0.00104726	0.116303	0.116303	2	3	0.000431158	48887	Homo sapiens	207	P31749	REACT_12403;REACT_12567
REACT_20580	Regulation of cytoskeletal remodeling and cell spreading by IPP complex components	1	8	0.00104726	0.116303	0.116303	1	5	0.000718597	48887	Homo sapiens	5829	P49023	REACT_20542
REACT_6323	Host Interactions with Influenza Factors	1	8	0.00104726	0.116303	0.116303	1	6	0.000862317	48887	Homo sapiens	5610	P19525	REACT_6186
REACT_2122	ChREBP activates metabolic gene expression	1	8	0.00104726	0.116303	0.116303	1	6	0.000862317	48887	Homo sapiens	2194	P49327	REACT_229
REACT_163769	Role of LAT2/NTAL/LAB on calcium mobilization	7	270	0.0353449	0.125464	0.125464	23	32	0.00459902	48887	Homo sapiens	1147;2534;1385;2931;1026;207;5295	P27986;P06241;P38936;P49840;P31749;P16220;O15111	REACT_163990;REACT_12584;REACT_12537;REACT_12567;REACT_147711;REACT_12597;REACT_163929;REACT_12572;REACT_12558;REACT_12532;REACT_12461;REACT_12391;REACT_12549;REACT_12403;REACT_12420;REACT_12614;REACT_163882;REACT_12565;REACT_147781;REACT_12383;REACT_12485;REACT_12395;REACT_147886
REACT_19342	Inactivation of Cdc42 and Rac	1	9	0.00117816	0.129864	0.129864	1	4	0.000574878	48887	Homo sapiens	998	P60953	REACT_19125
REACT_11068	Nef and signal transduction	1	9	0.00117816	0.129864	0.129864	1	5	0.000718597	48887	Homo sapiens	2534	P06241	REACT_11075
REACT_897	G2/M DNA damage checkpoint	1	9	0.00117816	0.129864	0.129864	1	7	0.00100604	48887	Homo sapiens	11200	O96017-12	REACT_1603
REACT_147904	Activation of gene expression by SREBF (SREBP)	2	41	0.00536719	0.13266	0.13266	4	40	0.00574878	48887	Homo sapiens	2194;1387	P49327;Q92793	REACT_115997;REACT_115784;REACT_115739;REACT_115945
REACT_150471	Separation of Sister Chromatids	5	175	0.0229088	0.135317	0.135317	3	8	0.00114976	48887	Homo sapiens	5706;332;10403;5720;5713	O15392;O14777;Q06323;P62333;P51665	REACT_6777;REACT_150369;REACT_150148
REACT_332	IRS-mediated signalling	3	84	0.0109962	0.141425	0.141425	15	46	0.0066111	48887	Homo sapiens	5894;5595;5295	P04049;P27986;P27361	REACT_2158;REACT_545;REACT_996;REACT_359;REACT_244;REACT_1727;REACT_1780;REACT_525;REACT_1740;REACT_23877;REACT_143;REACT_136;REACT_1866;REACT_1289;REACT_537
REACT_160078	Peptide hormone metabolism	3	84	0.0109962	0.141425	0.141425	4	52	0.00747341	48887	Homo sapiens	3952;6804;1499	P35222-1;Q16623;P41159	REACT_15541;REACT_19136;REACT_24006;REACT_24009
REACT_111178	ER-Phagosome pathway	4	130	0.0170179	0.142791	0.142791	2	5	0.000718597	48887	Homo sapiens	811;5706;5720;5713	P27797;Q06323;P62333;P51665	REACT_111153;REACT_111104
REACT_21247	FRS2-mediated cascade	2	43	0.00562901	0.143143	0.143143	13	27	0.00388043	48887	Homo sapiens	5894;5595	P04049;P27361	REACT_2158;REACT_545;REACT_1780;REACT_525;REACT_1740;REACT_996;REACT_23877;REACT_359;REACT_143;REACT_136;REACT_1866;REACT_1289;REACT_1727
REACT_15426	PLC beta mediated events	2	43	0.00562901	0.143143	0.143143	5	22	0.00316183	48887	Homo sapiens	5566;1385	P17612;P16220	REACT_1532;REACT_1031;REACT_15427;REACT_15377;REACT_15415
REACT_18423	ATF6-alpha activates chaperone genes	1	10	0.00130907	0.143218	0.143218	1	5	0.000718597	48887	Homo sapiens	811	P27797	REACT_116001
REACT_13443	Regulated proteolysis of p75NTR	1	10	0.00130907	0.143218	0.143218	1	5	0.000718597	48887	Homo sapiens	5970	Q04206	REACT_13446
REACT_828	G2/M Checkpoints	2	44	0.00575992	0.148449	0.148449	3	16	0.00229951	48887	Homo sapiens	11200;1017	P24941;O96017-12	REACT_1603;REACT_6750;REACT_6738
REACT_15526	G-protein mediated events	2	44	0.00575992	0.148449	0.148449	5	31	0.0044553	48887	Homo sapiens	5566;1385	P17612;P16220	REACT_1532;REACT_1031;REACT_15427;REACT_15377;REACT_15415
REACT_762	IRS-related events	3	86	0.011258	0.148593	0.148593	15	49	0.00704225	48887	Homo sapiens	5894;5595;5295	P04049;P27986;P27361	REACT_2158;REACT_545;REACT_996;REACT_359;REACT_244;REACT_1727;REACT_1780;REACT_525;REACT_1740;REACT_23877;REACT_143;REACT_136;REACT_1866;REACT_1289;REACT_537
REACT_150203	IRS-related events triggered by IGF1R	3	88	0.0115198	0.155877	0.155877	15	49	0.00704225	48887	Homo sapiens	5894;5595;5295	P04049;P27986;P27361	REACT_2158;REACT_545;REACT_996;REACT_359;REACT_244;REACT_1727;REACT_1780;REACT_525;REACT_1740;REACT_23877;REACT_143;REACT_136;REACT_1866;REACT_1289;REACT_537
REACT_150206	Crosslinking of collagen fibrils	1	11	0.00143998	0.156369	0.156369	11	12	0.00172463	48887	Homo sapiens	1277	P02452	REACT_150258;REACT_150249;REACT_150460;REACT_150410;REACT_150172;REACT_150389;REACT_150131;REACT_150373;REACT_150325;REACT_150362;REACT_150322
REACT_18290	Calcitonin-like ligand receptors	1	11	0.00143998	0.156369	0.156369	1	4	0.000574878	48887	Homo sapiens	797	P10092	REACT_18360
REACT_150260	Condensation of Prometaphase Chromosomes	1	11	0.00143998	0.156369	0.156369	1	4	0.000574878	48887	Homo sapiens	1457	P68400	REACT_150239
REACT_25299	DSCAM interactions	1	11	0.00143998	0.156369	0.156369	1	6	0.000862317	48887	Homo sapiens	5599	P45983	REACT_25384
REACT_19343	Facilitative Na+-independent glucose transporters	1	11	0.00143998	0.156369	0.156369	1	6	0.000862317	48887	Homo sapiens	6517	P14672	REACT_19335
REACT_13579	Apoptotic cleavage of cell adhesion proteins	1	11	0.00143998	0.156369	0.156369	1	10	0.00143719	48887	Homo sapiens	1499	P35222-1	REACT_12022
REACT_11088	Nicotinate metabolism	1	11	0.00143998	0.156369	0.156369	1	10	0.00143719	48887	Homo sapiens	5743	P35354	REACT_147811
REACT_910	M Phase	7	287	0.0375704	0.156703	0.156703	10	63	0.00905433	48887	Homo sapiens	1457;5706;332;5595;10403;5720;5713	O15392;P27361-3;O14777;Q06323;P51665;P62333;P68400	REACT_150152;REACT_6777;REACT_150250;REACT_150239;REACT_150369;REACT_150388;REACT_150148;REACT_147850;REACT_14798;REACT_150414
REACT_200608	Transcriptional activation of mitochondrial biogenesis	2	46	0.00602173	0.159178	0.159178	3	28	0.00402414	48887	Homo sapiens	1387;1385	Q92793;P16220	REACT_118642;REACT_15427;REACT_115949
REACT_1275	Mitotic Anaphase	5	187	0.0244796	0.164133	0.164133	3	11	0.00158091	48887	Homo sapiens	5706;332;10403;5720;5713	O15392;O14777;Q06323;P62333;P51665	REACT_6777;REACT_150369;REACT_150148
REACT_150314	Mitotic Metaphase and Anaphase	5	188	0.0246106	0.16664	0.16664	3	12	0.00172463	48887	Homo sapiens	5706;332;10403;5720;5713	O15392;O14777;Q06323;P62333;P51665	REACT_6777;REACT_150369;REACT_150148
REACT_1195	Insulin receptor signalling cascade	3	91	0.0119126	0.167008	0.167008	18	60	0.00862317	48887	Homo sapiens	5894;5595;5295	P04049;P27986;P27361	REACT_2158;REACT_545;REACT_996;REACT_359;REACT_244;REACT_1727;REACT_26;REACT_169;REACT_1780;REACT_1420;REACT_525;REACT_1740;REACT_23877;REACT_136;REACT_143;REACT_1866;REACT_1289;REACT_537
REACT_172581	PCP/CE pathway	3	91	0.0119126	0.167008	0.167008	1	24	0.00344927	48887	Homo sapiens	5706;5720;5713	Q06323;P62333;P51665	REACT_172641
REACT_6288	Host Interactions of HIV factors	4	139	0.0181961	0.168833	0.168833	3	53	0.00761713	48887	Homo sapiens	5706;2534;5720;5713	Q06323;P06241;P62333;P51665	REACT_9466;REACT_11075;REACT_9018
REACT_12436	ERKs are inactivated	1	12	0.00157089	0.16932	0.16932	2	2	0.000287439	48887	Homo sapiens	5595	P27361	REACT_12439;REACT_12539
REACT_120996	Hyaluronan uptake and degradation	1	12	0.00157089	0.16932	0.16932	3	7	0.00100604	48887	Homo sapiens	3161	O75330	REACT_120879;REACT_120787;REACT_120971
REACT_200744	HSF1 activation	1	12	0.00157089	0.16932	0.16932	3	7	0.00100604	48887	Homo sapiens	3320	P07900	REACT_200803;REACT_200864;REACT_200630
REACT_25039	NF-kB activation through FADD/RIP-1 pathway mediated by caspase-8 and -10	1	12	0.00157089	0.16932	0.16932	1	5	0.000718597	48887	Homo sapiens	1147	O15111	REACT_25134
REACT_494	Hormone-sensitive lipase (HSL)-mediated triacylglycerol hydrolysis	1	12	0.00157089	0.16932	0.16932	2	12	0.00172463	48887	Homo sapiens	5566	P17612	REACT_1078;REACT_1734
REACT_11172	Vitamin B5 (pantothenate) metabolism	1	12	0.00157089	0.16932	0.16932	1	9	0.00129348	48887	Homo sapiens	2194	P49327	REACT_11175
REACT_18348	ATF6-alpha activates chaperones	1	12	0.00157089	0.16932	0.16932	1	10	0.00143719	48887	Homo sapiens	811	P27797	REACT_116001
REACT_15370	Neurotransmitter Receptor Binding And Downstream Transmission In The Postsynaptic Cell	4	140	0.018327	0.171827	0.171827	11	52	0.00747341	48887	Homo sapiens	5894;5566;1385;88	P04049;P17612;P35609;P16220	REACT_20601;REACT_20566;REACT_20612;REACT_20576;REACT_20583;REACT_20499;REACT_20670;REACT_20503;REACT_20631;REACT_20666;REACT_20500
REACT_172694	beta-catenin independent WNT signaling	4	142	0.0185888	0.177869	0.177869	3	50	0.00718597	48887	Homo sapiens	5706;5720;5713;1499	Q06323;P62333;P51665;P35222	REACT_172641;REACT_172706;REACT_172704
REACT_150210	IGF1R signaling cascade	3	94	0.0123053	0.178366	0.178366	15	53	0.00761713	48887	Homo sapiens	5894;5595;5295	P04049;P27986;P27361	REACT_2158;REACT_545;REACT_996;REACT_359;REACT_244;REACT_1727;REACT_1780;REACT_525;REACT_1740;REACT_23877;REACT_143;REACT_136;REACT_1866;REACT_1289;REACT_537
REACT_150359	Signaling by Type 1 Insulin-like Growth Factor 1 Receptor (IGF1R)	3	94	0.0123053	0.178366	0.178366	15	55	0.00790457	48887	Homo sapiens	5894;5595;5295	P04049;P27986;P27361	REACT_2158;REACT_545;REACT_996;REACT_359;REACT_244;REACT_1727;REACT_1780;REACT_525;REACT_1740;REACT_23877;REACT_143;REACT_136;REACT_1866;REACT_1289;REACT_537
REACT_228189	EPH-ephrin mediated repulsion of cells	2	50	0.00654536	0.181037	0.181037	5	9	0.00129348	48887	Homo sapiens	6714;2534	P12931-1;P06241	REACT_228320;REACT_228062;REACT_228124;REACT_228150;REACT_228200
REACT_12435	Retrograde neurotrophin signalling	1	13	0.00170179	0.182073	0.182073	3	3	0.000431158	48887	Homo sapiens	4914	P04629	REACT_12385;REACT_12559;REACT_12397
REACT_13696	NF-kB is activated and signals survival	1	13	0.00170179	0.182073	0.182073	2	4	0.000574878	48887	Homo sapiens	5970	Q04206	REACT_13816;REACT_13502
REACT_12065	p38MAPK events	1	13	0.00170179	0.182073	0.182073	2	5	0.000718597	48887	Homo sapiens	6714	P12931-1	REACT_12016;REACT_12030
REACT_150238	Signaling by Activin	1	13	0.00170179	0.182073	0.182073	3	10	0.00143719	48887	Homo sapiens	4089	Q13485	REACT_6760;REACT_111132;REACT_6726
REACT_25195	Advanced glycosylation endproduct receptor signaling	1	13	0.00170179	0.182073	0.182073	1	4	0.000574878	48887	Homo sapiens	5595	P27361	REACT_25020
REACT_228106	repression of WNT target genes	1	13	0.00170179	0.182073	0.182073	1	5	0.000718597	48887	Homo sapiens	1499	P35222	REACT_228202
REACT_163773	DEx/H-box helicases activate type I IFN and inflammatory cytokines production	1	13	0.00170179	0.182073	0.182073	1	5	0.000718597	48887	Homo sapiens	5970	Q04206	REACT_6906
REACT_17044	Muscle contraction	2	51	0.00667627	0.186572	0.186572	8	11	0.00158091	48887	Homo sapiens	5829;88	P49023;P35609	REACT_20548;REACT_20663;REACT_20643;REACT_17057;REACT_20613;REACT_16902;REACT_16995;REACT_16935
REACT_121398	Signaling by FGFR mutants	2	51	0.00667627	0.186572	0.186572	10	62	0.00891061	48887	Homo sapiens	6776;5295	P27986;P42229	REACT_121049;REACT_121343;REACT_121048;REACT_121216;REACT_120860;REACT_120762;REACT_121187;REACT_121331;REACT_121382;REACT_121102
REACT_121175	PI Metabolism	2	51	0.00667627	0.186572	0.186572	2	49	0.00704225	48887	Homo sapiens	5294;5295	P27986;P48736	REACT_121297;REACT_121261
REACT_111119	Antigen processing-Cross presentation	4	147	0.0192434	0.193284	0.193284	3	17	0.00244323	48887	Homo sapiens	811;5706;5720;5713	P27797;Q06323;P62333;P51665	REACT_111153;REACT_111172;REACT_111104
REACT_19279	SEMA3A-Plexin repulsion signaling by inhibiting Integrin adhesion	1	14	0.0018327	0.194633	0.194633	6	8	0.00114976	48887	Homo sapiens	2534	P06241	REACT_19128;REACT_19160;REACT_19337;REACT_19173;REACT_19420;REACT_19117
REACT_508	Signal attenuation	1	14	0.0018327	0.194633	0.194633	3	6	0.000862317	48887	Homo sapiens	5595	P27361	REACT_169;REACT_26;REACT_1420
REACT_24980	Regulation of IFNG signaling	1	14	0.0018327	0.194633	0.194633	2	4	0.000574878	48887	Homo sapiens	3716	P23458	REACT_25158;REACT_25190
REACT_24918	IRAK1 recruits IKK complex	1	14	0.0018327	0.194633	0.194633	1	4	0.000574878	48887	Homo sapiens	1147	O15111	REACT_25305
REACT_25354	IRAK1 recruits IKK complex upon TLR7/8 or 9 stimulation	1	14	0.0018327	0.194633	0.194633	1	4	0.000574878	48887	Homo sapiens	1147	O15111	REACT_25072
REACT_150149	Synthesis of Prostaglandins (PG) and Thromboxanes (TX)	1	14	0.0018327	0.194633	0.194633	4	20	0.00287439	48887	Homo sapiens	5743	P35354	REACT_150255;REACT_150446;REACT_147758;REACT_147811
REACT_1100	Golgi Cisternae Pericentriolar Stack Reorganization	1	14	0.0018327	0.194633	0.194633	1	6	0.000862317	48887	Homo sapiens	5595	P27361-3	REACT_147850
REACT_115662	Downregulation of ERBB2:ERBB3 signaling	1	14	0.0018327	0.194633	0.194633	1	8	0.00114976	48887	Homo sapiens	207	P31749	REACT_116065
REACT_13477	Transmission across Chemical Synapses	5	201	0.0263123	0.200556	0.200556	23	95	0.0136533	48887	Homo sapiens	5894;6804;5566;1385;88	P04049;Q16623;P17612;P35609;P16220	REACT_15404;REACT_15483;REACT_15411;REACT_20631;REACT_20566;REACT_20601;REACT_23973;REACT_15338;REACT_20612;REACT_15517;REACT_20576;REACT_20583;REACT_23813;REACT_20499;REACT_20670;REACT_20503;REACT_15448;REACT_12411;REACT_15503;REACT_12617;REACT_15533;REACT_20666;REACT_20500
REACT_147797	Regulation of cholesterol biosynthesis by SREBP (SREBF)	2	54	0.00706899	0.203314	0.203314	4	50	0.00718597	48887	Homo sapiens	2194;1387	P49327;Q92793	REACT_115997;REACT_115784;REACT_115739;REACT_115945
REACT_160089	Constitutive Signaling by NOTCH1 HD Domain Mutants	1	15	0.00196361	0.207001	0.207001	6	6	0.000862317	48887	Homo sapiens	4851	P46531	REACT_160218;REACT_160170;REACT_160234;REACT_160144;REACT_160310;REACT_160280
REACT_150268	Anchoring fibril formation	1	15	0.00196361	0.207001	0.207001	1	4	0.000574878	48887	Homo sapiens	1277	P02452	REACT_150470
REACT_13643	NRIF signals cell death from the nucleus	1	15	0.00196361	0.207001	0.207001	1	7	0.00100604	48887	Homo sapiens	5599	P45983	REACT_13422
REACT_200788	Mitochondrial biogenesis	2	55	0.0071999	0.208933	0.208933	3	30	0.00431158	48887	Homo sapiens	1387;1385	Q92793;P16220	REACT_118642;REACT_15427;REACT_115949
REACT_200751	Organelle biogenesis and maintenance	2	55	0.0071999	0.208933	0.208933	3	30	0.00431158	48887	Homo sapiens	1387;1385	Q92793;P16220	REACT_118642;REACT_15427;REACT_115949
REACT_1505	Integration of energy metabolism	3	104	0.0136143	0.217615	0.217615	10	60	0.00862317	48887	Homo sapiens	2194;6804;5566	Q16623;P49327;P17612	REACT_16883;REACT_15326;REACT_483;REACT_18397;REACT_304;REACT_1532;REACT_229;REACT_2128;REACT_18395;REACT_18269
REACT_19199	CRMPs in Sema3A signaling	1	16	0.00209451	0.219181	0.219181	5	5	0.000718597	48887	Homo sapiens	2534	P06241	REACT_19321;REACT_19368;REACT_19161;REACT_19393;REACT_19285
REACT_169121	Formation of Senescence-Associated Heterochromatin Foci (SAHF)	1	16	0.00209451	0.219181	0.219181	1	2	0.000287439	48887	Homo sapiens	7157	P04637	REACT_172579
REACT_15530	PKA activation	1	16	0.00209451	0.219181	0.219181	1	2	0.000287439	48887	Homo sapiens	5566	P17612	REACT_1532
REACT_121083	Hyaluronan metabolism	1	16	0.00209451	0.219181	0.219181	3	9	0.00129348	48887	Homo sapiens	3161	O75330	REACT_120879;REACT_120787;REACT_120971
REACT_1006	Polo-like kinase mediated events	1	16	0.00209451	0.219181	0.219181	2	15	0.00215579	48887	Homo sapiens	2033	Q09472	REACT_169222;REACT_169353
REACT_23916	Signal regulatory protein (SIRP) family interactions	1	16	0.00209451	0.219181	0.219181	1	10	0.00143719	48887	Homo sapiens	6714	P12931-1	REACT_23920
REACT_172610	HATs acetylate histones	3	105	0.0137453	0.221639	0.221639	3	13	0.00186835	48887	Homo sapiens	10524;2033;1387	Q09472;Q92793;Q92993	REACT_172609;REACT_172598;REACT_172688
REACT_120966	Gastrin-CREB signalling pathway via PKC and MAPK	5	210	0.0274905	0.225321	0.225321	17	47	0.00675481	48887	Homo sapiens	5894;5595;1385;5295;5581	P04049;P27986;P27361;P16220;Q02156	REACT_2158;REACT_545;REACT_23917;REACT_996;REACT_359;REACT_1727;REACT_12622;REACT_1780;REACT_525;REACT_1740;REACT_23877;REACT_136;REACT_143;REACT_19172;REACT_1866;REACT_1289;REACT_12487
REACT_20546	Ras activation uopn Ca2+ infux through NMDA receptor	1	17	0.00222542	0.231175	0.231175	2	2	0.000287439	48887	Homo sapiens	88	P35609	REACT_20612;REACT_20670
REACT_20594	Unblocking of NMDA receptor, glutamate binding and activation	1	17	0.00222542	0.231175	0.231175	3	4	0.000574878	48887	Homo sapiens	88	P35609	REACT_20601;REACT_20499;REACT_20500
REACT_1946	PKA activation in glucagon signalling	1	17	0.00222542	0.231175	0.231175	1	2	0.000287439	48887	Homo sapiens	5566	P17612	REACT_1532
REACT_15309	Acetylcholine Neurotransmitter Release Cycle	1	17	0.00222542	0.231175	0.231175	2	5	0.000718597	48887	Homo sapiens	6804	Q16623	REACT_15404;REACT_15483
REACT_25042	KSRP destabilizes mRNA	1	17	0.00222542	0.231175	0.231175	1	5	0.000718597	48887	Homo sapiens	207	P31749	REACT_25187
REACT_24915	Butyrate Response Factor 1 (BRF1) destabilizes mRNA	1	17	0.00222542	0.231175	0.231175	1	6	0.000862317	48887	Homo sapiens	207	P31749	REACT_25335
REACT_13537	p75NTR signals via NF-kB	1	17	0.00222542	0.231175	0.231175	2	13	0.00186835	48887	Homo sapiens	5970	Q04206	REACT_13816;REACT_13502
REACT_22205	L1CAM interactions	3	108	0.014138	0.233801	0.233801	3	53	0.00761713	48887	Homo sapiens	1457;6714;5595	P12931-1;P27361;P68400	REACT_22378;REACT_136;REACT_22408
REACT_118798	Pre-NOTCH Processing in Golgi	1	18	0.00235633	0.242987	0.242987	8	8	0.00114976	48887	Homo sapiens	4851	P46531	REACT_118594;REACT_118833;REACT_118855;REACT_118577;REACT_118767;REACT_118739;REACT_118708;REACT_118747
REACT_15425	Serotonin Neurotransmitter Release Cycle	1	18	0.00235633	0.242987	0.242987	2	3	0.000431158	48887	Homo sapiens	6804	Q16623	REACT_15338;REACT_15503
REACT_15293	Dopamine Neurotransmitter Release Cycle	1	18	0.00235633	0.242987	0.242987	2	3	0.000431158	48887	Homo sapiens	6804	Q16623	REACT_15517;REACT_15533
REACT_15418	Norepinephrine Neurotransmitter Release Cycle	1	18	0.00235633	0.242987	0.242987	2	5	0.000718597	48887	Homo sapiens	6804	Q16623	REACT_15448;REACT_15411
REACT_19189	Synthesis, secretion, and deacylation of Ghrelin	1	18	0.00235633	0.242987	0.242987	1	7	0.00100604	48887	Homo sapiens	3952	P41159	REACT_19136
REACT_20649	Cell-extracellular matrix interactions	1	18	0.00235633	0.242987	0.242987	1	10	0.00143719	48887	Homo sapiens	5829	P49023	REACT_20542
REACT_12621	Tie2 Signaling	1	18	0.00235633	0.242987	0.242987	1	14	0.00201207	48887	Homo sapiens	5295	P27986	REACT_12475
REACT_111057	Signaling by NODAL	1	19	0.00248724	0.254619	0.254619	4	12	0.00172463	48887	Homo sapiens	4089	Q13485	REACT_6760;REACT_111132;REACT_6726;REACT_111216
REACT_23947	GABA synthesis, release, reuptake and degradation	1	19	0.00248724	0.254619	0.254619	2	9	0.00129348	48887	Homo sapiens	6804	Q16623	REACT_23973;REACT_23813
REACT_200780	Regulation of HSF1-mediated heat shock response	1	19	0.00248724	0.254619	0.254619	1	9	0.00129348	48887	Homo sapiens	5595	P27361	REACT_200835
REACT_498	Signaling by Insulin receptor	3	115	0.0150543	0.26261	0.26261	18	68	0.00977292	48887	Homo sapiens	5894;5595;5295	P04049;P27986;P27361	REACT_2158;REACT_545;REACT_996;REACT_359;REACT_244;REACT_1727;REACT_26;REACT_169;REACT_1780;REACT_1420;REACT_525;REACT_1740;REACT_23877;REACT_136;REACT_143;REACT_1866;REACT_1289;REACT_537
REACT_21368	JNK (c-Jun kinases) phosphorylation and activation mediated by activated human TAK1	1	20	0.00261814	0.266073	0.266073	2	3	0.000431158	48887	Homo sapiens	5599	P45983	REACT_6896;REACT_21385
REACT_1319	Fatty Acyl-CoA Biosynthesis	1	20	0.00261814	0.266073	0.266073	2	19	0.00273067	48887	Homo sapiens	2194	P49327	REACT_1497;REACT_1903
REACT_118572	Degradation of the extracellular matrix	3	118	0.015447	0.275101	0.275101	11	97	0.0139408	48887	Homo sapiens	1277;2335;3911	P02751;O15230;P02452	REACT_150252;REACT_150364;REACT_169123;REACT_169411;REACT_169161;REACT_169214;REACT_150397;REACT_150344;REACT_169414;REACT_169366;REACT_150199
REACT_12599	ERK/MAPK targets	1	21	0.00274905	0.277353	0.277353	5	7	0.00100604	48887	Homo sapiens	5595	P27361	REACT_12576;REACT_12406;REACT_12487;REACT_12439;REACT_12539
REACT_12591	Glutamate Neurotransmitter Release Cycle	1	21	0.00274905	0.277353	0.277353	2	6	0.000862317	48887	Homo sapiens	6804	Q16623	REACT_12411;REACT_12617
REACT_200812	Transcriptional regulation of pluripotent stem cells	1	21	0.00274905	0.277353	0.277353	4	31	0.0044553	48887	Homo sapiens	4089	Q13485	REACT_200698;REACT_200755;REACT_200815;REACT_200689
REACT_11184	Neurotoxicity of clostridium toxins	1	21	0.00274905	0.277353	0.277353	1	35	0.00503018	48887	Homo sapiens	6804	Q16623	REACT_11195
REACT_20558	Smooth Muscle Contraction	1	22	0.00287996	0.288461	0.288461	4	7	0.00100604	48887	Homo sapiens	5829	P49023	REACT_20548;REACT_20663;REACT_20643;REACT_20613
REACT_120752	HS-GAG degradation	1	22	0.00287996	0.288461	0.288461	3	14	0.00201207	48887	Homo sapiens	6383	P34741	REACT_121335;REACT_120961;REACT_121392
REACT_13819	Regulation of gene expression in beta cells	1	22	0.00287996	0.288461	0.288461	1	12	0.00172463	48887	Homo sapiens	207	P31749	REACT_12430
REACT_682	Mitotic Prometaphase	3	122	0.0159707	0.29185	0.29185	6	13	0.00186835	48887	Homo sapiens	1457;332;10403	O15392;O14777;P68400	REACT_150152;REACT_150250;REACT_150239;REACT_150388;REACT_14798;REACT_150414
REACT_169107	SMAD4 MH2 Domain Mutants in Cancer	2	70	0.0091635	0.294251	0.294251	35	82	0.011785	48887	Homo sapiens	4089;867	Q13485;P22681	REACT_121081;REACT_121227;REACT_120994;REACT_121342;REACT_6726;REACT_121278;REACT_121097;REACT_121012;REACT_120778;REACT_6887;REACT_120757;REACT_6857;REACT_121336;REACT_121368;REACT_120838;REACT_121295;REACT_121054;REACT_169375;REACT_120772;REACT_121406;REACT_121300;REACT_120856;REACT_121142;REACT_120960;REACT_121015;REACT_121396;REACT_121162;REACT_6760;REACT_121212;REACT_121362;REACT_120967;REAC…
REACT_169219	Loss of Function of SMAD4 in Cancer	2	70	0.0091635	0.294251	0.294251	35	82	0.011785	48887	Homo sapiens	4089;867	Q13485;P22681	REACT_121081;REACT_121227;REACT_120994;REACT_121342;REACT_6726;REACT_121278;REACT_121097;REACT_121012;REACT_120778;REACT_6887;REACT_120757;REACT_6857;REACT_121336;REACT_121368;REACT_120838;REACT_121295;REACT_121054;REACT_169375;REACT_120772;REACT_121406;REACT_121300;REACT_120856;REACT_121142;REACT_120960;REACT_121015;REACT_121396;REACT_121162;REACT_6760;REACT_121212;REACT_121362;REACT_120967;REAC…
REACT_6844	Signaling by TGF-beta Receptor Complex	2	70	0.0091635	0.294251	0.294251	34	81	0.0116413	48887	Homo sapiens	4089;867	Q13485;P22681	REACT_121081;REACT_121227;REACT_120994;REACT_121342;REACT_6726;REACT_121278;REACT_121097;REACT_121012;REACT_120778;REACT_6887;REACT_120757;REACT_6857;REACT_121336;REACT_121368;REACT_120838;REACT_121295;REACT_121054;REACT_120772;REACT_121406;REACT_121300;REACT_120856;REACT_121142;REACT_120960;REACT_121015;REACT_121396;REACT_121162;REACT_6760;REACT_121212;REACT_121362;REACT_120967;REACT_120873;REAC…
REACT_169445	TGFBR1 LBD Mutants in Cancer	2	70	0.0091635	0.294251	0.294251	34	82	0.011785	48887	Homo sapiens	4089;867	Q13485;P22681	REACT_121081;REACT_121227;REACT_120994;REACT_121342;REACT_6726;REACT_121278;REACT_121097;REACT_121012;REACT_120778;REACT_6887;REACT_120757;REACT_6857;REACT_121336;REACT_121368;REACT_120838;REACT_121295;REACT_121054;REACT_120772;REACT_121406;REACT_121300;REACT_120856;REACT_121142;REACT_120960;REACT_121015;REACT_121396;REACT_121162;REACT_6760;REACT_121212;REACT_121362;REACT_120967;REACT_120873;REAC…
REACT_169192	TGFBR2 MSI Frameshift Mutants in Cancer	2	70	0.0091635	0.294251	0.294251	34	82	0.011785	48887	Homo sapiens	4089;867	Q13485;P22681	REACT_121081;REACT_121227;REACT_120994;REACT_121342;REACT_6726;REACT_121278;REACT_121097;REACT_121012;REACT_120778;REACT_6887;REACT_120757;REACT_6857;REACT_121336;REACT_121368;REACT_120838;REACT_121295;REACT_121054;REACT_120772;REACT_121406;REACT_121300;REACT_120856;REACT_121142;REACT_120960;REACT_121015;REACT_121396;REACT_121162;REACT_6760;REACT_121212;REACT_121362;REACT_120967;REACT_120873;REAC…
REACT_169165	SMAD2/3 MH2 Domain Mutants in Cancer	2	70	0.0091635	0.294251	0.294251	35	85	0.0122162	48887	Homo sapiens	4089;867	Q13485;P22681	REACT_121081;REACT_121227;REACT_120994;REACT_121342;REACT_6726;REACT_121278;REACT_121097;REACT_121012;REACT_120778;REACT_6887;REACT_120757;REACT_6857;REACT_121336;REACT_169196;REACT_121368;REACT_120838;REACT_121295;REACT_121054;REACT_120772;REACT_121406;REACT_121300;REACT_120856;REACT_121142;REACT_120960;REACT_121015;REACT_121396;REACT_121162;REACT_6760;REACT_121212;REACT_121362;REACT_120967;REAC…
REACT_169103	SMAD2/3 Phosphorylation Motif Mutants in Cancer	2	70	0.0091635	0.294251	0.294251	34	83	0.0119287	48887	Homo sapiens	4089;867	Q13485;P22681	REACT_121081;REACT_121227;REACT_120994;REACT_121342;REACT_6726;REACT_121278;REACT_121097;REACT_121012;REACT_120778;REACT_6887;REACT_120757;REACT_6857;REACT_121336;REACT_121368;REACT_120838;REACT_121295;REACT_121054;REACT_120772;REACT_121406;REACT_121300;REACT_120856;REACT_121142;REACT_120960;REACT_121015;REACT_121396;REACT_121162;REACT_6760;REACT_121212;REACT_121362;REACT_120967;REACT_120873;REAC…
REACT_169263	TGFBR1 KD Mutants in Cancer	2	70	0.0091635	0.294251	0.294251	34	84	0.0120724	48887	Homo sapiens	4089;867	Q13485;P22681	REACT_121081;REACT_121227;REACT_120994;REACT_121342;REACT_6726;REACT_121278;REACT_121097;REACT_121012;REACT_120778;REACT_6887;REACT_120757;REACT_6857;REACT_121336;REACT_121368;REACT_120838;REACT_121295;REACT_121054;REACT_120772;REACT_121406;REACT_121300;REACT_120856;REACT_121142;REACT_120960;REACT_121015;REACT_121396;REACT_121162;REACT_6760;REACT_121212;REACT_121362;REACT_120967;REACT_120873;REAC…
REACT_169440	TGFBR2 Kinase Domain Mutants in Cancer	2	70	0.0091635	0.294251	0.294251	34	84	0.0120724	48887	Homo sapiens	4089;867	Q13485;P22681	REACT_121081;REACT_121227;REACT_120994;REACT_121342;REACT_6726;REACT_121278;REACT_121097;REACT_121012;REACT_120778;REACT_6887;REACT_120757;REACT_6857;REACT_121336;REACT_121368;REACT_120838;REACT_121295;REACT_121054;REACT_120772;REACT_121406;REACT_121300;REACT_120856;REACT_121142;REACT_120960;REACT_121015;REACT_121396;REACT_121162;REACT_6760;REACT_121212;REACT_121362;REACT_120967;REACT_120873;REAC…
REACT_169398	Loss of Function of SMAD2/3 in Cancer	2	70	0.0091635	0.294251	0.294251	35	87	0.0125036	48887	Homo sapiens	4089;867	Q13485;P22681	REACT_121081;REACT_121227;REACT_120994;REACT_121342;REACT_6726;REACT_121278;REACT_121097;REACT_121012;REACT_120778;REACT_6887;REACT_120757;REACT_6857;REACT_121336;REACT_169196;REACT_121368;REACT_120838;REACT_121295;REACT_121054;REACT_120772;REACT_121406;REACT_121300;REACT_120856;REACT_121142;REACT_120960;REACT_121015;REACT_121396;REACT_121162;REACT_6760;REACT_121212;REACT_121362;REACT_120967;REAC…
REACT_169311	Loss of Function of TGFBR1 in Cancer	2	70	0.0091635	0.294251	0.294251	34	85	0.0122162	48887	Homo sapiens	4089;867	Q13485;P22681	REACT_121081;REACT_121227;REACT_120994;REACT_121342;REACT_6726;REACT_121278;REACT_121097;REACT_121012;REACT_120778;REACT_6887;REACT_120757;REACT_6857;REACT_121336;REACT_121368;REACT_120838;REACT_121295;REACT_121054;REACT_120772;REACT_121406;REACT_121300;REACT_120856;REACT_121142;REACT_120960;REACT_121015;REACT_121396;REACT_121162;REACT_6760;REACT_121212;REACT_121362;REACT_120967;REACT_120873;REAC…
REACT_169435	Loss of Function of TGFBR2 in Cancer	2	70	0.0091635	0.294251	0.294251	34	85	0.0122162	48887	Homo sapiens	4089;867	Q13485;P22681	REACT_121081;REACT_121227;REACT_120994;REACT_121342;REACT_6726;REACT_121278;REACT_121097;REACT_121012;REACT_120778;REACT_6887;REACT_120757;REACT_6857;REACT_121336;REACT_121368;REACT_120838;REACT_121295;REACT_121054;REACT_120772;REACT_121406;REACT_121300;REACT_120856;REACT_121142;REACT_120960;REACT_121015;REACT_121396;REACT_121162;REACT_6760;REACT_121212;REACT_121362;REACT_120967;REACT_120873;REAC…
REACT_169122	Signaling by TGF-beta Receptor Complex in Cancer	2	70	0.0091635	0.294251	0.294251	36	96	0.0137971	48887	Homo sapiens	4089;867	Q13485;P22681	REACT_121081;REACT_121227;REACT_120994;REACT_121342;REACT_6726;REACT_121278;REACT_121097;REACT_121012;REACT_120778;REACT_6887;REACT_120757;REACT_6857;REACT_121336;REACT_169196;REACT_121368;REACT_120838;REACT_121295;REACT_121054;REACT_169375;REACT_120772;REACT_121300;REACT_121406;REACT_120856;REACT_121142;REACT_120960;REACT_121015;REACT_121396;REACT_121162;REACT_6760;REACT_121212;REACT_121362;REAC…
REACT_121111	Downregulation of SMAD2/3:SMAD4 transcriptional activity	1	23	0.00301087	0.2994	0.2994	19	21	0.00301811	48887	Homo sapiens	4089	Q13485	REACT_121081;REACT_121227;REACT_121054;REACT_121342;REACT_121278;REACT_120772;REACT_121012;REACT_121300;REACT_120856;REACT_120778;REACT_6887;REACT_121142;REACT_120960;REACT_6857;REACT_121396;REACT_121162;REACT_121212;REACT_121362;REACT_120873
REACT_12034	Signaling by BMP	1	23	0.00301087	0.2994	0.2994	4	15	0.00215579	48887	Homo sapiens	4089	Q13485	REACT_12067;REACT_12007;REACT_12080;REACT_12048
REACT_15334	DARPP-32 events	1	24	0.00314177	0.310172	0.310172	4	10	0.00143719	48887	Homo sapiens	5566	P17612	REACT_1532;REACT_15540;REACT_15519;REACT_15529
REACT_19277	Sema4D induced cell migration and growth-cone collapse	1	24	0.00314177	0.310172	0.310172	2	6	0.000862317	48887	Homo sapiens	998	P60953	REACT_19153;REACT_19137
REACT_25374	IKK complex recruitment mediated by RIP1	1	24	0.00314177	0.310172	0.310172	1	3	0.000431158	48887	Homo sapiens	1147	O15111	REACT_25373
REACT_118713	YAP1- and WWTR1 (TAZ)-stimulated gene expression	1	25	0.00327268	0.32078	0.32078	1	6	0.000862317	48887	Homo sapiens	1387	Q92793	REACT_116163
REACT_19140	ADP signalling through P2Y purinoceptor 1	1	25	0.00327268	0.32078	0.32078	1	7	0.00100604	48887	Homo sapiens	6714	P12931-1	REACT_20585
REACT_2202	Effects of PIP2 hydrolysis	1	25	0.00327268	0.32078	0.32078	1	8	0.00114976	48887	Homo sapiens	5581	Q02156	REACT_23917
REACT_12560	Basigin interactions	1	25	0.00327268	0.32078	0.32078	1	10	0.00143719	48887	Homo sapiens	3675	P26006	REACT_13430
REACT_18407	G alpha (12/13) signalling events	2	75	0.00981804	0.322617	0.322617	2	12	0.00172463	48887	Homo sapiens	5295;998	P27986;P60953	REACT_1214;REACT_754
REACT_25162	Interferon alpha/beta signaling	3	131	0.0171488	0.32975	0.32975	14	19	0.00273067	48887	Homo sapiens	3661;3439;3716	P23458;P01562;Q14653	REACT_25192;REACT_25383;REACT_25401;REACT_25289;REACT_25291;REACT_25100;REACT_25065;REACT_25021;REACT_25206;REACT_24939;REACT_25329;REACT_25017;REACT_25105;REACT_25238
REACT_121408	A tetrasaccharide linker sequence is required for GAG synthesis	1	26	0.00340359	0.331225	0.331225	4	4	0.000574878	48887	Homo sapiens	6383	P34741	REACT_120955;REACT_120897;REACT_121136;REACT_121213
REACT_15550	Insulin processing	1	26	0.00340359	0.331225	0.331225	1	12	0.00172463	48887	Homo sapiens	6804	Q16623	REACT_15541
REACT_18325	Regulation of insulin secretion	2	77	0.0100799	0.333892	0.333892	5	33	0.00474274	48887	Homo sapiens	6804;5566	Q16623;P17612	REACT_16883;REACT_15326;REACT_18397;REACT_18395;REACT_18269
REACT_19259	Sema4D in semaphorin signaling	1	27	0.00353449	0.341512	0.341512	2	12	0.00172463	48887	Homo sapiens	998	P60953	REACT_19153;REACT_19137
REACT_163701	FCERI mediated MAPK activation	4	192	0.0251342	0.345004	0.345004	18	39	0.00560506	48887	Homo sapiens	5599;5894;5595;2353	P04049;P27361;P01100;P45983	REACT_2158;REACT_545;REACT_6896;REACT_996;REACT_359;REACT_21385;REACT_1727;REACT_21404;REACT_6716;REACT_21251;REACT_1780;REACT_1740;REACT_525;REACT_23877;REACT_136;REACT_143;REACT_1866;REACT_1289
REACT_318	Platelet degranulation	2	79	0.0103417	0.345114	0.345114	1	10	0.00143719	48887	Homo sapiens	2335;88	P02751;P35609	REACT_21351
REACT_18356	Unfolded Protein Response (UPR)	2	79	0.0103417	0.345114	0.345114	2	71	0.0102041	48887	Homo sapiens	811;2931	P27797;P49840	REACT_116001;REACT_115594
REACT_15295	Opioid Signalling	2	80	0.0104726	0.350703	0.350703	8	48	0.00689853	48887	Homo sapiens	5566;1385	P17612;P16220	REACT_1532;REACT_1031;REACT_15540;REACT_15427;REACT_15519;REACT_15377;REACT_15529;REACT_15415
REACT_25229	Interferon Signaling	5	254	0.0332504	0.355958	0.355958	29	50	0.00718597	48887	Homo sapiens	3661;3439;5595;3716;5610	P23458;P01562;P19525;P27361;Q14653	REACT_25190;REACT_25082;REACT_25100;REACT_24932;REACT_25021;REACT_25206;REACT_24939;REACT_25139;REACT_25017;REACT_25329;REACT_24928;REACT_25105;REACT_115684;REACT_25238;REACT_115890;REACT_25158;REACT_25347;REACT_25192;REACT_24944;REACT_25383;REACT_24933;REACT_25401;REACT_24993;REACT_25289;REACT_25369;REACT_115934;REACT_25291;REACT_25056;REACT_25065
REACT_120734	SMAD2/SMAD3:SMAD4 heterotrimer regulates transcription	1	29	0.00379631	0.361617	0.361617	13	16	0.00229951	48887	Homo sapiens	4089	Q13485	REACT_121295;REACT_121015;REACT_120994;REACT_120757;REACT_6760;REACT_6726;REACT_121336;REACT_121368;REACT_121097;REACT_120967;REACT_121406;REACT_120838;REACT_120803
REACT_6835	The role of Nef in HIV-1 replication and disease pathogenesis	1	29	0.00379631	0.361617	0.361617	1	20	0.00287439	48887	Homo sapiens	2534	P06241	REACT_11075
REACT_118614	Activated NOTCH1 Transmits Signal to the Nucleus	1	30	0.00392722	0.37144	0.37144	19	21	0.00301811	48887	Homo sapiens	4851	P46531	REACT_118816;REACT_118679;REACT_118655;REACT_1784;REACT_118830;REACT_118762;REACT_118661;REACT_118653;REACT_118643;REACT_118761;REACT_118746;REACT_118804;REACT_118754;REACT_410;REACT_118704;REACT_118622;REACT_2109;REACT_118603;REACT_118570
REACT_1095	Activation of the pre-replicative complex	1	30	0.00392722	0.37144	0.37144	5	8	0.00114976	48887	Homo sapiens	1017	P24941	REACT_929;REACT_789;REACT_1344;REACT_135;REACT_2227
REACT_2232	RNA Polymerase I Promoter Opening	1	30	0.00392722	0.37144	0.37144	1	2	0.000287439	48887	Homo sapiens	5595	P27361	REACT_180
REACT_1280	Response to elevated platelet cytosolic Ca2+	2	84	0.0109962	0.372891	0.372891	1	13	0.00186835	48887	Homo sapiens	2335;88	P02751;P35609	REACT_21351
REACT_13776	p75 NTR receptor-mediated signalling	2	85	0.0111271	0.378393	0.378393	8	49	0.00704225	48887	Homo sapiens	5599;5970	Q04206;P45983	REACT_13777;REACT_13816;REACT_13538;REACT_13502;REACT_13446;REACT_13427;REACT_13422;REACT_13632
REACT_75820	Class I MHC mediated antigen processing & presentation	6	322	0.0421521	0.379342	0.379342	13	39	0.00560506	48887	Homo sapiens	811;5706;5720;5713;5071;821	P27824;P27797;O60260;Q06323;P62333;P51665	REACT_75916;REACT_75754;REACT_75898;REACT_75928;REACT_75930;REACT_111153;REACT_75871;REACT_111172;REACT_111104;REACT_75901;REACT_75856;REACT_75847;REACT_75922
REACT_121248	HS-GAG biosynthesis	1	31	0.00405812	0.381113	0.381113	13	14	0.00201207	48887	Homo sapiens	6383	P34741	REACT_120904;REACT_121021;REACT_121110;REACT_120946;REACT_121050;REACT_120839;REACT_120741;REACT_120794;REACT_121277;REACT_120811;REACT_120849;REACT_120936;REACT_121320
REACT_1520	Gluconeogenesis	1	31	0.00405812	0.381113	0.381113	1	21	0.00301811	48887	Homo sapiens	5566	P17612	REACT_2128
REACT_19195	Adherens junctions interactions	1	32	0.00418903	0.390639	0.390639	1	15	0.00215579	48887	Homo sapiens	1499	P35222-1	REACT_19131
REACT_20524	Signal amplification	1	32	0.00418903	0.390639	0.390639	1	18	0.00258695	48887	Homo sapiens	6714	P12931-1	REACT_20585
REACT_11123	Membrane Trafficking	4	206	0.0269669	0.394037	0.394037	7	70	0.0100604	48887	Homo sapiens	6714;7532;6517;207	P14672;P12931-2;P61981;P31749	REACT_147698;REACT_147700;REACT_147770;REACT_10125;REACT_147780;REACT_9997;REACT_9975
REACT_71	Gene Expression	19	1141	0.149365	0.399557	0.399557	60	355	0.0510204	48887	Homo sapiens	6142;1387;5706;4851;367;2908;5595;4089;5720;5713;207	P04150-2;P04150-1;P04150-4;Q02543;P04150-3;Q06323;Q92793;P27361;P46531;P10275;Q13485;P51665;P04150-9;P62333;P04150-7;P04150-8;P31749;P04150-5;P04150-6	REACT_121081;REACT_389;REACT_121227;REACT_6726;REACT_121097;REACT_121278;REACT_25343;REACT_1654;REACT_116163;REACT_6887;REACT_115582;REACT_75917;REACT_25335;REACT_14814;REACT_121368;REACT_227;REACT_121295;REACT_121054;REACT_75910;REACT_19207;REACT_115921;REACT_115572;REACT_180;REACT_115742;REACT_121300;REACT_116124;REACT_121142;REACT_121212;REACT_940;REACT_120994;REACT_3;REACT_121342;REACT_2075;R…
REACT_16969	Striated Muscle Contraction	1	33	0.00431994	0.400019	0.400019	4	4	0.000574878	48887	Homo sapiens	88	P35609	REACT_17057;REACT_16902;REACT_16995;REACT_16935
REACT_1665	Glucagon signaling in metabolic regulation	1	33	0.00431994	0.400019	0.400019	1	6	0.000862317	48887	Homo sapiens	5566	P17612	REACT_1532
REACT_20676	Cell junction organization	2	89	0.0116507	0.400194	0.400194	2	34	0.00488646	48887	Homo sapiens	5829;1499	P35222-1;P49023	REACT_20542;REACT_19131
REACT_11238	Metabolism of water-soluble vitamins and cofactors	2	89	0.0116507	0.400194	0.400194	2	101	0.0145157	48887	Homo sapiens	2194;5743	P35354;P49327	REACT_11175;REACT_147811
REACT_11193	Metabolism of vitamins and cofactors	2	89	0.0116507	0.400194	0.400194	2	101	0.0145157	48887	Homo sapiens	2194;5743	P35354;P49327	REACT_11175;REACT_147811
REACT_169363	Defective LMBRD1 causes methylmalonic aciduria and homocystinuria type cblF	2	89	0.0116507	0.400194	0.400194	2	101	0.0145157	48887	Homo sapiens	2194;5743	P35354;P49327	REACT_11175;REACT_147811
REACT_169318	Defective MMAB causes methylmalonic aciduria type cblB	2	89	0.0116507	0.400194	0.400194	2	101	0.0145157	48887	Homo sapiens	2194;5743	P35354;P49327	REACT_11175;REACT_147811
REACT_169403	Defective BTD causes biotidinase deficiency	2	89	0.0116507	0.400194	0.400194	2	101	0.0145157	48887	Homo sapiens	2194;5743	P35354;P49327	REACT_11175;REACT_147811
REACT_169439	Defective MTRR causes methylmalonic aciduria and homocystinuria type cblE	2	89	0.0116507	0.400194	0.400194	2	102	0.0146594	48887	Homo sapiens	2194;5743	P35354;P49327	REACT_11175;REACT_147811
REACT_169316	Defective MMAA causes methylmalonic aciduria type cblA	2	89	0.0116507	0.400194	0.400194	2	102	0.0146594	48887	Homo sapiens	2194;5743	P35354;P49327	REACT_11175;REACT_147811
REACT_169256	Defective MMADHC causes methylmalonic aciduria and homocystinuria type cblD	2	89	0.0116507	0.400194	0.400194	2	102	0.0146594	48887	Homo sapiens	2194;5743	P35354;P49327	REACT_11175;REACT_147811
REACT_169312	Defective HLCS causes multiple carboxylase deficiency	2	89	0.0116507	0.400194	0.400194	2	102	0.0146594	48887	Homo sapiens	2194;5743	P35354;P49327	REACT_11175;REACT_147811
REACT_169132	Defective CUBN causes hereditary megaloblastic anemia 1	2	89	0.0116507	0.400194	0.400194	2	102	0.0146594	48887	Homo sapiens	2194;5743	P35354;P49327	REACT_11175;REACT_147811
REACT_169120	Defective TCN2 causes hereditary megaloblastic anemia	2	89	0.0116507	0.400194	0.400194	2	102	0.0146594	48887	Homo sapiens	2194;5743	P35354;P49327	REACT_11175;REACT_147811
REACT_169415	Defective GIF causes intrinsic factor deficiency	2	89	0.0116507	0.400194	0.400194	2	102	0.0146594	48887	Homo sapiens	2194;5743	P35354;P49327	REACT_11175;REACT_147811
REACT_169280	Defective AMN causes hereditary megaloblastic anemia 1	2	89	0.0116507	0.400194	0.400194	2	102	0.0146594	48887	Homo sapiens	2194;5743	P35354;P49327	REACT_11175;REACT_147811
REACT_169178	Defective CD320 causes methylmalonic aciduria	2	89	0.0116507	0.400194	0.400194	2	102	0.0146594	48887	Homo sapiens	2194;5743	P35354;P49327	REACT_11175;REACT_147811
REACT_169313	Defective MUT causes methylmalonic aciduria mut type	2	89	0.0116507	0.400194	0.400194	2	102	0.0146594	48887	Homo sapiens	2194;5743	P35354;P49327	REACT_11175;REACT_147811
REACT_169238	Defects in biotin (Btn) metabolism	2	89	0.0116507	0.400194	0.400194	2	102	0.0146594	48887	Homo sapiens	2194;5743	P35354;P49327	REACT_11175;REACT_147811
REACT_169169	Defective MMACHC causes methylmalonic aciduria and homocystinuria type cblC	2	89	0.0116507	0.400194	0.400194	2	103	0.0148031	48887	Homo sapiens	2194;5743	P35354;P49327	REACT_11175;REACT_147811
REACT_169149	Defective MTR causes methylmalonic aciduria and homocystinuria type cblG	2	89	0.0116507	0.400194	0.400194	2	103	0.0148031	48887	Homo sapiens	2194;5743	P35354;P49327	REACT_11175;REACT_147811
REACT_169429	Defects in cobalamin (B12) metabolism	2	89	0.0116507	0.400194	0.400194	2	114	0.016384	48887	Homo sapiens	2194;5743	P35354;P49327	REACT_11175;REACT_147811
REACT_169385	Defects in vitamin and cofactor metabolism	2	89	0.0116507	0.400194	0.400194	2	115	0.0165277	48887	Homo sapiens	2194;5743	P35354;P49327	REACT_11175;REACT_147811
REACT_75795	Antigen Presentation: Folding, assembly and peptide loading of class I MHC	2	91	0.0119126	0.410964	0.410964	5	14	0.00201207	48887	Homo sapiens	811;821	P27824;P27797	REACT_75916;REACT_75754;REACT_75898;REACT_75930;REACT_75922
REACT_75842	Antigen processing: Ubiquitination & Proteasome degradation	4	211	0.0276214	0.411458	0.411458	5	8	0.00114976	48887	Homo sapiens	5706;5720;5713;5071	O60260;Q06323;P62333;P51665	REACT_75928;REACT_75871;REACT_75901;REACT_75856;REACT_75847
REACT_75776	NOD1/2 Signaling Pathway	1	35	0.00458175	0.418352	0.418352	1	17	0.00244323	48887	Homo sapiens	1147	O15111	REACT_6935
REACT_160086	Regulation of actin dynamics for phagocytic cup formation	4	214	0.0280141	0.421865	0.421865	16	24	0.00344927	48887	Homo sapiens	3320;5595;25;998	P07900;P60953;P27361;P00519	REACT_19307;REACT_160238;REACT_19168;REACT_160236;REACT_160090;REACT_160118;REACT_160291;REACT_160161;REACT_160185;REACT_160257;REACT_160204;REACT_160224;REACT_160173;REACT_160166;REACT_160164;REACT_160206
REACT_15480	ABC-family proteins mediated transport	1	36	0.00471266	0.427309	0.427309	2	14	0.00201207	48887	Homo sapiens	1080	P13569	REACT_111162;REACT_15300
REACT_228211	Uptake and actions of bacterial toxins	1	36	0.00471266	0.427309	0.427309	1	54	0.00776085	48887	Homo sapiens	6804	Q16623	REACT_11195
REACT_13685	Neuronal System	5	280	0.036654	0.435584	0.435584	23	115	0.0165277	48887	Homo sapiens	5894;6804;5566;1385;88	P04049;Q16623;P17612;P35609;P16220	REACT_15404;REACT_15483;REACT_15411;REACT_20631;REACT_20566;REACT_20601;REACT_23973;REACT_15338;REACT_20612;REACT_15517;REACT_20576;REACT_20583;REACT_23813;REACT_20499;REACT_20670;REACT_20503;REACT_15448;REACT_12411;REACT_15503;REACT_12617;REACT_15533;REACT_20666;REACT_20500
REACT_6769	Activation of ATR in response to replication stress	1	37	0.00484357	0.436129	0.436129	2	9	0.00129348	48887	Homo sapiens	1017	P24941	REACT_6750;REACT_6738
REACT_821	Cyclin D associated events in G1	1	38	0.00497447	0.444814	0.444814	6	11	0.00158091	48887	Homo sapiens	1026	P38936	REACT_1882;REACT_713;REACT_2081;REACT_111206;REACT_111248;REACT_96
REACT_1590	G1 Phase	1	38	0.00497447	0.444814	0.444814	6	11	0.00158091	48887	Homo sapiens	1026	P38936	REACT_1882;REACT_713;REACT_2081;REACT_111206;REACT_111248;REACT_96
REACT_107	Apoptotic cleavage of cellular proteins	1	38	0.00497447	0.444814	0.444814	1	36	0.0051739	48887	Homo sapiens	1499	P35222-1	REACT_12022
REACT_12582	Phosphorylation of CD3 and TCR zeta chains	1	39	0.00510538	0.453367	0.453367	2	5	0.000718597	48887	Homo sapiens	1445	P41240	REACT_12603;REACT_12640
REACT_121061	Transcriptional activity of SMAD2/SMAD3:SMAD4 heterotrimer	1	41	0.00536719	0.470083	0.470083	32	37	0.00531762	48887	Homo sapiens	4089	Q13485	REACT_121081;REACT_121227;REACT_120994;REACT_121342;REACT_6726;REACT_121278;REACT_121097;REACT_121012;REACT_120778;REACT_6887;REACT_120757;REACT_6857;REACT_121336;REACT_121368;REACT_120838;REACT_121295;REACT_121054;REACT_120772;REACT_121406;REACT_121300;REACT_120856;REACT_121142;REACT_120960;REACT_121015;REACT_121396;REACT_121162;REACT_6760;REACT_121212;REACT_121362;REACT_120967;REACT_120873;REAC…
REACT_24968	Retinoid metabolism and transport	1	41	0.00536719	0.470083	0.470083	3	24	0.00344927	48887	Homo sapiens	6383	P34741	REACT_160151;REACT_160272;REACT_160149
REACT_22365	Recycling pathway of L1	1	41	0.00536719	0.470083	0.470083	1	14	0.00201207	48887	Homo sapiens	6714	P12931-1	REACT_22408
REACT_118700	Antigen activates B Cell Receptor (BCR) leading to generation of second messengers	3	165	0.0215997	0.470153	0.470153	6	17	0.00244323	48887	Homo sapiens	2534;867;5295	P27986;P22681;P06241	REACT_118828;REACT_118834;REACT_118781;REACT_118566;REACT_118601;REACT_118716
REACT_6185	HIV Infection	4	229	0.0299777	0.473163	0.473163	3	153	0.0219891	48887	Homo sapiens	5706;2534;5720;5713	Q06323;P06241;P62333;P51665	REACT_9466;REACT_11075;REACT_9018
REACT_19324	PD-1 signaling	1	42	0.0054981	0.47825	0.47825	3	4	0.000574878	48887	Homo sapiens	1445	P41240	REACT_19312;REACT_19198;REACT_19146
REACT_13723	Neurotransmitter Release Cycle	1	42	0.0054981	0.47825	0.47825	12	30	0.00431158	48887	Homo sapiens	6804	Q16623	REACT_23973;REACT_15338;REACT_15517;REACT_15404;REACT_23813;REACT_15483;REACT_15448;REACT_12411;REACT_15503;REACT_15411;REACT_12617;REACT_15533
REACT_18274	Glucagon-like Peptide-1 (GLP1) regulates insulin secretion	1	42	0.0054981	0.47825	0.47825	3	11	0.00158091	48887	Homo sapiens	5566	P17612	REACT_18397;REACT_18395;REACT_18269
REACT_1190	Triglyceride Biosynthesis	1	42	0.0054981	0.47825	0.47825	2	27	0.00388043	48887	Homo sapiens	2194	P49327	REACT_1497;REACT_1903
REACT_24023	Vasopressin regulates renal water homeostasis via Aquaporins	1	43	0.00562901	0.486292	0.486292	2	14	0.00201207	48887	Homo sapiens	5566	P17612	REACT_23840;REACT_1532
REACT_212	Glucose transport	1	43	0.00562901	0.486292	0.486292	1	14	0.00201207	48887	Homo sapiens	6517	P14672	REACT_1338
REACT_9480	Gap junction trafficking and regulation	1	44	0.00575992	0.494211	0.494211	3	24	0.00344927	48887	Homo sapiens	6714	P12931-2	REACT_10125;REACT_9997;REACT_9975
REACT_22442	Interleukin-1 signaling	1	44	0.00575992	0.494211	0.494211	3	30	0.00431158	48887	Homo sapiens	1147	O15111	REACT_22418;REACT_22256;REACT_6935
REACT_13638	NRAGE signals death through JNK	1	45	0.00589082	0.502009	0.502009	4	7	0.00100604	48887	Homo sapiens	5599	P45983	REACT_13777;REACT_13538;REACT_13427;REACT_13632
REACT_19333	G alpha (z) signalling events	1	46	0.00602173	0.509687	0.509687	1	8	0.00114976	48887	Homo sapiens	5581	Q02156	REACT_22249
REACT_18273	XBP1(S) activates chaperone genes	1	46	0.00602173	0.509687	0.509687	1	45	0.00646738	48887	Homo sapiens	2931	P49840	REACT_115594
REACT_6152	Influenza Viral RNA Transcription and Replication	2	111	0.0145307	0.512897	0.512897	3	12	0.00172463	48887	Homo sapiens	3320;6142	P07900;Q02543	REACT_9524;REACT_9428;REACT_9514
REACT_116145	PPARA activates gene expression	2	112	0.0146616	0.517689	0.517689	42	42	0.00603622	48887	Homo sapiens	2033;1387	Q09472;Q92793	REACT_115593;REACT_115542;REACT_115875;REACT_115533;REACT_115927;REACT_115879;REACT_115729;REACT_27168;REACT_116136;REACT_115631;REACT_115807;REACT_116079;REACT_115994;REACT_116163;REACT_115815;REACT_115997;REACT_27173;REACT_116112;REACT_115625;REACT_116133;REACT_115878;REACT_115978;REACT_115949;REACT_25084;REACT_115739;REACT_115945;REACT_115979;REACT_115644;REACT_115721;REACT_115770;REACT_115624…
REACT_602	Lipid digestion, mobilization, and transport	1	48	0.00628354	0.524695	0.524695	2	65	0.00934176	48887	Homo sapiens	5566	P17612	REACT_1078;REACT_1734
REACT_18368	IRE1alpha activates chaperones	1	48	0.00628354	0.524695	0.524695	1	51	0.00732969	48887	Homo sapiens	2931	P49840	REACT_115594
REACT_150425	Resolution of Sister Chromatid Cohesion	2	114	0.0149234	0.52718	0.52718	4	8	0.00114976	48887	Homo sapiens	332;10403	O15392;O14777	REACT_150152;REACT_150250;REACT_150388;REACT_150414
REACT_19241	Regulation of lipid metabolism by Peroxisome proliferator-activated receptor alpha (PPARalpha)	2	115	0.0150543	0.531878	0.531878	43	45	0.00646738	48887	Homo sapiens	2033;1387	Q09472;Q92793	REACT_115593;REACT_115542;REACT_115875;REACT_115533;REACT_115927;REACT_115879;REACT_115729;REACT_27168;REACT_116136;REACT_115631;REACT_115807;REACT_116079;REACT_115994;REACT_116163;REACT_115815;REACT_115997;REACT_27173;REACT_116112;REACT_115625;REACT_116133;REACT_115878;REACT_115978;REACT_115949;REACT_25084;REACT_115739;REACT_19175;REACT_115945;REACT_115979;REACT_115644;REACT_115721;REACT_115770;…
REACT_9441	Hexose transport	1	49	0.00641445	0.532026	0.532026	1	17	0.00244323	48887	Homo sapiens	6517	P14672	REACT_1338
REACT_75925	Amyloids	1	50	0.00654536	0.539246	0.539246	2	5	0.000718597	48887	Homo sapiens	5617	P01236	REACT_75905;REACT_75876
REACT_121206	Chondroitin sulfate/dermatan sulfate metabolism	1	50	0.00654536	0.539246	0.539246	4	24	0.00344927	48887	Homo sapiens	6383	P34741	REACT_120955;REACT_120897;REACT_121136;REACT_121213
REACT_147851	Arachidonic acid metabolism	1	50	0.00654536	0.539246	0.539246	5	56	0.00804829	48887	Homo sapiens	5743	P35354	REACT_150255;REACT_150446;REACT_147758;REACT_150372;REACT_147811
REACT_172633	Chromatin modifying enzymes	3	183	0.023956	0.539285	0.539285	3	43	0.00617994	48887	Homo sapiens	10524;2033;1387	Q09472;Q92793;Q92993	REACT_172609;REACT_172598;REACT_172688
REACT_172623	Chromatin organization	3	183	0.023956	0.539285	0.539285	3	43	0.00617994	48887	Homo sapiens	10524;2033;1387	Q09472;Q92793;Q92993	REACT_172609;REACT_172598;REACT_172688
REACT_22279	Fatty acid, triacylglycerol, and ketone body metabolism	3	184	0.0240869	0.542977	0.542977	45	119	0.0171026	48887	Homo sapiens	2194;2033;1387	Q09472;P49327;Q92793	REACT_115593;REACT_115542;REACT_115875;REACT_115533;REACT_115927;REACT_115879;REACT_115729;REACT_27168;REACT_116136;REACT_115631;REACT_115807;REACT_1903;REACT_116079;REACT_115994;REACT_116163;REACT_115815;REACT_115997;REACT_27173;REACT_116112;REACT_115625;REACT_116133;REACT_115878;REACT_115978;REACT_115949;REACT_1497;REACT_25084;REACT_115739;REACT_19175;REACT_115945;REACT_115979;REACT_115644;REAC…
REACT_22426	Asparagine N-linked glycosylation	2	118	0.015447	0.545785	0.545785	3	78	0.0112101	48887	Homo sapiens	811;821	P27824;P27797	REACT_23791;REACT_23831;REACT_23778
REACT_23887	Aquaporin-mediated transport	1	51	0.00667627	0.546355	0.546355	2	24	0.00344927	48887	Homo sapiens	5566	P17612	REACT_23840;REACT_1532
REACT_995	Apoptotic execution phase	1	52	0.00680717	0.553356	0.553356	1	54	0.00776085	48887	Homo sapiens	1499	P35222-1	REACT_12022
REACT_27271	Meiotic recombination	1	54	0.00706899	0.567037	0.567037	1	8	0.00114976	48887	Homo sapiens	1017	P24941	REACT_27206
REACT_121315	Glycosaminoglycan metabolism	2	123	0.0161016	0.568323	0.568323	23	79	0.0113538	48887	Homo sapiens	3161;6383	O75330;P34741	REACT_120879;REACT_120946;REACT_120839;REACT_120961;REACT_120741;REACT_121136;REACT_121392;REACT_120849;REACT_121277;REACT_120971;REACT_121213;REACT_120904;REACT_121021;REACT_121110;REACT_121335;REACT_121050;REACT_120955;REACT_120897;REACT_120794;REACT_120787;REACT_120811;REACT_120936;REACT_121320
REACT_147788	MPS IIIB - Sanfilippo syndrome B	2	123	0.0161016	0.568323	0.568323	23	79	0.0113538	48887	Homo sapiens	3161;6383	O75330;P34741	REACT_120879;REACT_120946;REACT_120839;REACT_120961;REACT_120741;REACT_121136;REACT_121392;REACT_120849;REACT_121277;REACT_120971;REACT_121213;REACT_120904;REACT_121021;REACT_121110;REACT_121335;REACT_121050;REACT_120955;REACT_120897;REACT_120794;REACT_120787;REACT_120811;REACT_120936;REACT_121320
REACT_147753	MPS IIIA - Sanfilippo syndrome A	2	123	0.0161016	0.568323	0.568323	23	79	0.0113538	48887	Homo sapiens	3161;6383	O75330;P34741	REACT_120879;REACT_120946;REACT_120839;REACT_120961;REACT_120741;REACT_121136;REACT_121392;REACT_120849;REACT_121277;REACT_120971;REACT_121213;REACT_120904;REACT_121021;REACT_121110;REACT_121335;REACT_121050;REACT_120955;REACT_120897;REACT_120794;REACT_120787;REACT_120811;REACT_120936;REACT_121320
REACT_147798	MPS IV - Morquio syndrome B	2	123	0.0161016	0.568323	0.568323	23	79	0.0113538	48887	Homo sapiens	3161;6383	O75330;P34741	REACT_120879;REACT_120946;REACT_120839;REACT_120961;REACT_120741;REACT_121136;REACT_121392;REACT_120849;REACT_121277;REACT_120971;REACT_121213;REACT_120904;REACT_121021;REACT_121110;REACT_121335;REACT_121050;REACT_120955;REACT_120897;REACT_120794;REACT_120787;REACT_120811;REACT_120936;REACT_121320
REACT_147860	MPS IIIC - Sanfilippo syndrome C	2	123	0.0161016	0.568323	0.568323	23	79	0.0113538	48887	Homo sapiens	3161;6383	O75330;P34741	REACT_120879;REACT_120946;REACT_120839;REACT_120961;REACT_120741;REACT_121136;REACT_121392;REACT_120849;REACT_121277;REACT_120971;REACT_121213;REACT_120904;REACT_121021;REACT_121110;REACT_121335;REACT_121050;REACT_120955;REACT_120897;REACT_120794;REACT_120787;REACT_120811;REACT_120936;REACT_121320
REACT_147857	MPS I - Hurler syndrome	2	123	0.0161016	0.568323	0.568323	23	79	0.0113538	48887	Homo sapiens	3161;6383	O75330;P34741	REACT_120879;REACT_120946;REACT_120839;REACT_120961;REACT_120741;REACT_121136;REACT_121392;REACT_120849;REACT_121277;REACT_120971;REACT_121213;REACT_120904;REACT_121021;REACT_121110;REACT_121335;REACT_121050;REACT_120955;REACT_120897;REACT_120794;REACT_120787;REACT_120811;REACT_120936;REACT_121320
REACT_147734	MPS II - Hunter syndrome	2	123	0.0161016	0.568323	0.568323	23	79	0.0113538	48887	Homo sapiens	3161;6383	O75330;P34741	REACT_120879;REACT_120946;REACT_120839;REACT_120961;REACT_120741;REACT_121136;REACT_121392;REACT_120849;REACT_121277;REACT_120971;REACT_121213;REACT_120904;REACT_121021;REACT_121110;REACT_121335;REACT_121050;REACT_120955;REACT_120897;REACT_120794;REACT_120787;REACT_120811;REACT_120936;REACT_121320
REACT_147825	MPS IV - Morquio syndrome A	2	123	0.0161016	0.568323	0.568323	23	79	0.0113538	48887	Homo sapiens	3161;6383	O75330;P34741	REACT_120879;REACT_120946;REACT_120839;REACT_120961;REACT_120741;REACT_121136;REACT_121392;REACT_120849;REACT_121277;REACT_120971;REACT_121213;REACT_120904;REACT_121021;REACT_121110;REACT_121335;REACT_121050;REACT_120955;REACT_120897;REACT_120794;REACT_120787;REACT_120811;REACT_120936;REACT_121320
REACT_147739	MPS IX - Natowicz syndrome	2	123	0.0161016	0.568323	0.568323	23	79	0.0113538	48887	Homo sapiens	3161;6383	O75330;P34741	REACT_120879;REACT_120946;REACT_120839;REACT_120961;REACT_120741;REACT_121136;REACT_121392;REACT_120849;REACT_121277;REACT_120971;REACT_121213;REACT_120904;REACT_121021;REACT_121110;REACT_121335;REACT_121050;REACT_120955;REACT_120897;REACT_120794;REACT_120787;REACT_120811;REACT_120936;REACT_121320
REACT_147759	MPS VII - Sly syndrome	2	123	0.0161016	0.568323	0.568323	23	79	0.0113538	48887	Homo sapiens	3161;6383	O75330;P34741	REACT_120879;REACT_120946;REACT_120839;REACT_120961;REACT_120741;REACT_121136;REACT_121392;REACT_120849;REACT_121277;REACT_120971;REACT_121213;REACT_120904;REACT_121021;REACT_121110;REACT_121335;REACT_121050;REACT_120955;REACT_120897;REACT_120794;REACT_120787;REACT_120811;REACT_120936;REACT_121320
REACT_147749	MPS IIID - Sanfilippo syndrome D	2	123	0.0161016	0.568323	0.568323	23	79	0.0113538	48887	Homo sapiens	3161;6383	O75330;P34741	REACT_120879;REACT_120946;REACT_120839;REACT_120961;REACT_120741;REACT_121136;REACT_121392;REACT_120849;REACT_121277;REACT_120971;REACT_121213;REACT_120904;REACT_121021;REACT_121110;REACT_121335;REACT_121050;REACT_120955;REACT_120897;REACT_120794;REACT_120787;REACT_120811;REACT_120936;REACT_121320
REACT_147719	MPS VI - Maroteaux-Lamy syndrome	2	123	0.0161016	0.568323	0.568323	23	79	0.0113538	48887	Homo sapiens	3161;6383	O75330;P34741	REACT_120879;REACT_120946;REACT_120839;REACT_120961;REACT_120741;REACT_121136;REACT_121392;REACT_120849;REACT_121277;REACT_120971;REACT_121213;REACT_120904;REACT_121021;REACT_121110;REACT_121335;REACT_121050;REACT_120955;REACT_120897;REACT_120794;REACT_120787;REACT_120811;REACT_120936;REACT_121320
REACT_147853	Mucopolysaccharidoses	2	123	0.0161016	0.568323	0.568323	23	79	0.0113538	48887	Homo sapiens	3161;6383	O75330;P34741	REACT_120879;REACT_120946;REACT_120839;REACT_120961;REACT_120741;REACT_121136;REACT_121392;REACT_120849;REACT_121277;REACT_120971;REACT_121213;REACT_120904;REACT_121021;REACT_121110;REACT_121335;REACT_121050;REACT_120955;REACT_120897;REACT_120794;REACT_120787;REACT_120811;REACT_120936;REACT_121320
REACT_13	Metabolism of amino acids and derivatives	3	191	0.0250033	0.568345	0.568345	1	157	0.022564	48887	Homo sapiens	5706;5720;5713	Q06323;P62333;P51665	REACT_13491
REACT_121314	Heparan sulfate/heparin (HS-GAG) metabolism	1	55	0.0071999	0.573721	0.573721	20	32	0.00459902	48887	Homo sapiens	6383	P34741	REACT_120946;REACT_120839;REACT_120961;REACT_120741;REACT_121136;REACT_121392;REACT_120849;REACT_121277;REACT_121213;REACT_120904;REACT_121021;REACT_121110;REACT_121335;REACT_121050;REACT_120955;REACT_120897;REACT_120794;REACT_120811;REACT_120936;REACT_121320
REACT_150180	Assembly of collagen fibrils and other multimeric structures	1	55	0.0071999	0.573721	0.573721	15	25	0.00359299	48887	Homo sapiens	1277	P02452	REACT_150258;REACT_150249;REACT_150389;REACT_150470;REACT_150131;REACT_150373;REACT_150325;REACT_150286;REACT_150460;REACT_150410;REACT_150172;REACT_150338;REACT_150299;REACT_150362;REACT_150322
REACT_75913	Nucleotide-binding domain, leucine rich repeat containing receptor (NLR) signaling pathways	1	55	0.0071999	0.573721	0.573721	1	44	0.00632366	48887	Homo sapiens	1147	O15111	REACT_6935
REACT_160300	Binding and Uptake of Ligands by Scavenger Receptors	3	195	0.0255269	0.582454	0.582454	5	32	0.00459902	48887	Homo sapiens	811;3320;1277	P07900;P27797;P02452	REACT_163647;REACT_163645;REACT_163711;REACT_164000;REACT_164012
REACT_474	Metabolism of carbohydrates	4	265	0.0346904	0.588261	0.588261	25	194	0.0278816	48887	Homo sapiens	3161;6383;5566;6517	P14672;O75330;P17612;P34741	REACT_120879;REACT_120946;REACT_1338;REACT_120839;REACT_120961;REACT_121136;REACT_120741;REACT_121392;REACT_120849;REACT_121277;REACT_120971;REACT_121213;REACT_120904;REACT_121021;REACT_121110;REACT_121335;REACT_121050;REACT_120955;REACT_120897;REACT_120794;REACT_120787;REACT_120811;REACT_2128;REACT_120936;REACT_121320
REACT_200783	Myoclonic epilepsy of Lafora	4	265	0.0346904	0.588261	0.588261	25	196	0.028169	48887	Homo sapiens	3161;6383;5566;6517	P14672;O75330;P17612;P34741	REACT_120879;REACT_120946;REACT_1338;REACT_120839;REACT_120961;REACT_121136;REACT_120741;REACT_121392;REACT_120849;REACT_121277;REACT_120971;REACT_121213;REACT_120904;REACT_121021;REACT_121110;REACT_121335;REACT_121050;REACT_120955;REACT_120897;REACT_120794;REACT_120787;REACT_120811;REACT_2128;REACT_120936;REACT_121320
REACT_200833	Glycogen storage diseases	4	265	0.0346904	0.588261	0.588261	25	196	0.028169	48887	Homo sapiens	3161;6383;5566;6517	P14672;O75330;P17612;P34741	REACT_120879;REACT_120946;REACT_1338;REACT_120839;REACT_120961;REACT_121136;REACT_120741;REACT_121392;REACT_120849;REACT_121277;REACT_120971;REACT_121213;REACT_120904;REACT_121021;REACT_121110;REACT_121335;REACT_121050;REACT_120955;REACT_120897;REACT_120794;REACT_120787;REACT_120811;REACT_2128;REACT_120936;REACT_121320
REACT_172761	Ca2+ pathway	1	59	0.00772352	0.599449	0.599449	2	26	0.00373671	48887	Homo sapiens	1499	P35222	REACT_172706;REACT_172704
REACT_13720	Cell death signalling via NRAGE, NRIF and NADE	1	61	0.00798534	0.611729	0.611729	5	17	0.00244323	48887	Homo sapiens	5599	P45983	REACT_13777;REACT_13538;REACT_13427;REACT_13422;REACT_13632
REACT_150401	Collagen degradation	1	62	0.00811625	0.617729	0.617729	5	33	0.00474274	48887	Homo sapiens	1277	P02452	REACT_150252;REACT_150364;REACT_150397;REACT_150344;REACT_150199
REACT_19331	Cell-cell junction organization	1	62	0.00811625	0.617729	0.617729	1	18	0.00258695	48887	Homo sapiens	1499	P35222-1	REACT_19131
REACT_121139	Collagen biosynthesis and modifying enzymes	1	64	0.00837806	0.629453	0.629453	12	15	0.00215579	48887	Homo sapiens	1277	P02452	REACT_121108;REACT_121254;REACT_120884;REACT_120743;REACT_120881;REACT_120939;REACT_121077;REACT_121152;REACT_121366;REACT_121172;REACT_120853;REACT_120777
REACT_120870	Phospholipid metabolism	2	138	0.0180652	0.631076	0.631076	2	144	0.0206956	48887	Homo sapiens	5294;5295	P27986;P48736	REACT_121297;REACT_121261
REACT_25078	Interferon gamma signaling	2	147	0.0192434	0.665229	0.665229	11	15	0.00215579	48887	Homo sapiens	3661;3716	P23458;Q14653	REACT_25139;REACT_24928;REACT_25158;REACT_25347;REACT_24944;REACT_24933;REACT_24993;REACT_25369;REACT_25190;REACT_25056;REACT_25082
REACT_723	Glucose metabolism	1	71	0.00929441	0.66775	0.66775	1	68	0.00977292	48887	Homo sapiens	5566	P17612	REACT_2128
REACT_976	PI3K Cascade	1	73	0.00955622	0.677953	0.677953	2	25	0.00359299	48887	Homo sapiens	5295	P27986	REACT_244;REACT_537
REACT_1974	RNA Polymerase I Promoter Clearance	1	75	0.00981804	0.687844	0.687844	1	9	0.00129348	48887	Homo sapiens	5595	P27361	REACT_180
REACT_1309	RNA Polymerase I Transcription	1	77	0.0100799	0.697435	0.697435	1	14	0.00201207	48887	Homo sapiens	5595	P27361	REACT_180
REACT_1986	Eukaryotic Translation Termination	1	84	0.0109962	0.728757	0.728757	3	3	0.000431158	48887	Homo sapiens	6142	Q02543	REACT_389;REACT_1654;REACT_227
REACT_1404	Peptide chain elongation	1	84	0.0109962	0.728757	0.728757	4	5	0.000718597	48887	Homo sapiens	6142	Q02543	REACT_1937;REACT_1227;REACT_2075;REACT_552
REACT_111183	Meiosis	1	85	0.0111271	0.73296	0.73296	1	14	0.00201207	48887	Homo sapiens	1017	P24941	REACT_27206
REACT_120729	Collagen formation	1	86	0.011258	0.7371	0.7371	27	40	0.00574878	48887	Homo sapiens	1277	P02452	REACT_121108;REACT_120743;REACT_150249;REACT_150389;REACT_150470;REACT_150373;REACT_121172;REACT_150325;REACT_121254;REACT_120884;REACT_120881;REACT_120939;REACT_121152;REACT_150322;REACT_150258;REACT_121077;REACT_121366;REACT_150131;REACT_120853;REACT_120777;REACT_150286;REACT_150410;REACT_150460;REACT_150172;REACT_150338;REACT_150299;REACT_150362
REACT_160274	FCGR activation	2	169	0.0221233	0.738096	0.738096	1	6	0.000862317	48887	Homo sapiens	6714;2534	P12931-1;P06241	REACT_160304
REACT_18372	Class B/2 (Secretin family receptors)	1	88	0.0115198	0.745188	0.745188	1	17	0.00244323	48887	Homo sapiens	797	P10092	REACT_18360
REACT_75768	Nonsense Mediated Decay (NMD) independent of the Exon Junction Complex (EJC)	1	89	0.0116507	0.74914	0.74914	1	1	0.000143719	48887	Homo sapiens	6142	Q02543	REACT_75917
REACT_1477	Eukaryotic Translation Elongation	1	89	0.0116507	0.74914	0.74914	4	9	0.00129348	48887	Homo sapiens	6142	Q02543	REACT_1937;REACT_1227;REACT_2075;REACT_552
REACT_160125	Visual phototransduction	1	92	0.0120435	0.760633	0.760633	3	75	0.010779	48887	Homo sapiens	6383	P34741	REACT_160151;REACT_160272;REACT_160149
REACT_160102	Diseases associated with visual transduction	1	92	0.0120435	0.760633	0.760633	3	84	0.0120724	48887	Homo sapiens	6383	P34741	REACT_160151;REACT_160272;REACT_160149
REACT_1797	Formation of a pool of free 40S subunits	1	94	0.0123053	0.768003	0.768003	1	2	0.000287439	48887	Homo sapiens	6142	Q02543	REACT_928
REACT_9491	Viral mRNA Translation	1	95	0.0124362	0.771603	0.771603	2	2	0.000287439	48887	Homo sapiens	6142	Q02543	REACT_9524;REACT_9514
REACT_160158	Role of phospholipids in phagocytosis	2	181	0.0236942	0.77189	0.77189	3	12	0.00172463	48887	Homo sapiens	5295;5581	P27986;Q02156	REACT_160265;REACT_160316;REACT_12062
REACT_163994	FCERI mediated NF-kB activation	2	183	0.023956	0.777142	0.777142	4	17	0.00244323	48887	Homo sapiens	1147;5970	Q04206;O15111	REACT_12399;REACT_163925;REACT_12553;REACT_163980
REACT_19305	Transport of glucose and other sugars, bile salts and organic acids, metal ions and amine compounds	1	97	0.012698	0.778638	0.778638	1	73	0.0104915	48887	Homo sapiens	6517	P14672	REACT_19335
REACT_22258	Metabolism of lipids and lipoproteins	7	572	0.0748789	0.788409	0.788409	55	665	0.0955734	48887	Homo sapiens	2194;5743;1387;2033;5566;5294;5295	P27986;Q09472;P35354;P49327;P48736;Q92793;P17612	REACT_115593;REACT_115542;REACT_115875;REACT_115533;REACT_115927;REACT_121297;REACT_115879;REACT_27168;REACT_115729;REACT_116136;REACT_115631;REACT_115807;REACT_1903;REACT_116079;REACT_115994;REACT_116163;REACT_147811;REACT_115815;REACT_150255;REACT_115997;REACT_150446;REACT_27173;REACT_115625;REACT_116112;REACT_116133;REACT_147758;REACT_115878;REACT_115978;REACT_121261;REACT_150372;REACT_115949;…
REACT_160189	Stimuli-sensing channels	1	101	0.0132216	0.792071	0.792071	1	22	0.00316183	48887	Homo sapiens	5894	P04049	REACT_160256
REACT_18283	G alpha (q) signalling events	2	189	0.0247415	0.792274	0.792274	2	19	0.00273067	48887	Homo sapiens	5295;5581	P27986;Q02156	REACT_23917;REACT_19172
REACT_79	L13a-mediated translational silencing of Ceruloplasmin expression	1	104	0.0136143	0.801612	0.801612	1	3	0.000431158	48887	Homo sapiens	6142	Q02543	REACT_940
REACT_2085	GTP hydrolysis and joining of the 60S ribosomal subunit	1	105	0.0137453	0.804694	0.804694	2	3	0.000431158	48887	Homo sapiens	6142	Q02543	REACT_3;REACT_198
REACT_115902	SRP-dependent cotranslational protein targeting to membrane	1	107	0.0140071	0.810718	0.810718	5	5	0.000718597	48887	Homo sapiens	6142	Q02543	REACT_115582;REACT_115921;REACT_115572;REACT_115742;REACT_116124
REACT_75886	Nonsense-Mediated Decay (NMD)	1	107	0.0140071	0.810718	0.810718	5	6	0.000862317	48887	Homo sapiens	6142	Q02543	REACT_75753;REACT_75917;REACT_75787;REACT_75910;REACT_75891
REACT_75822	Nonsense Mediated Decay (NMD) enhanced by the Exon Junction Complex (EJC)	1	107	0.0140071	0.810718	0.810718	4	5	0.000718597	48887	Homo sapiens	6142	Q02543	REACT_75753;REACT_75787;REACT_75910;REACT_75891
REACT_2159	Eukaryotic Translation Initiation	1	112	0.0146616	0.824984	0.824984	4	21	0.00301811	48887	Homo sapiens	6142	Q02543	REACT_3;REACT_928;REACT_198;REACT_940
REACT_2099	Cap-dependent Translation Initiation	1	112	0.0146616	0.824984	0.824984	3	18	0.00258695	48887	Homo sapiens	6142	Q02543	REACT_3;REACT_928;REACT_198
REACT_765	Mitotic Prophase	1	112	0.0146616	0.824984	0.824984	1	33	0.00474274	48887	Homo sapiens	5595	P27361-3	REACT_147850
REACT_21352	RNA Polymerase I, RNA Polymerase III, and Mitochondrial Transcription	1	113	0.0147925	0.827706	0.827706	1	42	0.00603622	48887	Homo sapiens	5595	P27361	REACT_180
REACT_11044	Signaling by Rho GTPases	1	122	0.0159707	0.850394	0.850394	5	5	0.000718597	48887	Homo sapiens	998	P60953	REACT_9982;REACT_10126;REACT_10051;REACT_10098;REACT_10055
REACT_11051	Rho GTPase cycle	1	122	0.0159707	0.850394	0.850394	5	5	0.000718597	48887	Homo sapiens	998	P60953	REACT_9982;REACT_10126;REACT_10051;REACT_10098;REACT_10055
REACT_19327	G alpha (s) signalling events	1	127	0.0166252	0.861691	0.861691	3	8	0.00114976	48887	Homo sapiens	797	P10092	REACT_17008;REACT_22234;REACT_22268
REACT_121399	MHC class II antigen presentation	1	129	0.016887	0.865969	0.865969	2	23	0.00330555	48887	Homo sapiens	821	P27824	REACT_121334;REACT_120846
REACT_1014	Translation	1	146	0.0191124	0.897419	0.897419	16	38	0.00546134	48887	Homo sapiens	6142	Q02543	REACT_389;REACT_3;REACT_2075;REACT_115921;REACT_115572;REACT_115742;REACT_1654;REACT_116124;REACT_115582;REACT_1937;REACT_1227;REACT_928;REACT_552;REACT_198;REACT_227;REACT_940
REACT_17015	Metabolism of proteins	7	685	0.0896714	0.912801	0.912801	25	350	0.0503018	48887	Homo sapiens	811;6142;3952;6804;2931;821;1499	P35222-1;Q16623;P27824;Q02543;P27797;P41159;P49840	REACT_389;REACT_3;REACT_2075;REACT_1654;REACT_115594;REACT_115582;REACT_1937;REACT_1227;REACT_23791;REACT_552;REACT_227;REACT_23831;REACT_116001;REACT_115921;REACT_19136;REACT_115572;REACT_115742;REACT_24006;REACT_24009;REACT_116124;REACT_15541;REACT_928;REACT_198;REACT_23778;REACT_940
REACT_22161	Post-translational protein modification	2	271	0.0354758	0.924752	0.924752	3	146	0.020983	48887	Homo sapiens	811;821	P27824;P27797	REACT_23791;REACT_23831;REACT_23778
REACT_25300	Ion channel transport	1	169	0.0221233	0.928629	0.928629	1	36	0.0051739	48887	Homo sapiens	5894	P04049	REACT_160256
REACT_14797	Signaling by GPCR	10	1057	0.138369	0.972342	0.972342	35	293	0.0421098	48887	Homo sapiens	5894;5595;5566;797;1385;5294;207;5295;998;5581	P04049;P10092;P27986;P60953;P48736;P27361;P17612;P31749;P16220;Q02156	REACT_545;REACT_19289;REACT_15540;REACT_19310;REACT_15427;REACT_22249;REACT_1727;REACT_15519;REACT_15377;REACT_15415;REACT_525;REACT_1532;REACT_19172;REACT_1031;REACT_143;REACT_12388;REACT_2158;REACT_23917;REACT_1214;REACT_17008;REACT_996;REACT_359;REACT_22234;REACT_22268;REACT_12622;REACT_1780;REACT_1740;REACT_23877;REACT_136;REACT_1866;REACT_1289;REACT_754;REACT_18360;REACT_12487;REACT_15529
REACT_15518	Transmembrane transport of small molecules	4	549	0.071868	0.97357	0.97357	7	268	0.0385168	48887	Homo sapiens	1080;5894;5566;6517	P04049;P13569;P14672;P17612	REACT_111162;REACT_19335;REACT_23840;REACT_15300;REACT_1338;REACT_1532;REACT_160256
REACT_19118	SLC-mediated transmembrane transport	1	259	0.033905	0.982926	0.982926	2	177	0.0254383	48887	Homo sapiens	6517	P14672	REACT_19335;REACT_1338
REACT_111217	Metabolism	16	1587	0.20775	0.983561	0.983561	99	1546	0.22219	48887	Homo sapiens	5706;5743;2033;6804;5566;5720;6517;5713;207;3161;2194;6383;3320;1387;5294;5295	Q09472;P35354;O75330;Q06323;P48736;P49327;Q92793;Q16623;P27986;P07900;P14672;P62333;P51665;P17612;P34741;P31749	REACT_115593;REACT_115542;REACT_115875;REACT_120946;REACT_115533;REACT_121297;REACT_115927;REACT_1338;REACT_115879;REACT_120839;REACT_115729;REACT_120741;REACT_116136;REACT_120961;REACT_115631;REACT_121392;REACT_115807;REACT_1903;REACT_116079;REACT_115994;REACT_116163;REACT_147811;REACT_115815;REACT_120904;REACT_150255;REACT_121335;REACT_120955;REACT_1532;REACT_150446;REACT_27173;REACT_116112;REA…
REACT_11152	Immunoregulatory interactions between a Lymphoid and a non-Lymphoid cell	1	298	0.0390103	0.990863	0.990863	1	26	0.00373671	48887	Homo sapiens	3695	P26010	REACT_11199
REACT_19184	GPCR downstream signaling	6	949	0.124231	0.997759	0.997759	11	61	0.00876689	48887	Homo sapiens	797;5294;207;5295;998;5581	P10092;P27986;P60953;P48736;P31749;Q02156	REACT_1214;REACT_23917;REACT_19289;REACT_17008;REACT_19172;REACT_22234;REACT_19310;REACT_22268;REACT_12388;REACT_22249;REACT_754
REACT_21340	GPCR ligand binding	1	442	0.057861	0.999118	0.999118	1	157	0.022564	48887	Homo sapiens	797	P10092	REACT_18360
